# Supplementary material for: Astrocytic insulin receptor controls circadian behavior via dopamine signaling in a sexually dimorphic manner
Source: Nat Commun. 2023 Dec 9;14:8175. doi: 10.1038/s41467-023-44039-8 (PMC10710518; doi:10.1038/s41467-023-44039-8)
Supplement: Supplementary file 4 — Supplementary Dataset 1 [file 41467_2023_44039_MOESM4_ESM.xlsx]

## Sheet: Supplementary Data 1
Supplementary Data 1. Rhythmic Transcripts in DEX-Synchronized Astrocytes
Gene ID	FC 0.25	FC 6	FC 12	FC 18	FC 24	P_VALUE	Q_VALUE	PERIOD	ACHROPHASE	AMPLITUDE	OFFSET	AVG_REPS_PERIODICITY	REPS_SCATTER
Slco1c1	1.186	-1.213	-1.939	-1.334	-1.274	0.0487526	0.288891	24.669	0.0233976	0.825467	-1.17044	0.712147	0.548997
Pgam5	-1.015	-1.155	-1.315	-1.139	-1.118	0.018198	0.237908	23.4755	0.0517047	0.13324	-1.16707	0.741132	0.173822
D930014G18Rik	1.003	-1.003	-1.804	-1.141	-1.029	0.0143042	0.209661	24.4681	0.0562249	0.911868	-0.984164	0.750486	0.485819
3110035E14Rik	1.029	-1.266	-3.518	-1.013	-1.355	0.0473933	0.288891	23.3903	0.057397	1.79278	-1.47471	0.71322	0.294309
Shc3	-1.036	-1.387	-1.734	-1.357	-1.335	0.0141372	0.208397	23.5126	0.0599716	0.290133	-1.41321	0.750958	0.229899
Siat7c	-1.185	-1.016	-2.206	-1.092	1.032	0.00509796	0.091234	23.9565	0.0638504	1.09407	-1.09752	0.781481	0.449765
Amn	-1.016	-1.164	-1.388	-1.162	-1.023	0.00664225	0.114488	23.6473	0.0975946	0.166733	-1.17779	0.773745	0.00812658
Clec7a	1.068	-1.642	-3.521	-1.787	-1.516	0.00519841	0.0928163	23.9254	0.107595	1.70356	-1.79081	0.780947	0.338268
C330001K17Rik	1.069	-1.249	-2.24	-1.433	-1.343	0.0109621	0.173863	24.396	0.115498	1.09727	-1.27168	0.758663	0.492185
Mfsd7b	-1.03	-1.462	-1.691	-1.499	-1.426	0.00811801	0.136048	24.2998	0.116597	0.239067	-1.4704	0.768141	0.368423
Gfer	-1.061	-1.257	-1.534	-1.271	-1.075	0.00498436	0.0895646	23.7739	0.136509	0.246901	-1.28013	0.782279	0.012922
Gpc6	-1.032	-1.142	-1.216	-1.156	-1.102	0.00896809	0.147806	24.3173	0.166338	0.0774122	-1.14563	0.765349	0.20203
D130051O21Rik	-1.007	-1.083	-1.212	-1.08	-1.017	0.014424	0.210413	23.5048	0.183617	0.0939023	-1.09525	0.749991	0.0211618
LOC212390	1.025	-1.191	-2.021	-1.387	-1.397	0.018769	0.242392	24.5276	0.184645	0.888253	-1.19702	0.740457	0.562641
Nkx2-2	1.266	-1.103	-2.242	-1.327	-1.206	0.00893025	0.147497	24.3114	0.18549	1.17802	-1.16489	0.765667	0.467792
Fez1	1.053	-1.292	-2.482	-1.505	-1.503	0.00758641	0.128819	24.2249	0.191199	1.13628	-1.36238	0.770216	0.488015
Ela1	-1.023	-1.188	-1.389	-1.209	-1.077	0.00535824	0.0951743	23.8569	0.230562	0.177968	-1.20721	0.779771	0.0685818
Slc25a18	1.02	-1.261	-2.377	-1.479	-1.698	0.0173976	0.231717	24.1811	0.253433	1.02982	-1.35894	0.77061	0.574196
Lmbrd1	1.051	1.081	1.01	1.075	1.201	0.014352	0.209661	23.7423	0.25813	0.0621299	1.07408	0.778363	0.555084
Spry3	-1.036	-1.148	-1.234	-1.156	-1.15	0.00553536	0.0976458	23.7617	0.267254	0.0752736	-1.15651	0.778867	0.347238
C330008K14Rik	-1.083	-1.399	-1.758	-1.454	-1.19	0.00628849	0.109183	23.9937	0.272608	0.319663	-1.43536	0.775138	0.074177
Syt9	-1.056	-1.395	-1.777	-1.476	-1.12	0.00763876	0.129636	24.1761	0.296424	0.348	-1.43285	0.769899	0.0399459
Grid2	1.114	-1.032	-2.041	-1.289	-1.251	0.0100802	0.163514	24.343	0.304006	1.02071	-1.11029	0.761383	0.513376
scl0002540.1_6	1.043	-1.014	-1.914	-1.264	-1.117	0.0155252	0.218123	24.4852	0.308046	0.916353	-1.05678	0.746593	0.490295
LOC381738	1.132	-1.072	-1.913	-1.306	-1.499	0.0316128	0.270855	24.4619	0.32047	0.849876	-1.11638	0.749453	0.648568
9430008C03Rik	-1.094	-1.199	-1.501	-1.207	-1.012	0.020621	0.251073	23.4435	0.322853	0.255593	-1.22945	0.736898	0.0771673
Mscp	-1.121	-1.325	-1.829	-1.336	-1.059	0.0257602	0.266838	23.4161	0.338853	0.403886	-1.38594	0.72984	0.035266
4932425I24Rik	1.047	-1.075	-2.403	-1.381	-1.171	0.00777924	0.13137	24.1456	0.380743	1.17888	-1.23172	0.769318	0.406799
3010031K01Rik	-1.092	-1.925	-3.194	-1.975	-1.654	0.034262	0.274644	23.3832	0.404294	0.942207	-2.12093	0.72233	0.129323
Ttll3	1.143	-1.123	-2.093	-1.436	-1.321	0.0189062	0.242744	24.5293	0.405483	0.964434	-1.19094	0.740068	0.521544
Chchd4	-1.104	-1.402	-1.909	-1.447	-1.199	0.0143042	0.209661	23.514	0.411291	0.424208	-1.46346	0.750474	0.0531866
1110037F02Rik	-1.025	-1.05	-1.129	-1.056	-1.002	0.0188238	0.242392	23.4541	0.430339	0.0645913	-1.06005	0.740217	0.0840443
Pcdh7	1.013	-1.071	-1.811	-1.328	-1.579	0.0497736	0.288891	24.5609	0.454676	0.730603	-1.12952	0.734802	0.717444
9930014A18Rik	-1.096	-1.653	-2.472	-1.754	-1.365	0.0104858	0.167712	23.6007	0.45477	0.684028	-1.75764	0.759694	0.0922248
Tle4	1.083	-1.028	-1.834	-1.327	-1.266	0.0407636	0.285382	24.6624	0.457777	0.816304	-1.08228	0.717899	0.567015
Snora65	-1.015	-1.287	-1.536	-1.364	-1.159	0.009801	0.15991	24.2811	0.496991	0.230722	-1.31828	0.76254	0.136745
Epb4.1l1	-1.041	-1.33	-1.575	-1.421	-1.095	0.0263413	0.266838	24.5957	0.499811	0.241108	-1.35107	0.728882	0.0449035
Pnck	1.006	-1.192	-2.449	-1.562	-1.468	0.00917764	0.150776	24.2296	0.500858	1.12751	-1.35183	0.764461	0.476279
Zfp532	-1.001	-1.142	-1.369	-1.179	-1.036	0.00767376	0.130087	23.711	0.509559	0.184022	-1.17529	0.769794	0.0426229
Gsta4	1.03	-1.073	-2.191	-1.441	-1.306	0.0105473	0.168522	24.3455	0.515106	1.04072	-1.20172	0.759516	0.484022
Bai2	1.066	-1.549	-2.6	-1.924	-2.186	0.0377136	0.277571	24.4767	0.528176	0.997132	-1.66068	0.746692	0.675066
6430548O12Rik	1.142	1.061	1.021	1.047	1.05	0.0125664	0.191652	24.4124	0.539578	0.0373689	1.05639	0.754025	0.520336
Nkx6-2	-1.24	-1.772	-2.236	-1.861	-1.771	0.00649636	0.112476	23.8001	0.540873	0.375781	-1.84252	0.774377	0.310762
Rcsd1	-1.041	-1.597	-2.233	-1.777	-1.26	0.00877969	0.145556	24.1342	0.552982	0.552673	-1.68546	0.766398	0.0864144
LOC383251	1.122	1.09	1.042	1.078	1.12	0.00770884	0.13061	24.0044	0.562433	0.0403398	1.08293	0.769751	0.0108274
Dydc2	1.012	-1.056	-2.209	-1.454	-1.246	0.0108994	0.173161	24.3461	0.576354	1.04869	-1.20469	0.758798	0.458282
Pogk	-1.013	-1.305	-1.658	-1.377	-1.199	0.00667489	0.114986	23.7996	0.582702	0.281093	-1.36208	0.773666	0.143902
Extl2	-1.056	-1.147	-1.372	-1.183	-1.031	0.0135024	0.200863	23.5434	0.606345	0.172277	-1.18574	0.751639	0.0322229
Mapt	1.023	-1.377	-3.466	-1.794	-1.54	0.00737881	0.125863	23.7471	0.607242	1.63221	-1.73051	0.770851	0.340633
LOC100048556	-1.086	-2.757	-4.311	-3.097	-2.681	0.00677329	0.116421	23.819	0.61734	1.22751	-3.01816	0.773016	0.280413
Pnpla5	-1.087	-1.09	-1.126	-1.101	-1.045	0.009025	0.148664	24.1132	0.647521	0.0303094	-1.09559	0.765144	0.29812
Lmx1a	-1.023	-1.311	-1.477	-1.37	-1.354	0.0104653	0.167712	24.277	0.670276	0.144539	-1.33653	0.759898	0.486391
Smcx	1.187	1.138	1.028	1.107	1.224	0.00820836	0.137264	23.9985	0.675238	0.0891908	1.12001	0.767759	0.0888255
Vangl2	-1.216	-1.271	-1.436	-1.293	-1.206	0.0382202	0.278905	23.3662	0.696767	0.110881	-1.30347	0.719403	0.0185391
Limk1	-1.072	-1.268	-1.373	-1.304	-1.322	0.0219929	0.256857	24.1799	0.712838	0.0895902	-1.2852	0.761971	0.602579
Ptk2	-1.073	-1.212	-1.388	-1.274	-1.11	0.0101606	0.164473	24.207	0.720614	0.151189	-1.24015	0.761068	0.0528852
Myo5b	1.079	-1.092	-2.049	-1.482	-1.734	0.0410873	0.286349	24.4121	0.723022	0.85224	-1.23964	0.750947	0.687923
E030019B06Rik	1.031	-1.061	-2.429	-1.443	-1.593	0.0101405	0.164233	23.9233	0.735976	1.07083	-1.29665	0.768522	0.519641
F730031O20Rik	-1.028	-1.158	-1.375	-1.202	-1.11	0.0162562	0.224761	23.5087	0.775754	0.155666	-1.20299	0.745113	0.112792
BC065397	-1.042	-1.186	-1.318	-1.23	-1.171	0.00937024	0.153532	24.0524	0.797539	0.105828	-1.20914	0.763703	0.258471
Gdf1	-1.021	-1.252	-1.608	-1.316	-1.236	0.0334524	0.271464	23.3954	0.820451	0.237381	-1.32729	0.722654	0.186865
2610315N17Rik	-1.088	-1.082	-1.142	-1.103	-1.005	0.00988036	0.160934	24.055	0.843262	0.0480317	-1.09302	0.762405	0.367437
LOC620628	1.078	1.066	1.019	1.054	1.097	0.00988036	0.160934	23.6764	0.857529	0.0338447	1.0568	0.762409	0.117205
Nanos2	1.054	1.105	1.014	1.057	1.32	0.0472628	0.288891	24.6544	0.873225	0.0847216	1.09032	0.713276	0.634115
Pacrg	1.07	-1.059	-2.783	-1.602	-1.355	0.008836	0.146332	23.9025	0.885257	1.29978	-1.37894	0.766029	0.388588
AI847670	-1.067	-1.374	-1.666	-1.518	-1.212	0.0228917	0.262264	24.5208	0.893836	0.259946	-1.42566	0.73348	0.114313
Bcl11a	-1.118	-1.219	-1.371	-1.272	-1.15	0.00968256	0.158145	23.9967	0.896263	0.118328	-1.24779	0.76287	0.0570092
Krtcap2	-1.02	-1.105	-1.26	-1.15	-1.039	0.00819025	0.13711	23.7795	0.903269	0.113199	-1.13482	0.767873	0.0348442
Galnt10	-1.019	-1.389	-1.629	-1.5	-1.412	0.0148596	0.212055	24.3968	0.904596	0.206011	-1.43424	0.747921	0.396404
LOC381967	-1.086	-1.06	-1.097	-1.07	-1.001	0.036481	0.277571	23.6787	0.912232	0.0263324	-1.06742	0.761553	0.670046
Hyal2	-1.03	-1.273	-1.686	-1.361	-1.243	0.032328	0.270855	23.412	0.917959	0.27258	-1.36492	0.723488	0.161176
2410025L10Rik	-1.11	-1.253	-1.452	-1.3	-1.258	0.0237468	0.265473	23.4567	0.944376	0.134252	-1.29791	0.73245	0.230237
Arl5c	-1.026	-1.054	-1.117	-1.077	-1.013	0.01004	0.163034	23.9969	0.945403	0.0489431	-1.06647	0.761599	0.0561504
Wscd1	-1.088	-1.795	-2.829	-2.021	-1.851	0.0384552	0.279781	23.3988	0.95594	0.67126	-2.02893	0.719262	0.232707
Akr1c19	-1.001	-1.416	-2.209	-1.637	-1.162	0.0113636	0.178878	23.6558	0.963628	0.554595	-1.58107	0.757413	0.060039
Ddc8	1.052	1.11	1.03	1.088	1.232	0.0375197	0.277571	23.6141	0.980461	0.055252	1.09287	0.751898	0.674175
6430550H21Rik	1.007	-1.015	-2.048	-1.508	-1.675	0.0320052	0.270855	24.3384	1.01057	0.872642	-1.22186	0.750246	0.650146
Mmp15	1.012	-1.012	-1.953	-1.539	-1.513	0.0414937	0.286515	24.6064	1.02393	0.842495	-1.1934	0.717414	0.607738
Tde2	1.183	1.23	1.127	1.199	1.351	0.0161036	0.223703	23.584	1.08355	0.0697807	1.20605	0.745373	0.499935
Rpl9	-1.028	-1.043	-1.074	-1.052	-1.037	0.0194602	0.244665	23.5312	1.08632	0.0207194	-1.05033	0.738638	0.0901353
5430435G22Rik	-1.139	-1.891	-2.515	-2.187	-1.891	0.0136656	0.202704	24.2597	1.08903	0.522729	-2.01759	0.751424	0.312069
Xab1	-1.08	-1.306	-1.71	-1.413	-1.297	0.037249	0.277571	23.4186	1.0995	0.25921	-1.40407	0.720252	0.171691
Hs2st1	-1.114	-1.272	-1.578	-1.364	-1.228	0.0201356	0.249897	23.5322	1.11936	0.203801	-1.34583	0.737795	0.11619
6620401K05Rik	-1.022	-1.108	-1.349	-1.178	-1.044	0.0247748	0.266838	23.4825	1.12237	0.158379	-1.16694	0.731001	0.0288062
Gas7	1.004	-1.013	-2.35	-1.664	-1.432	0.014352	0.209661	24.2699	1.12485	1.12051	-1.28795	0.750319	0.472075
Csmd2	-1.215	-1.496	-2.377	-1.769	-1.183	0.0183332	0.239168	23.559	1.12967	0.590232	-1.70857	0.740931	0.011274
Vps4b	1.152	1.216	1.037	1.155	1.416	0.0122324	0.189175	23.6821	1.14331	0.123382	1.17394	0.755191	0.445039
2810449M09Rik	-1.092	-1.306	-1.574	-1.464	-1.122	0.038809	0.280175	24.573	1.1465	0.233809	-1.364	0.71903	0.0261373
P2ry1	-1.01	-1.16	-1.639	-1.294	-1.052	0.0437228	0.288891	23.4002	1.17607	0.301918	-1.28006	0.715936	0.0283698
Prpf19	-1.092	-1.277	-1.452	-1.364	-1.262	0.0145444	0.211084	24.2406	1.18921	0.144425	-1.31522	0.749691	0.255103
IGKV4-91_AJ231229_Ig_kappa_variable_4-91_29	-1.063	-1.058	-1.083	-1.072	-1.021	0.0204204	0.251073	24.4164	1.21605	0.020869	-1.06376	0.737392	0.418385
Gdf9	-1.052	-1.137	-1.334	-1.219	-1.049	0.0110881	0.175077	23.8818	1.21877	0.142741	-1.18345	0.758176	0.00439149
2210404O07Rik	-1.009	-1.039	-1.059	-1.05	-1.045	0.017161	0.231209	24.3509	1.24966	0.0166462	-1.04357	0.742951	0.459778
Olfr781	-1.006	-1.077	-1.221	-1.137	-1.031	0.0110881	0.175077	23.8281	1.25998	0.10259	-1.11242	0.758156	0.05107
2310007A19Rik	1.096	-1.038	-2.756	-1.803	-1.607	0.012078	0.187635	23.9645	1.26412	1.28922	-1.46462	0.755577	0.447126
D5Ertd579e	-1.013	-1.226	-1.468	-1.357	-1.163	0.0161036	0.223703	24.2977	1.27711	0.201231	-1.28058	0.745391	0.161411
Rlbp1	1.053	-1.191	-2.838	-2.013	-1.748	0.0144	0.210262	24.1403	1.29831	1.30682	-1.59681	0.750097	0.462454
Pacs1	-1.247	-1.229	-1.45	-1.328	-1.023	0.0121	0.187787	23.9159	1.30566	0.160432	-1.2841	0.7554	0.293227
Ebpl	-1.049	-1.196	-1.622	-1.37	-1.043	0.0124992	0.191384	23.7381	1.31761	0.293128	-1.30643	0.754571	0.00428715
Ccna1	1.007	-1.049	-2.395	-1.732	-1.801	0.0175828	0.233627	24.112	1.34912	1.05727	-1.39871	0.749485	0.575839
Galt	1.044	1.088	1.003	1.045	1.213	0.0145444	0.211084	24.0976	1.35658	0.066575	1.0656	0.749682	0.551603
Yaf2	-1.039	-1.153	-1.569	-1.292	-1.076	0.0480486	0.288891	23.3871	1.39061	0.256508	-1.26651	0.712758	0.0293774
Tceb1	-1.019	-1.281	-1.699	-1.465	-1.256	0.0124323	0.191212	23.7707	1.3917	0.288514	-1.39369	0.75468	0.17267
Fbxo45	-1.012	-1.127	-1.376	-1.254	-1.015	0.0146168	0.211084	24.0724	1.39176	0.193559	-1.19508	0.749389	0.00338159
D330046C14Rik	-1.011	-1.091	-1.154	-1.114	-1.14	0.0358724	0.277108	23.4679	1.42015	0.0397844	-1.10844	0.72348	0.66805
Ednrb	1.236	-1.15	-3.387	-2.129	-2.295	0.0173712	0.231717	23.6496	1.50792	1.47473	-1.79042	0.74236	0.500643
Zfp60	-1.052	-1.175	-1.479	-1.29	-1.164	0.0410468	0.28626	23.4331	1.50994	0.188516	-1.26195	0.717697	0.12189
scl000528.1_16	-1.01	-1.062	-1.11	-1.087	-1.079	0.0147622	0.211797	23.9365	1.5368	0.0342505	-1.07566	0.748326	0.42551
Dpagt1	-1.036	-1.157	-1.329	-1.277	-1.081	0.0484	0.288891	24.4958	1.59894	0.140645	-1.20637	0.712483	0.0654441
Sdhc	-1.043	-1.076	-1.164	-1.126	-1.046	0.016926	0.229546	24.0076	1.64332	0.0649184	-1.1033	0.743486	0.0100219
Klf1	1.086	1.055	1.012	1.029	1.058	0.0190164	0.243349	24.1261	1.6541	0.0327776	1.04189	0.739683	0.185413
3110040N11Rik	-1.001	-1.093	-1.28	-1.187	-1.086	0.0164352	0.225568	23.7271	1.68136	0.124059	-1.14993	0.744565	0.143578
Pard6g	-1.015	-1.312	-1.548	-1.468	-1.396	0.023104	0.263091	24.3032	1.68196	0.190371	-1.37839	0.733298	0.437816
D0H4S114	1.014	-1.75	-4.939	-3.328	-2.928	0.017956	0.236952	23.6826	1.70269	2.08654	-2.72768	0.741525	0.394928
Mrto4	-1.005	-1.203	-1.631	-1.411	-1.197	0.0194045	0.244562	23.6468	1.7079	0.277267	-1.33444	0.738773	0.144479
LOC435145	1.008	-1.133	-3.115	-2.098	-2.392	0.021433	0.254531	23.6156	1.74881	1.26935	-1.74988	0.735284	0.55773
Skap2	-1.036	-1.112	-1.481	-1.282	-1.042	0.030276	0.269129	23.52	1.75123	0.230198	-1.22682	0.724759	0.00539162
Sulf1	-1.042	-1.273	-1.723	-1.535	-1.233	0.0176358	0.233929	23.9285	1.78016	0.315377	-1.41642	0.741911	0.12872
LOC100048376	-1.078	-1.162	-1.493	-1.364	-1.044	0.0192932	0.24431	23.9802	1.83316	0.240259	-1.27341	0.739207	0.0308449
Tcea3	-1.079	-1.585	-2.445	-2.15	-1.517	0.0221117	0.256857	24.1122	1.85729	0.643738	-1.87372	0.734218	0.148332
Fzd3	-1.041	-1.117	-1.269	-1.191	-1.139	0.0318623	0.270855	23.5195	1.87108	0.094021	-1.16596	0.723817	0.215384
Lmf1	1.107	1.094	1.005	1.035	1.136	0.0222905	0.258253	24.0748	1.93446	0.0661258	1.06309	0.733989	0.0961513
Supt3h	-1.057	-1.26	-1.834	-1.587	-1.213	0.0180096	0.236952	23.7434	1.94788	0.375537	-1.45064	0.741445	0.0869915
2900057K09Rik	-1.009	-1.095	-1.368	-1.227	-1.096	0.0397604	0.282254	23.4639	1.9563	0.164946	-1.18383	0.718342	0.107937
Mlkl	-1.129	-1.274	-1.405	-1.337	-1.379	0.0417794	0.286515	23.4525	1.96212	0.0788502	-1.31662	0.717236	0.647839
Ikzf3	-1.021	-1.039	-1.094	-1.08	-1.016	0.0321485	0.270855	24.3369	1.98126	0.0436195	-1.05673	0.723618	0.0251643
Lhfpl2	-1.117	-2.083	-3.201	-2.691	-2.657	0.024025	0.266838	23.6092	2.03679	0.700866	-2.45812	0.732026	0.455251
2810438F06Rik	-1.031	-1.087	-1.232	-1.198	-1.04	0.035344	0.275093	24.3491	2.0501	0.114705	-1.1351	0.72137	0.0172421
Odz4	1.042	-1.177	-2.971	-2.531	-2.197	0.0321485	0.270855	24.2941	2.08059	1.39329	-1.78826	0.723605	0.509593
Fam123a	-1.086	-1.297	-1.838	-1.576	-1.358	0.0382202	0.278905	23.4875	2.08149	0.326597	-1.47963	0.719362	0.170932
Hus1	-1.078	-1.266	-1.593	-1.443	-1.352	0.0278556	0.266838	23.5673	2.08961	0.201894	-1.37706	0.727048	0.280341
2810410M20Rik	-1.015	-1.194	-1.398	-1.301	-1.333	0.0499522	0.288891	23.4158	2.18377	0.120684	-1.26565	0.710997	0.54181
Rhobtb1	-1.024	-1.039	-1.095	-1.081	-1.025	0.0283923	0.266838	24.1441	2.26898	0.041576	-1.05997	0.726182	0.00527657
Psmb9	-1.077	-1.174	-1.839	-1.576	-1.131	0.0300329	0.268971	23.6036	2.32588	0.408984	-1.41977	0.724885	0.0275481
2900056M07Rik	-1.073	-1.207	-1.486	-1.418	-1.212	0.028426	0.266838	24.1095	2.34046	0.205651	-1.3151	0.726131	0.149301
Col16a1	-1.058	-1.541	-2.023	-1.918	-1.81	0.0320052	0.270855	24.1416	2.39138	0.355582	-1.73043	0.723702	0.46563
Nsmce1	-1.011	-1.108	-1.518	-1.358	-1.155	0.0449016	0.288891	23.5192	2.42604	0.24674	-1.26513	0.715288	0.122089
TRGV4_AF037352_T_cell_receptor_gamma_variable_4_99	1.029	1.055	1.005	1.021	1.09	0.0264062	0.266838	23.7365	2.48547	0.0315646	1.03533	0.728841	0.407944
Ldb2	-1.133	-1.447	-2.222	-2	-1.616	0.0245862	0.266838	23.8091	2.52944	0.497967	-1.75795	0.7313	0.205555
Rims3	-1.054	-1.154	-1.785	-1.592	-1.157	0.0270932	0.266838	23.7411	2.53053	0.398353	-1.40685	0.727877	0.0547334
Spsb4	-1.015	-1.081	-1.339	-1.25	-1.128	0.0429733	0.288562	23.5573	2.53555	0.156865	-1.18468	0.716371	0.152257
Sephs1	-1.008	-1.047	-1.206	-1.162	-1.061	0.0257602	0.266838	23.802	2.5707	0.101869	-1.11185	0.72983	0.110502
Ddah1	-1.036	-1.073	-1.369	-1.293	-1.061	0.0254084	0.266838	23.848	2.59233	0.19184	-1.19494	0.730161	0.0277257
Grp	1.157	1.153	1.098	1.111	1.158	0.0266669	0.266838	23.8861	2.62382	0.0359714	1.13003	0.728412	0.00592536
Zc3h6	1.143	1.031	-1.771	-1.001	1.156	0.0302064	0.269129	23.7321	2.63689	1.76528	-0.141163	0.724802	0.00156908
Abca1	1.377	1.327	1.029	1.085	1.34	0.0319694	0.270855	24.0191	2.64864	0.213031	1.19358	0.723756	0.0391544
5330403D14Rik	-1.09	-1.203	-1.529	-1.462	-1.259	0.028968	0.267174	23.9574	2.65898	0.228004	-1.3491	0.725672	0.166362
Tada2l	-1.043	-1.017	-1.422	-1.302	-1.002	0.0486202	0.288891	23.539	2.71317	0.245794	-1.19036	0.712348	0.0355997
A930023F12Rik	1.079	1.039	-1.716	-1.072	1.141	0.0295152	0.268358	23.782	2.72656	1.75611	-0.15507	0.725274	0.0075612
Hc	1.105	1.003	-1.652	-1.076	1.076	0.027556	0.266838	23.838	2.74092	1.71131	-0.154047	0.727317	0.00363062
Slc15a2	1.025	1.011	-1.884	-1.193	1.048	0.0337457	0.273126	23.7263	2.74584	1.82694	-0.253431	0.722587	0.00269976
Anxa9	1.136	1.006	-1.39	-1.044	1.27	0.036062	0.277571	24.0618	2.74957	1.71423	-0.0980724	0.720977	0.0175449
Asxl2	1.071	1.134	1.033	1.058	1.195	0.0386516	0.280175	23.6553	2.76225	0.0629298	1.0896	0.719101	0.422981
6720426B09Rik	1	1.028	-1.504	-1.002	1.23	0.0281233	0.266838	23.8802	2.7664	1.64761	-0.0867484	0.72661	0.0299385
Slamf9	1.02	-1.287	-4.244	-3.642	-3.453	0.0280898	0.266838	23.8448	2.77568	1.9101	-2.59313	0.726671	0.502565
Scap	1.064	1.028	-1.601	-1.11	1.193	0.0290702	0.267174	23.9111	2.77649	1.72322	-0.134594	0.725579	0.0160599
LOC100040919	-1.005	-1.093	-1.412	-1.36	-1.146	0.0328697	0.270855	23.985	2.77735	0.218638	-1.23851	0.723213	0.141905
4430402I18Rik	1.077	1.25	1.032	1.075	1.435	0.0281904	0.266838	23.8699	2.78041	0.14146	1.15357	0.726564	0.543055
Trpc7	1.042	-1.251	-3.398	-3.057	-3.31	0.0330876	0.270855	23.9923	2.78353	1.48839	-2.24299	0.722882	0.649724
A530064L23Rik	1.178	1.02	-1.465	-1.092	1.154	0.0346704	0.274644	24.0152	2.78674	1.76309	-0.150667	0.72206	0.00307679
Tmem135	1.001	1.052	-1.642	-1.06	1.098	0.0330876	0.270855	23.7524	2.79622	1.71077	-0.147264	0.722917	0.0121884
0610009J05Rik	1.166	1.208	-1.747	-1.06	1.151	0.037986	0.278447	23.672	2.79679	1.84848	-0.107642	0.719507	0.00174485
4933424A20Rik	1.037	1.068	-1.423	-1.007	1.278	0.0313998	0.270609	23.9467	2.80868	1.64636	-0.0479028	0.724032	0.031439
Ube1x	1.071	1.012	-1.311	-1.007	1.232	0.0369793	0.277571	24.0522	2.80904	1.65515	-0.0835457	0.720454	0.0218782
Dak	1.196	1.01	-1.39	-1.058	1.077	0.0354946	0.2755	24.0273	2.81354	1.70362	-0.128793	0.721253	0.0157668
1700016J18Rik	1	1.136	-2.069	-1.246	1.059	0.0454116	0.288891	23.575	2.8175	1.96421	-0.284733	0.714706	0.00644631
Spag4	-1.078	-1.053	-1.602	-1.502	-1.011	0.028968	0.267174	23.8747	2.82301	0.356836	-1.29976	0.725747	0.0403646
4732429D16Rik	-1.055	-1.136	-1.225	-1.206	-1.22	0.036062	0.277571	23.7161	2.82609	0.0561759	-1.17606	0.720968	0.63234
Cpt1c	1.088	1.091	-1.626	-1.07	1.017	0.0347077	0.274644	23.7436	2.83508	1.7243	-0.135978	0.721894	0.00886725
Olfr918	1.168	1.016	-1.215	-1.013	1.193	0.0425184	0.287302	24.1533	2.83797	1.61033	-0.0281738	0.716644	0.00344819
Ermp1	-1.07	-1.133	-1.301	-1.262	-1.207	0.041209	0.286509	23.6285	2.84198	0.104288	-1.20851	0.717587	0.28269
E230020O17Rik	1.008	1.004	-1.505	-1.106	1.109	0.0319694	0.270855	23.9384	2.84692	1.65343	-0.134597	0.723732	0.0131369
Ndfip2	1.136	1.023	-1.354	-1.019	1.07	0.0347077	0.274644	23.9922	2.84706	1.58901	-0.059411	0.72194	0.00893127
Fam120b	1.106	1.052	-1.398	-1.112	1.23	0.0378303	0.277767	24.0589	2.85168	1.744	-0.119564	0.7196	0.0159858
4930455F23Rik	1.094	1.024	-1.451	-1.055	1.042	0.0316484	0.270855	23.9298	2.85324	1.62722	-0.101115	0.723909	0.00687406
Wdr38	1.006	1.108	-1.522	-1.05	1.164	0.030695	0.269129	23.816	2.86452	1.69329	-0.0927929	0.724426	0.0201085
Smarcc2	1.158	1.053	-1.145	-1.026	1.32	0.0477422	0.288891	24.2408	2.86773	1.60489	0.0297647	0.713072	0.022174
Arhgap21	1.084	1.008	-1.379	-1.051	1.04	0.0347077	0.274644	23.981	2.87318	1.59016	-0.0880896	0.721911	0.00595523
Ahi1	1.03	1.135	-1.583	-1.076	1.097	0.0348569	0.274767	23.7529	2.88293	1.73029	-0.11363	0.721728	0.0083542
Raver2	1.084	1.015	-1.178	-1.01	1.2	0.0441	0.288891	24.1558	2.88605	1.5803	-0.0290373	0.715826	0.0163104
LOC381066	1.17	1.016	-1.245	-1.057	1.097	0.0426836	0.287563	24.1331	2.88807	1.62388	-0.0654474	0.716575	0.0100175
1700011J10Rik	1.163	1.148	-1.612	-1.185	1.136	0.0316484	0.270855	23.9011	2.88951	1.80511	-0.122963	0.723875	0.00322291
Trim65	1.11	1.051	-1.271	-1.044	1.18	0.04008	0.282455	24.0848	2.88958	1.65625	-0.0693057	0.718175	0.0094745
LOC667269	1.123	1.044	-1.434	-1.12	1.055	0.0357966	0.276939	23.9938	2.89566	1.65583	-0.103674	0.721118	0.00884401
1700025K23Rik	1.136	1.11	-1.456	-1.051	1.048	0.0309408	0.269513	23.8736	2.89631	1.67019	-0.0746394	0.724273	0.0113599
Cxcl13	1.17	1.047	-1.305	-1.031	1.036	0.0374036	0.277571	24.0218	2.89753	1.58349	-0.045088	0.720129	0.0182213
1700029J07Rik	1.089	1.179	-1.674	-1.159	1.099	0.0348569	0.274767	23.7571	2.90018	1.81856	-0.138604	0.72173	0.00118698
Cnot10	1.064	1.073	-1.451	-1.044	1.009	0.0310817	0.269675	23.8453	2.90253	1.63481	-0.0949478	0.724166	0.00725775
Hsd3b4	1.213	1.003	-1.084	-1.007	1.117	0.0492396	0.288891	24.2627	2.90324	1.49332	0.0193382	0.7117	0.0137788
Krt10	1.02	1.007	-1.283	-1.003	1.064	0.0362141	0.277571	23.9975	2.90699	1.53143	-0.0579741	0.720808	0.00618938
Ly6g5c	1.034	1.018	-1.234	-1.014	1.139	0.039601	0.281718	24.0685	2.90892	1.60145	-0.0787011	0.718395	0.0147317
E230013N04Rik	1.061	1.065	-1.273	-1.009	1.151	0.0374423	0.277571	24.0184	2.91439	1.57221	-0.0266058	0.719967	0.0123324
Atg7	1.084	1.031	-1.476	-1.166	1.03	0.0359102	0.277262	23.9869	2.91494	1.67162	-0.137212	0.721035	0.0069611
Uchl5ip	1.198	1.006	-1.504	-1.296	1.001	0.042107	0.286907	24.1095	2.91582	1.79475	-0.211138	0.716934	0.0245393
Huwe1	1.278	1.108	-1.089	-1.018	1.255	0.0493284	0.288891	24.2631	2.91919	1.57129	0.0668972	0.71143	0.00313811
Arhgap5	1.049	1.015	-1.244	-1.011	1.07	0.0386909	0.280175	24.0399	2.92249	1.57713	-0.0791708	0.719092	0.0029614
Rhot1	1.036	1.005	-1.172	-1.012	1.148	0.0435974	0.288891	24.133	2.92354	1.56138	-0.049406	0.716013	0.015992
Trim68	1.046	1.13	-1.413	-1.024	1.091	0.0320768	0.270855	23.8393	2.93093	1.64642	-0.0585755	0.723645	0.00590227
Kpna1	1.061	1.013	-1.262	-1.06	1.078	0.0409658	0.286213	24.0767	2.93116	1.61829	-0.101889	0.717764	0.00235822
Odf3	1.061	1.028	-1.302	-1.028	1.021	0.0365574	0.277571	23.9905	2.93214	1.55469	-0.0643141	0.720626	0.00554676
LOC100047870	1.009	1.111	-1.553	-1.09	1.008	0.0356454	0.276254	23.7482	2.93244	1.69682	-0.12986	0.721176	0.000127326
3830406C13Rik	1.084	1.058	-1.4	-1.094	1.032	0.0354192	0.275123	23.9684	2.9345	1.63039	-0.0934988	0.721334	0.00687722
A130095C03Rik	1.175	1.018	-1.159	-1.063	1.096	0.0479172	0.288891	24.2131	2.93695	1.53672	-0.0172168	0.712963	0.0110432
5730433N10Rik	1.093	1.059	-1.325	-1.031	1.003	0.0354192	0.275123	23.9599	2.94406	1.57897	-0.061409	0.721333	0.0122957
A230067E15Rik	1.035	1.089	-1.29	-1.019	1.149	0.0370178	0.277571	23.9904	2.94539	1.58704	-0.0312374	0.720406	0.0154916
Dgcr8	1.044	1.033	-1.39	-1.115	1.027	0.0370562	0.277571	23.9908	2.94637	1.61655	-0.108364	0.720375	0.00226804
C230082I21Rik	-1.136	-1.097	-1.569	-1.485	-1.101	0.0373649	0.277571	23.7183	2.94646	0.29906	-1.31721	0.720168	0.0252921
4932415G12Rik	1.167	1.083	-1.472	-1.183	1.005	0.0370948	0.277571	23.9917	2.94657	1.70504	-0.120703	0.720339	0.0204913
9330154K18Rik	1.275	1.031	-1.187	-1.132	1.056	0.0499522	0.288891	24.2599	2.94999	1.58342	-0.0307184	0.711037	0.0296691
1500015A07Rik	1.263	1.08	-1.107	-1.04	1.143	0.0492396	0.288891	24.2422	2.95046	1.55436	0.0339022	0.711676	0.0165714
Tsta3	1.058	1.11	-1.463	-1.121	1.074	0.0339296	0.273968	23.9067	2.95105	1.68703	-0.101149	0.722501	0.00204768
1700123D08Rik	1.026	1.014	-1.165	-1.007	1.114	0.0430978	0.288562	24.1115	2.95163	1.49969	-0.0221979	0.716281	0.0126422
B930037P14Rik	1.004	1.03	-1.143	-1.002	1.187	0.0446054	0.288891	24.1342	2.95356	1.50371	-0.00508733	0.715468	0.0262067
Nrd1	1.032	1.031	-1.123	-1.012	1.19	0.0463541	0.288891	24.1721	2.95832	1.50416	0.00152916	0.714061	0.022599
Nxph4	1.202	1.07	-1.099	-1.003	1.116	0.0472628	0.288891	24.1926	2.9607	1.52214	0.0315322	0.713295	0.0121487
Olfr539	1.171	1.013	-1.115	-1.045	1.063	0.0488852	0.288891	24.2267	2.9611	1.50604	-0.0076745	0.712061	0.0154032
A630040K04Rik	1.161	1.065	-1.113	-1.007	1.133	0.0465696	0.288891	24.1786	2.96117	1.52319	0.0227697	0.713787	0.0039543
Ipo8	1.081	1.013	-1.231	-1.056	1.02	0.041984	0.286515	24.0852	2.96121	1.53423	-0.0560705	0.717057	0.00857181
D15Ertd528e	1.081	1.027	-1.331	-1.136	1.034	0.041209	0.286509	24.0691	2.96202	1.67365	-0.142043	0.717564	0.00631166
A730045E13Rik	1.102	1.017	-1.093	-1.009	1.108	0.0479172	0.288891	24.2022	2.96531	1.48408	0.00477853	0.712886	0.000869127
Wdr93	1.091	1.045	-1.162	-1.035	1.125	0.0453264	0.288891	24.1464	2.96641	1.53111	-0.0112558	0.714881	0.00478128
Rnf122	1.072	1.046	-1.188	-1.013	1.081	0.0418203	0.286515	24.0793	2.96655	1.52498	-0.0198196	0.7172	0.0012726
Zfp595	1.141	1.15	-1.138	-1.017	1.302	0.0460103	0.288891	24.16	2.96755	1.59254	0.0538545	0.714384	0.0217601
BC021790	1.129	1.159	-1.332	-1.042	1.124	0.0358724	0.277108	23.9544	2.96805	1.64914	-0.0215819	0.721078	0.00065456
ENSMUSG00000043795	1.058	1.113	-1.342	-1.007	1.014	0.0329786	0.270855	23.8602	2.9682	1.59684	-0.0493912	0.723022	0.00595562
Ch25h	-1.049	-5.001	-11.821	-10.931	-9.373	0.0332698	0.271195	23.8762	2.97653	4.44978	-8.23956	0.722782	0.404346
9830165F18Rik	1.03	1.031	-1.094	-1.013	1.18	0.0479172	0.288891	24.1947	2.98037	1.49116	0.00696171	0.712997	0.0216343
Sec24b	1.129	1.02	-1.113	-1.011	1.03	0.0463541	0.288891	24.1646	2.98057	1.48574	-0.00641976	0.714078	0.014343
Rps20	1.008	1.02	-1.204	-1.039	1.07	0.041984	0.286515	24.0792	2.98193	1.5174	-0.0462185	0.717043	0.00881233
Zfand2a	1.038	1.051	-1.297	-1.063	1.026	0.0378303	0.277767	24.0018	2.98198	1.57045	-0.0690257	0.719599	0.00164934
EG546325	1.042	1.003	-1.091	-1.008	1.096	0.0472628	0.288891	24.1865	2.98456	1.46626	-0.00705257	0.713247	0.00792298
Lypd6b	1.026	1.034	-1.121	-1.056	1.206	0.0487085	0.288891	24.2151	2.98475	1.51969	-0.00704734	0.712203	0.0254594
A430054B03	1.054	1.027	-1.117	-1.042	1.146	0.0480486	0.288891	24.1996	2.98593	1.50606	-0.00831073	0.712759	0.0131369
LOC381089	1.05	1.081	-1.221	-1.017	1.093	0.0393229	0.280409	24.0288	2.98783	1.47835	0.0258926	0.718601	0.00598456
Srp72	1.257	1.128	-1.208	-1.095	1.107	0.046268	0.288891	24.1558	2.98884	1.62324	0.00140151	0.714301	0.0198977
4930470H18Rik	1.188	1.066	-1.091	-1.005	1.066	0.0471758	0.288891	24.1809	2.99033	1.50803	0.0239163	0.713386	0.0174083
E130309K17Rik	1.08	1.006	-1.12	-1.053	1.077	0.0484	0.288891	24.2063	2.99036	1.49574	-0.0224479	0.712462	0.00043127
LOC386023	1.031	1.03	-1.181	-1.045	1.085	0.0441	0.288891	24.1122	2.99115	1.5201	-0.0347922	0.715813	0.00765737
LOC654426	1.02	1.057	-1.221	-1.07	1.134	0.0430562	0.288562	24.0959	2.99215	1.56	-0.0395253	0.716365	0.0157577
D330038O06Rik	1.128	1.122	-1.294	-1.082	1.087	0.0393229	0.280409	24.0273	2.99265	1.55068	0.0126	0.718595	0.00544002
4732434K02Rik	1.124	1.069	-1.076	-1.015	1.163	0.0487085	0.288891	24.2132	2.99319	1.51157	0.0300411	0.712177	0.00554678
C130078D09Rik	1.042	1.014	-1.125	-1.015	1.065	0.0454116	0.288891	24.1421	2.99358	1.4812	-0.0184486	0.714734	0.00334491
E130202I16Rik	1.17	1.03	-1.091	-1.032	1.037	0.0487526	0.288891	24.2143	2.99415	1.49502	0.00229138	0.712127	0.019125
LOC100048434	1.135	1.086	-1.216	-1.053	1.053	0.042107	0.286907	24.0776	2.99621	1.56934	-0.0224963	0.716944	0.0112715
Foxl1	1.052	1.012	-1.103	-1.066	1.144	0.0499522	0.288891	24.2432	2.99631	1.50152	-0.0150671	0.711034	0.0131599
Zp3	1.049	1.119	-1.318	-1.035	1.041	0.0351562	0.275034	23.9117	2.99794	1.6013	-0.0470042	0.721638	0.00108004
E330027M22Rik	1.078	1.051	-1.078	-1.016	1.159	0.0486644	0.288891	24.2072	2.99797	1.49784	0.0185205	0.712345	0.0116288
Cpsf2	1.085	1.068	-1.243	-1.143	1.15	0.0464403	0.288891	24.1632	2.99878	1.6083	-0.0505083	0.713927	0.00870185
Neil1	1.079	1.018	-1.062	-1.001	1.086	0.0486202	0.288891	24.2057	2.999	1.46279	0.009024	0.712387	0.0010291
Lsm11	-1.043	-1.084	-1.183	-1.163	-1.142	0.0466992	0.288891	23.5719	3.00013	0.0660907	-1.13219	0.713701	0.351931
4432404P07Rik	1.119	1.095	-1.342	-1.125	1.019	0.0390062	0.280409	24.0173	3.00035	1.63647	-0.0758115	0.718851	0.013194
LOC381117	1.044	1.015	-1.122	-1.014	1.049	0.0454116	0.288891	24.1378	3.00183	1.42652	0.0094196	0.714794	0.000728926
Pitpna	1.009	1.029	-1.242	-1.061	1.024	0.0406426	0.284793	24.0442	3.00195	1.53545	-0.0645409	0.717945	0.00210869
B930044G13Rik	1.029	1.056	-1.068	-1.003	1.204	0.0482681	0.288891	24.1992	3.00208	1.44923	0.0394865	0.712587	0.0252429
Svs6	1.203	1.087	-1.134	-1.019	1.03	0.0453264	0.288891	24.1329	3.00295	1.48002	0.0429291	0.714954	0.0242997
Olfr1270	1.01	1.008	-1.109	-1.059	1.145	0.0491509	0.288891	24.2195	3.00301	1.45504	-0.011181	0.711835	0.019428
Hadh	1.028	1.022	-1.157	-1.014	1.031	0.0427249	0.287563	24.0883	3.00326	1.42946	0.00976177	0.716505	0.000434579
A230072B04Rik	1.129	1.004	-1.083	-1.045	1.031	0.0496398	0.288891	24.2354	3.0033	1.44269	-0.00531263	0.711247	0.0142422
Gm370	1.072	1.01	-1.149	-1.044	1.013	0.0455396	0.288891	24.1421	3.00376	1.44338	-0.00770191	0.714619	0.00850448
Sec22l2	1.031	1.048	-1.228	-1.082	1.084	0.0430562	0.288562	24.0925	3.00384	1.49532	-0.0106848	0.716352	0.00734235
4833426I10Rik	1.072	1.021	-1.091	-1.025	1.083	0.0480486	0.288891	24.1953	3.00449	1.43894	0.0106347	0.712705	0.00159764
LOC383033	1.061	1.054	-1.168	-1.005	1.035	0.0415752	0.286515	24.0617	3.00464	1.50877	-0.0180065	0.717353	0.00371896
Prkcq	1.077	1.019	-1.116	-1.031	1.049	0.0466992	0.288891	24.1687	3.00486	1.44084	0.00497073	0.71366	0.00405241
Egf	1.015	1.055	-1.214	-1.026	1.054	0.0398402	0.282254	24.032	3.0049	1.52934	-0.0377857	0.71831	0.00550574
4833438J18Rik	1.024	1.026	-1.166	-1.018	1.033	0.0423536	0.286907	24.0804	3.00513	1.43404	0.00927109	0.71675	0.00129872
LOC195727	1.047	1.004	-1.179	-1.094	1.051	0.0469156	0.288891	24.1704	3.006	1.47412	-0.0336668	0.713585	0.000565945
Olfr20	1.1	1.019	-1.054	-1.015	1.079	0.0495063	0.288891	24.2305	3.00701	1.43042	0.0167422	0.711384	0.00307721
Xlr4b	1.079	1.032	-1.107	-1.001	1.036	0.0454116	0.288891	24.1352	3.00849	1.4264	0.024234	0.714813	0.00626903
2500002E12Rik	1.029	1.081	-1.242	-1.036	1.065	0.038809	0.280175	24.0109	3.00853	1.5574	-0.0376384	0.718953	0.0049923
Sva	1.047	1.04	-1.097	-1.006	1.1	0.0463541	0.288891	24.1552	3.01056	1.4352	0.0270591	0.714077	0.00769325
C730009F21Rik	1.066	1.048	-1.103	-1.014	1.097	0.0463972	0.288891	24.1575	3.01234	1.44571	0.0272702	0.713977	0.00446816
Hrmt1l6	1.008	1.004	-1.139	-1.048	1.06	0.0463541	0.288891	24.1527	3.0139	1.4379	-0.0120893	0.714127	0.00753302
Pkd1l1	1.079	1.019	-1.075	-1.034	1.082	0.0492396	0.288891	24.2218	3.0147	1.44025	0.00677337	0.711614	0.000436391
D230048P18Rik	1.126	1.087	-1.075	-1.043	1.184	0.0498182	0.288891	24.2341	3.01695	1.49366	0.0375876	0.711133	0.00814382
Srp68	1.015	1.017	-1.115	-1.008	1.048	0.0452413	0.288891	24.1254	3.01742	1.41671	0.0125415	0.715054	0.00484113
Olfr1206	1.116	1.056	-1.129	-1.021	1.028	0.0453264	0.288891	24.1278	3.01743	1.45315	0.0259032	0.714969	0.0125885
LOC385929	1.035	1.063	-1.117	-1.008	1.121	0.0452413	0.288891	24.1259	3.01752	1.44886	0.0357567	0.715034	0.0123369
Neurod1	1.059	1.011	-1.108	-1.045	1.048	0.0480486	0.288891	24.1876	3.01908	1.43949	-0.00489272	0.712815	0.00159666
A830081L15Rik	1.167	1.223	-1.198	-1.056	1.279	0.0435974	0.288891	24.0968	3.0192	1.59263	0.0905015	0.716032	0.0145794
1700030G11Rik	1.102	1.061	-1.16	-1.054	1.048	0.045369	0.288891	24.1296	3.02163	1.47793	0.0121512	0.714859	0.00759728
LOC381400	1.113	1.016	-1.075	-1.033	1.021	0.0491509	0.288891	24.2131	3.0234	1.43351	0.00513054	0.711834	0.0134393
Hgsnat	1.084	1.018	-1.037	-1.007	1.065	0.0496398	0.288891	24.2284	3.02463	1.41666	0.0199026	0.711255	0.00281211
LOC386254	1.018	1.011	-1.087	-1.006	1.05	0.0464834	0.288891	24.1554	3.02474	1.40889	0.0123506	0.713904	0.00473364
LOC546994	1.029	1.003	-1.075	-1.012	1.046	0.0479172	0.288891	24.1809	3.02485	1.40819	0.00691589	0.712989	0.00252142
BC057170	1.039	1.003	-1.118	-1.059	1.044	0.0480486	0.288891	24.1883	3.02517	1.44112	-0.0158558	0.712719	0.0007251
Btg2	1.061	1.064	-1.073	-1.033	1.171	0.0492396	0.288891	24.2156	3.02528	1.46637	0.0295964	0.711719	0.0157128
Col10a1	1.07	1.039	-1.12	-1.02	1.03	0.0454116	0.288891	24.1304	3.0258	1.43703	0.0179556	0.714781	0.00578885
LOC380858	1.135	1.052	-1.06	-1.011	1.056	0.0487085	0.288891	24.2011	3.02653	1.44162	0.0334484	0.712235	0.0114652
Thada	-1.056	-1.125	-1.229	-1.218	-1.202	0.0358724	0.277108	23.915	3.02671	0.0721736	-1.17707	0.721084	0.461551
Brms1	1.024	1	-1.104	-1.017	1.009	0.046268	0.288891	24.1449	3.02709	1.4076	0.000680856	0.714253	0.00221907
D130004I16Rik	1.258	1.17	-1.14	-1.012	1.073	0.0441	0.288891	24.1001	3.02727	1.52126	0.0859017	0.715822	0.0252249
Gm428	1.01	1.016	-1.086	-1.017	1.078	0.0472193	0.288891	24.1707	3.02781	1.41922	0.0103637	0.713322	0.00999952
Olfr679	1.053	1.041	-1.172	-1.116	1.11	0.0484	0.288891	24.1934	3.02815	1.50635	-0.0244808	0.712497	0.00791218
Exoc2	1.042	1.048	-1.112	-1.035	1.098	0.0466992	0.288891	24.1601	3.03009	1.45282	0.0169366	0.713677	0.0080377
6.03044e+24	1.053	1.004	-1.071	-1.021	1.028	0.048488	0.288891	24.1946	3.03106	1.41299	0.00377716	0.712418	0.0037002
Rps23	1.035	1.004	-1.105	-1.035	1.017	0.0470022	0.288891	24.1653	3.03283	1.42114	-0.00497149	0.713456	0.00264252
LOC382851	1.01	1.01	-1.148	-1.106	1.094	0.0490623	0.288891	24.2065	3.0335	1.4758	-0.0344238	0.711954	0.011916
1810028F09Rik	1.041	1.018	-1.084	-1.049	1.081	0.0492396	0.288891	24.2135	3.03524	1.44111	-0.00181592	0.711677	0.0058145
Macrod1	1.007	1.14	-1.143	-1.021	1.251	0.0442682	0.288891	24.0993	3.03542	1.50293	0.0662498	0.715754	0.0336803
Dcpp2	1.004	1.01	-1.099	-1.049	1.081	0.0484	0.288891	24.1919	3.03569	1.43468	-0.00721917	0.712462	0.0112232
LOC100043609	1.172	1.074	-1.099	-1.035	1.023	0.0475676	0.288891	24.1733	3.03697	1.46839	0.0308779	0.713119	0.021187
D830013M18Rik	1.046	1.023	-1.065	-1.01	1.053	0.0480486	0.288891	24.1824	3.03744	1.41555	0.0180288	0.712785	0.00103332
LOC380878	1.011	1.059	-1.155	-1.018	1.054	0.0423536	0.286907	24.0697	3.03801	1.50536	-0.0210646	0.71674	0.0061681
Anapc1	1.092	1.136	-1.182	-1.006	1.079	0.04008	0.282455	24.0216	3.03814	1.5587	0.00785766	0.718173	0.00180228
Olfr1182	1.073	1.073	-1.056	-1.018	1.149	0.0491066	0.288891	24.2071	3.03863	1.4562	0.0409122	0.711872	0.0109283
Cuedc1	1.071	1.047	-1.03	-1.007	1.115	0.0498182	0.288891	24.2268	3.0392	1.4308	0.034389	0.711158	0.00644968
4930550L24Rik	1.059	1.035	-1.086	-1.02	1.045	0.0472193	0.288891	24.1655	3.04013	1.42922	0.0180782	0.713362	0.00204411
D430007A19Rik	1.083	1.031	-1.055	-1.001	1.025	0.0480486	0.288891	24.1806	3.04119	1.41324	0.0263885	0.712804	0.00857534
V1re10	1.028	1.017	-1.114	-1.025	1.006	0.0457532	0.288891	24.1311	3.04156	1.41854	0.00435672	0.714568	0.00322695
Ano4	1.032	1.008	-1.029	-1.003	1.063	0.0494173	0.288891	24.2193	3.04224	1.39938	0.0161093	0.711409	0.00464367
Tmc7	1.036	1.225	-1.438	-1.088	1.103	0.0350064	0.275034	23.795	3.04234	1.82577	-0.103487	0.721677	0.00845813
Olfr672	1.067	1.059	-1.073	-1.015	1.09	0.0479172	0.288891	24.175	3.04306	1.44149	0.0332589	0.712984	0.00333253
LOC100048500	1.055	1.071	-1.119	-1.038	1.097	0.0463541	0.288891	24.1445	3.04344	1.46469	0.0259841	0.714073	0.00597363
LOC239747	1.042	1.049	-1.116	-1.079	1.124	0.0491066	0.288891	24.2052	3.04366	1.47973	-0.00151286	0.711901	0.0116034
Fbln5	1.061	1.052	-1.08	-1.016	1.072	0.0472628	0.288891	24.1657	3.04388	1.43668	0.028635	0.71331	0.00159793
5230400J09Rik	1.059	1.051	-1.143	-1.041	1.023	0.0450713	0.288891	24.114	3.04411	1.45164	0.0124458	0.715141	0.00515266
Olfr648	1.039	1.001	-1.142	-1.113	1.038	0.0492396	0.288891	24.2148	3.04483	1.46981	-0.0419963	0.711553	0.000142577
2610020J05Rik	1.083	1.029	-1.07	-1.012	1.008	0.0477422	0.288891	24.1721	3.04496	1.41768	0.0193874	0.713066	0.0110473
Stk31	1.117	1.033	-1.034	-1.005	1.017	0.0492396	0.288891	24.2122	3.04618	1.41633	0.0273306	0.711638	0.0147935
B430003N09Rik	1.045	1.025	-1.062	-1.003	1.033	0.0474804	0.288891	24.169	3.04633	1.40799	0.0216177	0.713162	0.00177934
Car7	1.103	1.076	-1.103	-1.014	1.04	0.0457532	0.288891	24.1296	3.04673	1.44961	0.0394273	0.714562	0.00904271
Alg10b	1.091	1.036	-1.141	-1.098	1.034	0.0487085	0.288891	24.1944	3.04693	1.48214	-0.0181906	0.712261	0.00804622
2900027G03Rik	1.043	1.038	-1.151	-1.078	1.045	0.046656	0.288891	24.1525	3.04731	1.46813	-0.00998923	0.713741	0.000284016
Prkaa1	1.037	1.026	-1.039	-1.004	1.072	0.0490623	0.288891	24.2024	3.04745	1.40995	0.0236711	0.711977	0.00519715
Ubl3	1.034	1.023	-1.112	-1.027	1.003	0.0459674	0.288891	24.1316	3.04817	1.42133	0.0063852	0.714473	0.00453909
Trp53rk	1.051	1.041	-1.159	-1.111	1.075	0.0484	0.288891	24.1869	3.0484	1.49376	-0.022579	0.712515	0.00335958
Stard6	1.018	1.057	-1.28	-1.15	1.034	0.0432224	0.288891	24.0805	3.04886	1.59283	-0.0876618	0.716247	0.00216915
9330181H08Rik	1.03	1.076	-1.191	-1.047	1.036	0.041984	0.286515	24.0542	3.04944	1.5354	-0.0330195	0.717095	0.000844226
LOC654494	1.067	1.115	-1.192	-1.033	1.057	0.0411278	0.286509	24.0348	3.04978	1.5557	-0.0126986	0.717652	0.00138911
D630044L22Rik	1.026	1.017	-1.122	-1.044	1.003	0.0463541	0.288891	24.1398	3.05074	1.42813	-0.00456178	0.714149	0.00335431
Slc22a3	1.138	1.086	-1.107	-1.051	1.061	0.0479172	0.288891	24.1735	3.05092	1.48181	0.028949	0.71297	0.010854
LOC385627	1.157	1.072	-1.073	-1.019	1.013	0.0479172	0.288891	24.174	3.05157	1.44966	0.0377335	0.712947	0.02075
Ankrd29	1.032	1.03	-1.132	-1.07	1.043	0.0472193	0.288891	24.1629	3.05199	1.45537	-0.00942586	0.713329	0.00157739
Alpk2	1.043	1.002	-1.066	-1.043	1.023	0.0493284	0.288891	24.2155	3.05266	1.41863	-0.00697223	0.711486	0.00295521
Tatdn3	1.154	1.147	-1.099	-1.003	1.11	0.0453264	0.288891	24.118	3.05313	1.48804	0.0798803	0.71489	0.00614726
Gc	1.021	1.073	-1.096	-1.021	1.117	0.0463541	0.288891	24.1425	3.0545	1.44948	0.0352315	0.714018	0.0137989
LOC666185	1.053	1.039	-1.131	-1.053	1.012	0.0463541	0.288891	24.1379	3.05493	1.44777	0.00192548	0.714174	0.00589796
Gpr56	1.03	1.057	-1.073	-1.014	1.094	0.0472628	0.288891	24.163	3.0554	1.43384	0.0319146	0.713307	0.00931623
LOC381853	1.049	1.019	-1.065	-1.035	1.035	0.0491066	0.288891	24.203	3.05597	1.42311	0.00479252	0.71191	0.0020602
6720477C19Rik	1.095	1.108	-1.165	-1.114	1.145	0.0480486	0.288891	24.1781	3.0566	1.53837	0.00917804	0.712777	0.00679265
Wdr7	1.042	1.027	-1.073	-1.048	1.064	0.0492396	0.288891	24.2099	3.0566	1.43762	0.00284797	0.711662	0.00320667
Dpyd	1.144	1.182	-1.193	-1.02	1.076	0.03996	0.282254	24.0074	3.05704	1.59349	0.019085	0.718196	0.00922741
4832404P21Rik	1.036	1.123	-1.274	-1.067	1.015	0.0378303	0.277767	23.9527	3.05714	1.59055	-0.0485698	0.719604	0.00285701
Eva1	1.068	1.034	-1.059	-1.031	1.044	0.0491509	0.288891	24.2041	3.05827	1.42981	0.0144139	0.711857	0.00351576
Tusc4	1.027	1.17	-1.203	-1.029	1.163	0.0398801	0.282254	24.0031	3.05862	1.59089	0.00759002	0.718275	0.0184868
6030429G01Rik	1.014	1.059	-1.192	-1.056	1.007	0.0421892	0.286907	24.0562	3.05862	1.52509	-0.0455003	0.716928	0.000991736
LOC674720	1.102	1.053	-1.104	-1.047	1.01	0.0472628	0.288891	24.164	3.05888	1.45247	0.0136004	0.713254	0.0132226
scl0001874.1_222	1.1	1.062	-1.032	-1.013	1.078	0.0493284	0.288891	24.2161	3.05925	1.43672	0.0382136	0.711427	0.00321052
ENSMUSG00000038442	1.063	1.032	-1.062	-1.028	1.033	0.0487085	0.288891	24.194	3.06007	1.42528	0.0142481	0.712202	0.0044052
5730577I03Rik	1.087	1.122	-1.084	-1.066	1.211	0.0495063	0.288891	24.2168	3.06165	1.51394	0.0424874	0.711387	0.0171749
1700028J19Rik	1.097	1.037	-1.116	-1.082	1.007	0.0487085	0.288891	24.1938	3.06193	1.46531	-0.00992779	0.712199	0.012855
D130032N22Rik	1.149	1.077	-1.063	-1.027	1.031	0.0486644	0.288891	24.1904	3.0623	1.45466	0.0372649	0.712317	0.016973
4933406B17Rik	1.028	1.007	-1.047	-1.015	1.012	0.0487085	0.288891	24.1932	3.06341	1.39761	0.00794994	0.712212	0.002396
AA691260	1.085	1.05	-1.039	-1.001	1.032	0.0484	0.288891	24.1845	3.06438	1.41698	0.0360814	0.712511	0.0078228
Iqsec1	1.052	1.075	-1.167	-1.066	1.034	0.0447323	0.288891	24.1005	3.0648	1.47616	0.0111546	0.715382	0.00253187
LOC384290	1.087	1.031	-1.043	-1.026	1.017	0.0493284	0.288891	24.2134	3.06562	1.42156	0.0158819	0.711485	0.0103238
LOC545500	1.074	1.088	-1.092	-1.049	1.112	0.0480486	0.288891	24.1786	3.0658	1.47559	0.0311829	0.712707	0.00538358
1700008O03Rik	1.027	1.019	-1.165	-1.124	1.021	0.0482242	0.288891	24.1805	3.06703	1.47927	-0.0406736	0.712636	0.000848084
2310067E19Rik	1.027	1.003	-1.046	-1.028	1.015	0.0492396	0.288891	24.2102	3.06742	1.40276	0.000503764	0.711589	0.00179312
5730403M16Rik	1.052	1.112	-1.08	-1.028	1.166	0.0473933	0.288891	24.1648	3.06767	1.4764	0.0528028	0.713175	0.0161239
LOC226758	1.047	1.05	-1.184	-1.1	1.004	0.0454116	0.288891	24.1213	3.06815	1.48161	-0.0169753	0.714664	0.00603771
LOC632503	1.047	1.06	-1.053	-1.001	1.063	0.0472628	0.288891	24.1615	3.06844	1.42146	0.0396905	0.713288	0.00234983
LOC386045	1.028	1.076	-1.198	-1.094	1.048	0.0444788	0.288891	24.095	3.06863	1.50024	-0.00693984	0.715546	0.00277797
LOC668408	1.014	1.061	-1.12	-1.024	1.04	0.0447746	0.288891	24.1004	3.06871	1.43589	0.0249588	0.715363	0.00376004
Senp2	1.034	1.062	-1.141	-1.079	1.068	0.0466992	0.288891	24.1501	3.06892	1.47605	0.00135539	0.713675	0.00480412
Edn2	1.038	1.032	-1.044	-1.013	1.04	0.0486644	0.288891	24.1897	3.06989	1.41076	0.0213299	0.712297	0.000296674
Ucn2	1.042	1.053	-1.058	-1.011	1.056	0.0477422	0.288891	24.1669	3.07056	1.42284	0.0315269	0.713089	0.00205517
LOC675098	1.006	1.006	-1.054	-1.014	1.006	0.0480486	0.288891	24.1755	3.07059	1.39277	0.00682609	0.712788	0
EG546913	1.032	1.003	-1.019	-1.003	1.003	0.0492396	0.288891	24.2093	3.0716	1.3838	0.0127611	0.711596	0.0043929
Gp5	1.024	1.015	-1.064	-1.032	1.011	0.048444	0.288891	24.1853	3.07345	1.41055	0.00305117	0.712429	0.00192815
Nkain4	1.056	1.09	-1.079	-1.043	1.124	0.0482681	0.288891	24.181	3.07421	1.46934	0.035259	0.712574	0.00967885
C130060K24Rik	1.01	1.054	-1.052	-1.001	1.074	0.0471324	0.288891	24.1568	3.07535	1.41434	0.0363341	0.713409	0.00944459
LOC381345	1.071	1.083	-1.077	-1.002	1.039	0.0458388	0.288891	24.1237	3.07577	1.43371	0.0484046	0.714536	0.00464521
LOC382513	1.158	1.125	-1.022	-1.016	1.128	0.0496844	0.288891	24.221	3.07579	1.47556	0.0688271	0.711188	0.00426633
LOC211193	1.031	1.096	-1.104	-1.034	1.112	0.046268	0.288891	24.1326	3.07601	1.46485	0.0396453	0.714233	0.0115172
Mmp23	1.02	1.064	-1.154	-1.075	1.047	0.0454969	0.288891	24.1206	3.07613	1.47058	0.00240566	0.71464	0.00382011
Cdc73	1.043	1.131	-1.197	-1.069	1.094	0.0423948	0.286907	24.0584	3.07622	1.57768	-0.017737	0.716702	0.00698673
Smcy	1.057	1.088	-1.141	-1.04	1.023	0.0442682	0.288891	24.0876	3.07859	1.52119	-0.01449	0.715734	0.00482865
A530078N03Rik	1.095	1.072	-1.061	-1.053	1.075	0.0495063	0.288891	24.2156	3.07894	1.46303	0.0233552	0.711378	0.00286755
5730593N15Rik	1.025	1.05	-1.116	-1.083	1.068	0.048312	0.288891	24.1811	3.07905	1.4673	-0.00476972	0.712555	0.00612977
1700024G13Rik	1.011	1.144	-1.183	-1.015	1.079	0.0393626	0.280409	23.979	3.07939	1.55346	-0.00297196	0.718542	0.00947328
F730049H03Rik	1.031	1.039	-1.077	-1.019	1	0.0464834	0.288891	24.1415	3.08166	1.41331	0.0188746	0.713896	0.00457276
4930513N10Rik	1.103	1.129	-1.112	-1.026	1.072	0.0452413	0.288891	24.107	3.0818	1.47866	0.058554	0.715067	0.00435743
D930007B01Rik	1.045	1.033	-1.039	-1.008	1.009	0.0482242	0.288891	24.1796	3.08186	1.40283	0.0236138	0.71261	0.00536745
1700008E09Rik	1.003	1.021	-1.059	-1.045	1.049	0.0492396	0.288891	24.204	3.0822	1.4207	0.000742286	0.711778	0.00678602
LOC668978	1.079	1.035	-1.012	-1.011	1.016	0.0498182	0.288891	24.2218	3.08305	1.40721	0.0256843	0.711114	0.00939693
Tas2r110	1.2	1.113	-1.094	-1.063	1.013	0.048312	0.288891	24.1813	3.08312	1.49513	0.0369506	0.712553	0.0261642
Pet2	1.015	1.027	-1.016	-1.013	1.06	0.0496398	0.288891	24.2185	3.08365	1.40272	0.0204366	0.711257	0.00673179
Rap2b	1	1.056	-1.062	-1.029	1.093	0.0480486	0.288891	24.1758	3.08412	1.43201	0.0246051	0.71274	0.0135798
Them4	1.089	1.055	-1.365	-1.363	1.046	0.0496844	0.288891	24.2197	3.08441	1.66233	-0.137991	0.711198	0.00542868
LOC382061	1.07	1.16	-1.133	-1.002	1.095	0.0419021	0.286515	24.0355	3.08481	1.54774	0.0258319	0.71714	0.00349305
1810012P15Rik	1.004	1.066	-1.05	-1.008	1.094	0.0473933	0.288891	24.1616	3.08548	1.42342	0.0391656	0.713218	0.0132056
Cenpo	1.106	1.067	-1.046	-1.02	1.011	0.0484	0.288891	24.1829	3.08742	1.43228	0.0350364	0.712502	0.0138788
Svs4	1.033	1.045	-1.106	-1.063	1.016	0.0472193	0.288891	24.1589	3.08818	1.44553	0.00114561	0.713312	0.00245583
B930062N16Rik	1.06	1.075	-1.076	-1.073	1.102	0.0495063	0.288891	24.2149	3.08823	1.47494	0.0148869	0.711385	0.00597435
LOC383595	1.059	1.04	-1.023	-1.002	1.008	0.0486644	0.288891	24.1885	3.08845	1.40117	0.030615	0.712315	0.00761988
2200001I15Rik	1.151	1.092	-1.084	-1.087	1.052	0.0499076	0.288891	24.2227	3.08872	1.4963	0.0170793	0.711047	0.0138904
LOC234374	1.091	1.08	-1.092	-1.049	1.026	0.0472193	0.288891	24.1587	3.08914	1.45952	0.0257272	0.71332	0.00929996
Kpna3	1.066	1.136	-1.143	-1.107	1.172	0.0479172	0.288891	24.1705	3.08957	1.53793	0.0260615	0.712922	0.0144076
Pscd2	1.049	1.124	-1.116	-1.075	1.158	0.0473933	0.288891	24.1628	3.08962	1.50746	0.035333	0.713181	0.015105
LOC100038926	1.029	1.055	-1.052	-1.019	1.048	0.0479172	0.288891	24.1702	3.09045	1.42168	0.0286641	0.712935	0.00279365
Plag1	1.068	1.053	-1.048	-1.023	1.015	0.048312	0.288891	24.1814	3.09072	1.42333	0.0263592	0.712557	0.00779122
1110001C23Rik	1.013	1.128	-1.184	-1.047	1.06	0.0412496	0.286509	24.0156	3.09161	1.55511	-0.0176227	0.717526	0.00653877
1700016D18Rik	1.036	1.062	-1.089	-1.045	1.037	0.0470022	0.288891	24.1541	3.09208	1.44307	0.0183225	0.713474	0.000144663
2700046G09Rik	1.189	1.165	-1.055	-1.005	1.081	0.0466992	0.288891	24.1473	3.09263	1.48574	0.0896723	0.713703	0.0151661
Cidec	1.005	1.072	-1.194	-1.102	1.021	0.0443524	0.288891	24.0897	3.09357	1.54689	-0.0541846	0.715595	0.00223508
LOC381888	1.125	1.084	-1.043	-1.013	1.005	0.0479172	0.288891	24.1715	3.09457	1.4358	0.0463358	0.712896	0.0174743
LOC383319	1.105	1.057	-1.041	-1.033	1	0.0491509	0.288891	24.2024	3.09461	1.43208	0.0247009	0.711852	0.0153696
Olfr32	1.094	1.068	-1.061	-1.055	1.035	0.0492396	0.288891	24.2051	3.09491	1.45466	0.0195679	0.711765	0.00850415
Akr1c13	1.009	1.062	-1.083	-1.056	1.078	0.0480486	0.288891	24.1749	3.09591	1.44975	0.014153	0.71278	0.00995434
Tmem183a	1.159	1.118	-1.031	-1.001	1.035	0.0479172	0.288891	24.1704	3.09637	1.45008	0.0693707	0.712934	0.0178782
LOC232143	1.036	1.072	-1.104	-1.078	1.069	0.0480486	0.288891	24.1756	3.09738	1.47106	0.00835673	0.712757	0.00469224
Acot5	1.075	1.099	-1.187	-1.138	1.053	0.0466992	0.288891	24.1465	3.09751	1.52944	-0.00960971	0.713734	0.00300129
LOC630284	1.015	1.054	-1.044	-1.011	1.04	0.0473933	0.288891	24.1622	3.09964	1.41153	0.0315782	0.713211	0.00370064
Mcf2	1.072	1.077	-1.002	-1.001	1.067	0.0492396	0.288891	24.2065	3.10163	1.42117	0.0508253	0.711745	0.000737885
4832408C21Rik	1.022	1.097	-1.095	-1.044	1.088	0.0463541	0.288891	24.1365	3.10263	1.4613	0.0353021	0.714072	0.00941669
IGHV1S32_X02464_Ig_heavy_variable_1S32_136	1.014	1.064	-1.042	-1.011	1.057	0.0473933	0.288891	24.1627	3.10267	1.41716	0.0366412	0.713196	0.00634059
Calm4	1.026	1.058	-1.094	-1.075	1.048	0.0482242	0.288891	24.1805	3.10289	1.45732	0.00303265	0.712622	0.00315938
Olfr151	1.047	1.062	-1.054	-1.063	1.072	0.0496844	0.288891	24.2194	3.10294	1.45325	0.013403	0.711216	0.00361195
Alas2	1.036	1.028	-1.001	-1.004	1.006	0.0492396	0.288891	24.2105	3.1038	1.389	0.0247632	0.711585	0.0045316
4933411K20Rik	1.067	1.191	-1.155	-1.014	1.092	0.040562	0.284487	23.9936	3.10436	1.57192	0.0243833	0.717965	0.00344279
Cyp2c54	1.009	1.034	-1.051	-1.06	1.05	0.0495953	0.288891	24.218	3.10489	1.43121	0.000598768	0.711279	0.0060144
1700030F18Rik	1.027	1.096	-1.106	-1.052	1.069	0.046268	0.288891	24.1295	3.10615	1.46435	0.0303732	0.714303	0.00597685
Atp5sl	1.026	1.089	-1.046	-1.009	1.079	0.0469589	0.288891	24.1517	3.10624	1.43102	0.0495527	0.71357	0.00773282
4930519F24Rik	1.082	1.051	-1.1	-1.111	1.008	0.0496398	0.288891	24.2185	3.1071	1.47679	-0.0159444	0.711262	0.0105213
Cndp1	1.034	1.069	-1.133	-1.081	1.006	0.046268	0.288891	24.1306	3.10821	1.46489	0.00243919	0.71427	0.00398366
Skap1	1.018	1.045	-1.051	-1.032	1.018	0.0480048	0.288891	24.1749	3.10862	1.41656	0.0173579	0.712836	0
A330042I21Rik	1.028	1.062	-1.087	-1.042	1.007	0.0463541	0.288891	24.1386	3.10863	1.43366	0.0187502	0.714007	0.00305499
IGHV1S42_D13202_Ig_heavy_variable_1S42_216	1.104	1.109	-1.069	-1.009	1.002	0.0454116	0.288891	24.1169	3.10989	1.44189	0.057444	0.714723	0.0147261
LOC100046278	1.012	1.086	-1.033	-1.003	1.085	0.047089	0.288891	24.157	3.11146	1.42295	0.0513087	0.713432	0.0107175
Lmo1	1.006	1.043	-1.049	-1.04	1.032	0.0484	0.288891	24.1865	3.11194	1.41974	0.013072	0.71248	0.00383548
Olfr108	1.009	1.056	-1.106	-1.063	1.008	0.0463541	0.288891	24.1386	3.11244	1.44231	0.00529379	0.714029	0.000144616
Tbx18	1.006	1.02	-1.037	-1.042	1.003	0.0491952	0.288891	24.2058	3.11284	1.40576	0.0016067	0.711796	0.000447688
2010001P08Rik	1.005	1.085	-1.013	-1.022	1.137	0.0492396	0.288891	24.2108	3.11352	1.43634	0.044678	0.711594	0.019287
Olfr1026	1.084	1.106	-1.003	-1.003	1.087	0.0487526	0.288891	24.1977	3.11399	1.43704	0.0638861	0.712127	0.000437659
Mrgprh	1.123	1.09	-1.071	-1.07	1.013	0.0487085	0.288891	24.196	3.11429	1.4716	0.0225812	0.712183	0.0156686
Olfr1024	1.095	1.107	-1.025	-1.033	1.087	0.0492396	0.288891	24.2084	3.11445	1.45837	0.0502318	0.711693	0.00115106
Gpr98	1.007	1.117	-1.113	-1.041	1.088	0.0447746	0.288891	24.098	3.11445	1.52501	0.000950191	0.715344	0.0114798
A430060D24Rik	1.072	1.104	-1.015	-1.029	1.112	0.0495508	0.288891	24.2168	3.11449	1.4539	0.0512049	0.711347	0.00577699
9430024E24Rik	1.114	1.074	-1.007	-1.019	1.008	0.0493284	0.288891	24.2143	3.11456	1.42651	0.0407945	0.711452	0.0155997
4930479L12Rik	1.034	1.067	-1.05	-1.02	1.016	0.0469589	0.288891	24.1535	3.11561	1.41979	0.0330592	0.713571	0.00264801
Kpnb3	1.011	1.095	-1.127	-1.057	1.04	0.0448592	0.288891	24.0994	3.11569	1.52004	-0.0175647	0.715299	0.00412347
LOC637896	1.079	1.137	-1.064	-1.003	1.065	0.0453264	0.288891	24.1101	3.11716	1.48273	0.0527876	0.714959	0.00200409
A430105C13Rik	1.018	1.041	-1.088	-1.082	1.005	0.048312	0.288891	24.1855	3.11842	1.44433	-0.00880826	0.71255	0.00188524
Olfr127	1.077	1.072	-1.039	-1.045	1.023	0.0490623	0.288891	24.202	3.11892	1.44066	0.0261653	0.711965	0.0078619
4631422A03Rik	1.086	1.128	-1.061	-1.024	1.066	0.0463972	0.288891	24.1416	3.11975	1.46185	0.0610833	0.713977	0.00285492
Heyl	1.056	1.082	-1.03	-1.037	1.063	0.0490623	0.288891	24.2026	3.11996	1.44162	0.0352027	0.711945	0.00101853
Nlrc4	1.018	1.059	-1.069	-1.085	1.066	0.0493284	0.288891	24.2149	3.1201	1.45903	0.000612085	0.711439	0.00690787
LOC226526	1.067	1.054	-1.007	-1.029	1.016	0.0498629	0.288891	24.2239	3.12035	1.41776	0.0262651	0.711076	0.00755896
LOC630347	1.011	1.076	-1.038	-1.01	1.048	0.0466992	0.288891	24.1518	3.12099	1.41689	0.0424207	0.713659	0.00545417
E230017H14Rik	1.075	1.091	-1.052	-1.028	1.016	0.0470022	0.288891	24.1571	3.1221	1.43905	0.0413923	0.713495	0.00856744
Glra3	1.084	1.083	-1.011	-1.015	1.028	0.0487085	0.288891	24.1963	3.12252	1.42607	0.0461774	0.712208	0.00823323
Ccnb3	1.024	1.049	-1.025	-1.023	1.012	0.0484	0.288891	24.1874	3.12287	1.40794	0.0244927	0.712516	0.00178567
D930027P08Rik	1.047	1.156	-1.032	-1.004	1.165	0.0466992	0.288891	24.1512	3.12323	1.46621	0.0857095	0.713689	0.0168095
Olfr1165	1.011	1.034	-1.012	-1.017	1.004	0.0487085	0.288891	24.1972	3.1233	1.39386	0.0204548	0.712171	0.00105304
LOC436054	1.074	1.109	-1.029	-1.035	1.089	0.0487526	0.288891	24.1981	3.12359	1.45698	0.0495471	0.712137	0.00215893
Pcolce	1.056	1.048	-1.106	-1.126	1.002	0.0495063	0.288891	24.2169	3.12391	1.47796	-0.025099	0.71138	0.00767388
Olfr1325	1.006	1.108	-1.084	-1.021	1.061	0.0448592	0.288891	24.1004	3.12459	1.49975	0.00736505	0.715306	0.00792717
9330128J19Rik	1.005	1.067	-1.061	-1.054	1.054	0.0480048	0.288891	24.1785	3.12512	1.43999	0.0177058	0.712818	0.00712425
4832428D23Rik	1.016	1.083	-1.082	-1.061	1.055	0.0470022	0.288891	24.1589	3.12539	1.45475	0.0211027	0.713456	0.00560342
Olfr453	1.137	1.125	-1.005	-1.009	1.05	0.0486644	0.288891	24.1932	3.12614	1.44896	0.0701698	0.712343	0.0125867
LOC385653	1.012	1.075	-1.048	-1.015	1.026	0.0463541	0.288891	24.1399	3.1266	1.41693	0.038687	0.714071	0.00206185
4933406G16Rik	1.011	1.029	-1.044	-1.068	1.01	0.0496398	0.288891	24.2211	3.12697	1.42455	-0.00586205	0.71123	0.000147498
LOC381733	1.073	1.107	-1.002	-1.025	1.1	0.0495508	0.288891	24.2186	3.12767	1.44795	0.0547052	0.711336	0.00391735
LOC328272	1.084	1.085	-1.069	-1.071	1.016	0.0484	0.288891	24.189	3.12777	1.46307	0.0190233	0.712497	0.00974001
LOC633273	1.045	1.13	-1.105	-1.016	1.01	0.0423125	0.286907	24.0468	3.13009	1.51331	0.00766609	0.71678	0.00500444
Srpr	1.111	1.109	-1.067	-1.093	1.061	0.0495508	0.288891	24.2192	3.13061	1.4943	0.0221721	0.711329	0.00703024
A630097D09Rik	1.018	1.26	-1.27	-1.035	1.134	0.0355323	0.275654	23.8494	3.13132	1.6511	0.00699458	0.721238	0.0152431
Gpc2	1.054	1.079	-1.107	-1.134	1.057	0.0495508	0.288891	24.2197	3.13146	1.50143	-0.0132335	0.711315	0.000419836
Mepce	1.133	1.179	-1.037	-1.032	1.135	0.0479172	0.288891	24.1762	3.13163	1.49827	0.0849886	0.712938	0.000279465
LOC218580	1.03	1.106	-1.083	-1.02	1.017	0.0444366	0.288891	24.0939	3.13179	1.49525	0.00484051	0.715568	0.00187975
C230038F01Rik	1.008	1.041	-1.029	-1.059	1.034	0.0498182	0.288891	24.2255	3.13203	1.42476	0.00488059	0.711085	0.00383626
A130060I20Rik	1	1.059	-1.094	-1.08	1.015	0.0471324	0.288891	24.1619	3.1333	1.44826	-0.000276507	0.713403	0.00216581
Luc7l	1.006	1.049	-1.144	-1.146	1.007	0.0480486	0.288891	24.1839	3.13382	1.48682	-0.0366227	0.712719	0.000140908
Fzd9	1.048	1.122	-1.088	-1.024	1.023	0.0442682	0.288891	24.0898	3.134	1.50854	0.00958631	0.715694	0.00358346
Rin	1.015	1.122	-1.081	-1.028	1.071	0.0450713	0.288891	24.1068	3.13431	1.50946	0.0120977	0.715185	0.00801963
Gpr124	1	1.085	-1.094	-1.037	1.007	0.0446054	0.288891	24.0999	3.13465	1.4905	-0.0124659	0.715414	0.00101534
Slc24a3	1.043	1.168	-1.381	-1.25	1.005	0.0401201	0.282608	23.9907	3.13468	1.70863	-0.111065	0.71813	0.00481699
D330028P16Rik	-1.001	-1.05	-1.2	-1.195	-1.112	0.0430978	0.288562	24.0689	3.13497	0.101992	-1.12549	0.716252	0.235419
6430514I22Rik	1	1.059	-1.006	-1.014	1.043	0.0484	0.288891	24.1916	3.13518	1.40394	0.0341686	0.712461	0.0064211
LOC382922	1.02	1.081	-1.008	-1.027	1.08	0.0491509	0.288891	24.207	3.13529	1.42819	0.0397944	0.711848	0.0088189
LOC383602	1.006	1.089	-1.037	-1.066	1.121	0.0495508	0.288891	24.2202	3.13546	1.46048	0.025391	0.711319	0.0165473
C820018A03Rik	1.023	1.056	-1.05	-1.053	1.004	0.0480486	0.288891	24.1836	3.13602	1.42768	0.0128796	0.71275	0.00278822
Trappc6a	1.044	1.057	-1.064	-1.083	1.005	0.0491066	0.288891	24.206	3.13605	1.44952	-8.02912e-05	0.711894	0.00564754
Olfr1168	1.05	1.104	-1.048	-1.003	1.008	0.0453264	0.288891	24.1149	3.13636	1.46173	0.0296951	0.714947	0.00614446
Parp11	-1.001	-1.029	-1.209	-1.198	-1.079	0.038809	0.280175	23.956	3.13707	0.119872	-1.11909	0.71896	0.141018
LOC380647	1.047	1.138	-1.041	-1.019	1.106	0.0464834	0.288891	24.1477	3.13715	1.45832	0.0688997	0.713883	0.00845047
9030623C06Rik	1.006	1.075	-1.018	-1.03	1.067	0.0486202	0.288891	24.1948	3.13796	1.42463	0.0345242	0.71235	0.00897974
Hp	1.108	1.122	-1.019	-1.033	1.058	0.0487085	0.288891	24.1967	3.13863	1.45827	0.0569189	0.712281	0.00719185
C130099E04Rik	1.062	1.135	-1.152	-1.082	1.007	0.043514	0.288891	24.0738	3.13985	1.55667	-0.017897	0.716165	0.00764266
A330030K22Rik	1.039	1.164	-1.134	-1.016	1.021	0.0398801	0.282254	23.9859	3.13986	1.53929	0.00978875	0.71827	0.00253318
Slap	1.116	1.161	-1.08	-1.034	1.041	0.0451988	0.288891	24.1124	3.14072	1.53749	0.0293413	0.715085	0.0105447
D15Ertd682e	1.01	1.212	-1.17	-1.074	1.164	0.0416568	0.286515	24.0287	3.14073	1.60789	0.0122513	0.717331	0.0207334
2900037P16Rik	1.046	1.094	-1.07	-1.053	1.017	0.0464834	0.288891	24.1511	3.14128	1.45001	0.0300429	0.713834	0.00417905
Clecsf9	1.045	1.06	-1.039	-1.068	1.011	0.0492396	0.288891	24.2154	3.14195	1.4394	0.0093751	0.711552	0.00496268
Ccl24	1.032	1.066	-1.071	-1.086	1.016	0.0486202	0.288891	24.1953	3.14202	1.45482	0.00229266	0.712356	0.00230678
4930405P13Rik	1.009	1.14	-1.169	-1.054	1	0.03992	0.282254	23.9885	3.14258	1.54757	-0.0208744	0.718231	0.00125982
Ano5	1.08	1.11	-1.088	-1.086	1.029	0.0473498	0.288891	24.1708	3.14295	1.4832	0.0229956	0.713226	0.00719739
A130071D18Rik	1.012	1.095	-1.085	-1.063	1.041	0.0463541	0.288891	24.1424	3.14342	1.45623	0.02504	0.714148	0.00415828
LOC676779	1.098	1.142	-1.16	-1.136	1.038	0.046268	0.288891	24.1405	3.14442	1.5367	0.0124141	0.714225	0.00815166
Mx1	1.124	1.164	-1.035	-1.001	1.048	0.0454116	0.288891	24.1249	3.14454	1.46572	0.0851148	0.714726	0.0108544
V1rc8	1.009	1.059	-1.042	-1.057	1.019	0.0484	0.288891	24.1927	3.14559	1.42897	0.012905	0.712481	0.00146763
Gm392	1.017	1.088	-1.019	-1.029	1.062	0.0480486	0.288891	24.1854	3.14571	1.42932	0.0409729	0.712775	0.0065987
B930008A12Rik	1.143	1.113	-1.038	-1.078	1.022	0.0498182	0.288891	24.2262	3.14583	1.48087	0.0319099	0.711141	0.0171836
IGKV4-71_AJ231218_Ig_kappa_variable_4-71_20	1.021	1.057	-1.011	-1.028	1.006	0.0486202	0.288891	24.1954	3.1462	1.4079	0.0263876	0.712377	0.00223492
Gpi1	1.013	1.066	-1.048	-1.082	1.049	0.0493284	0.288891	24.2176	3.14731	1.45088	0.00559638	0.711494	0.00521468
B130002B06Rik	1.06	1.139	-1.064	-1.043	1.07	0.046225	0.288891	24.1399	3.14838	1.47028	0.0569578	0.714312	0.00142004
LOC380771	1.009	1.069	-1.051	-1.043	1.002	0.0466128	0.288891	24.1574	3.14853	1.42373	0.0227323	0.713753	0.00102809
Ablim2	1.057	1.117	-1.023	-1.068	1.116	0.049997	0.288891	24.2307	3.14898	1.47572	0.0391217	0.710978	0.00841173
Calm1	1.068	1.135	-1.029	-1.002	1.044	0.0454116	0.288891	24.1291	3.15038	1.43873	0.0745984	0.71469	0.00347968
Ahsa2	1.01	1.044	-1.074	-1.12	1.015	0.049997	0.288891	24.231	3.15103	1.46073	-0.0235156	0.710976	0.00072023
Fem1a	1.069	1.13	-1.005	-1.007	1.07	0.0471324	0.288891	24.1693	3.1513	1.43995	0.0720624	0.713414	0.000145375
LOC384907	1.006	1.139	-1.043	-1.012	1.101	0.0452413	0.288891	24.1211	3.15346	1.4834	0.0440367	0.714996	0.0136901
Evl	1.043	1.09	-1.048	-1.078	1.047	0.0489294	0.288891	24.2066	3.15346	1.46147	0.0189962	0.712009	0.00057477
Gnat2	1.098	1.203	-1.079	-1.06	1.145	0.0459674	0.288891	24.1388	3.15409	1.52239	0.0806865	0.714445	0.00644593
Slamf7	1.044	1.101	-1.093	-1.097	1.025	0.0469589	0.288891	24.1678	3.15628	1.47896	0.0127397	0.713546	0.00268924
E130112N23Rik	1.082	1.099	-1.058	-1.104	1.039	0.0496398	0.288891	24.2256	3.1563	1.48469	0.0118647	0.711258	0.00609208
2410015M20Rik	1.028	1.221	-1.267	-1.133	1.088	0.0388484	0.280175	23.9605	3.15753	1.65978	-0.0316176	0.71894	0.00783668
F730035P03Rik	1.035	1.125	-1.011	-1.014	1.08	0.0466992	0.288891	24.1649	3.15828	1.43834	0.0657601	0.713675	0.00654775
Apoa1	1.018	1.102	-1.099	-1.093	1.035	0.0463541	0.288891	24.1523	3.15838	1.47544	0.0142373	0.714084	0.00240878
Gng7	-1.076	-1.112	-1.95	-1.836	-1.354	0.044016	0.288891	23.6209	3.15872	0.560653	-1.53766	0.715838	0.11541
V1rb1	1.006	1.117	-1.04	-1.003	1.035	0.0443524	0.288891	24.1038	3.16001	1.47724	0.0215675	0.715603	0.00424541
A830015D01Rik	1.106	1.189	-1.059	-1.001	1.037	0.0425184	0.287302	24.0643	3.16083	1.52824	0.0483077	0.716628	0.00977083
5430425J12Rik	1.025	1.071	-1.035	-1.067	1.015	0.0487085	0.288891	24.2037	3.16107	1.43813	0.0145898	0.712222	0.00146016
Abcg2	1.009	1.066	-1.093	-1.136	1.031	0.0492396	0.288891	24.2174	3.16126	1.48167	-0.0211866	0.711666	0.00312151
Oscar	1.099	1.214	-1.041	-1.093	1.231	0.0493284	0.288891	24.2227	3.16595	1.55057	0.0752765	0.711519	0.0179067
scl0001946.1_187	1.012	1.078	-1.034	-1.046	1.003	0.0466992	0.288891	24.1704	3.16712	1.425	0.0264671	0.713644	0.00132271
LOC384769	1.022	1.104	-1.037	-1.058	1.054	0.0474368	0.288891	24.1826	3.16727	1.45094	0.0344016	0.713166	0.00462372
LOC100048638	1.043	1.166	-1.009	-1.009	1.123	0.046268	0.288891	24.1513	3.1694	1.45751	0.0880271	0.714299	0.0114767
Gm355	1.047	1.096	-1.005	-1.04	1.029	0.0484	0.288891	24.2011	3.16948	1.43338	0.0403605	0.712452	0.00263695
LOC665539	1.002	1.094	-1.014	-1.014	1.022	0.0460961	0.288891	24.1501	3.17085	1.412	0.0491526	0.714362	0.00296145
D430036O16Rik	1.079	1.168	-1.06	-1.021	1.028	0.0434306	0.288891	24.0864	3.1709	1.5213	0.0330729	0.716195	0.00725307
Olfr715	1.048	1.137	-1.034	-1.024	1.039	0.0453264	0.288891	24.1339	3.17329	1.45941	0.0548572	0.71492	0.00129967
LOC100048446	1.053	1.105	-1.008	-1.036	1.022	0.0477422	0.288891	24.1875	3.17374	1.43451	0.0460428	0.713065	0.00453309
Pipox	-1.02	-1.271	-2.22	-2.11	-1.748	0.040562	0.284487	23.6687	3.17452	0.599488	-1.74627	0.717969	0.263825
C230094A16Rik	1.095	1.127	-1.066	-1.1	1.022	0.047961	0.288891	24.193	3.17514	1.49179	0.0258414	0.712863	0.0102699
Enpp5	1.058	1.179	-1.202	-1.127	1	0.0408848	0.285842	24.0224	3.17532	1.60703	-0.0319821	0.717808	0.00781776
Itgb2	1.026	1.176	-1.057	-1.078	1.167	0.0467424	0.288891	24.174	3.17613	1.50865	0.0602829	0.713641	0.0195835
Rps29	1.05	1.109	-1.044	-1.072	1.022	0.0472628	0.288891	24.1838	3.17727	1.45975	0.0300106	0.713264	0.00402268
A530080P10	1.063	1.152	-1.008	-1.023	1.064	0.046268	0.288891	24.1604	3.18363	1.45222	0.0745064	0.714257	0.000144142
D030044A08Rik	1.2	1.25	1.206	1.212	1.288	0.0453264	0.288891	23.5928	3.18872	0.0293155	1.22753	0.714881	0.700386
Bmyc	1.065	1.156	-1.001	-1.047	1.094	0.0479172	0.288891	24.1974	3.19062	1.46973	0.0668709	0.712887	0.00414406
R74862	1.03	1.215	-1.126	-1.029	1.059	0.038809	0.280175	23.9699	3.19177	1.56654	0.0245283	0.719009	0.00401491
Spock3	1.152	1.203	-1.037	-1.021	1.005	0.043514	0.288891	24.1004	3.19241	1.53447	0.0535446	0.716123	0.0207267
BB014433	1.014	1.192	-1.065	-1.042	1.1	0.0425184	0.287302	24.0826	3.19551	1.54105	0.0333011	0.716624	0.0120781
4930408O17Rik	1.088	1.164	-1.018	-1.028	1.027	0.0452413	0.288891	24.1427	3.19618	1.47045	0.0675299	0.715043	0.00874781
Tdrkh	-1.134	-1.235	-1.844	-1.76	-1.51	0.0463541	0.288891	23.5764	3.20171	0.404813	-1.5467	0.714035	0.217039
9530001D23Rik	1.029	1.163	-1.002	-1.028	1.093	0.0459674	0.288891	24.1602	3.20206	1.4556	0.0774642	0.71448	0.0092073
AmbionRNASpike2_EC12	1.004	1.102	-1.001	-1.055	1.029	0.0479172	0.288891	24.1974	3.20616	1.43304	0.0355056	0.712892	0.00366519
Gloxd1	1.04	1.091	-1.026	-1.111	1.001	0.0496844	0.288891	24.2367	3.20936	1.46345	0.00459957	0.711202	0.00561761
Hand2	1.023	1.119	-1.021	-1.074	1.03	0.047524	0.288891	24.1915	3.2101	1.45516	0.0343216	0.713147	0.00101023
Clec4g	1.006	1.101	-1.028	-1.084	1.013	0.0479172	0.288891	24.1948	3.21149	1.44947	0.0204713	0.713002	0.00101453
Acsm5	1	1.155	-1.052	-1.039	1.02	0.0422302	0.286907	24.0779	3.21163	1.5063	0.0163084	0.716838	0.00287433
A530017F20	1.032	1.155	-1.048	-1.08	1.054	0.0458388	0.288891	24.159	3.21256	1.48058	0.0475285	0.714533	0.00311198
EG546038	1.04	1.125	-1.003	-1.053	1.008	0.0469589	0.288891	24.1821	3.21691	1.44217	0.0471355	0.713549	0.0046568
Olfr324	1.032	1.149	-1.019	-1.093	1.084	0.0486644	0.288891	24.2115	3.21907	1.48505	0.0412489	0.712315	0.00736742
3110033D18Rik	1.026	1.18	-1.013	-1.001	1.032	0.041984	0.286515	24.0705	3.22046	1.49523	0.0465418	0.717015	0.000868936
Znhit1	-1.062	-1.036	-1.335	-1.315	-1.071	0.0347077	0.274644	23.8348	3.22144	0.195135	-1.18824	0.722004	0.010022
LOC100045224	1.051	1.192	-1.058	-1.043	1.014	0.0417794	0.286515	24.062	3.22484	1.53204	0.0286165	0.717223	0.00523102
4930412F12Rik	1.1	1.266	-1.099	-1.002	1.029	0.0374423	0.277571	23.9369	3.22763	1.57532	0.0556231	0.720031	0.00978633
Dnd1	1.019	1.153	-1.111	-1.134	1.004	0.0443524	0.288891	24.1237	3.22793	1.55945	-0.0229262	0.715603	0.00208094
LOC671209	1.027	1.133	-1.003	-1.073	1.016	0.0473933	0.288891	24.1923	3.23761	1.45319	0.0417582	0.7132	0.00159073
Ppp2ca	-1.083	-1.066	-1.221	-1.199	-1.099	0.0492396	0.288891	23.5286	3.23798	0.0946464	-1.14423	0.711636	0.0366713
4930486L24Rik	1.056	1.134	-1.01	-1.091	1	0.0482242	0.288891	24.2064	3.23822	1.46613	0.0342029	0.712612	0.00803644
Fgd3	1.057	1.262	-1.029	-1.003	1.109	0.0405217	0.284487	24.0307	3.24005	1.55221	0.0759896	0.717992	0.00726277
D630004K10Rik	-1.083	-1.036	-1.42	-1.382	-1.098	0.0397604	0.282254	23.651	3.24217	0.242093	-1.23209	0.718346	0.0134685
Mmp27	1.064	1.192	-1.013	-1.046	1.003	0.0437228	0.288891	24.1115	3.25097	1.51639	0.0389121	0.715972	0.00870615
LOC328482	1.01	1.152	-1.007	-1.098	1.054	0.0480486	0.288891	24.2048	3.25566	1.47579	0.0396244	0.712748	0.00627448
Ephx2	1.023	1.2	-1.054	-1.071	1.031	0.0423536	0.286907	24.0806	3.25662	1.54182	0.0228576	0.716742	0.00112389
LOC384781	1.025	1.228	-1.155	-1.14	1.029	0.0402002	0.282979	24.026	3.26309	1.61469	-0.0125238	0.718077	0.000537296
Wdr60	1.035	1.175	-1.206	-1.291	1.009	0.0464834	0.288891	24.1778	3.26504	1.61212	-0.0460131	0.713898	0.00338722
LOC98434	1.001	1.202	-1.006	-1.038	1.054	0.0427249	0.287563	24.0912	3.27043	1.51411	0.0436075	0.716497	0.0075816
B830006A16Rik	-1.003	-1.009	-1.083	-1.077	-1.037	0.0377136	0.277571	23.6736	3.27878	0.0469392	-1.04724	0.719674	0.157502
D6Mm5e	1.136	1.289	-1.017	-1.034	1.008	0.0406022	0.28464	24.0328	3.30539	1.5672	0.0746692	0.717961	0.0177229
Taf1d	-1.097	-1.09	-1.299	-1.281	-1.159	0.042107	0.286907	23.5942	3.35141	0.130205	-1.19942	0.71695	0.103494
Acsm2	1.005	1.33	-1.084	-1.091	1.055	0.0371333	0.277571	23.9437	3.35988	1.61649	0.044164	0.72031	0.00672226
2810405J04Rik	-1.048	-1.02	-1.348	-1.326	-1.123	0.0418203	0.286515	23.5939	3.42437	0.204818	-1.1947	0.717196	0.0796203
Spef1	-1.138	-1.148	-1.439	-1.463	-1.222	0.0454116	0.288891	24.1681	3.42698	0.202228	-1.30689	0.714663	0.0891834
1810009A15Rik	-1.031	-1.053	-1.305	-1.297	-1.17	0.0366723	0.277571	23.6874	3.43902	0.161168	-1.18876	0.720577	0.187636
Zfp509	-1.017	-1.009	-1.133	-1.133	-1.043	0.0329422	0.270855	23.8169	3.44942	0.081351	-1.07627	0.723077	0.0695469
Car12	-1.137	-1.189	-1.828	-1.778	-1.528	0.0469156	0.288891	23.5217	3.47866	0.392217	-1.5314	0.71358	0.21657
Dscr2	-1.006	-1.069	-1.197	-1.198	-1.178	0.032364	0.270855	23.8085	3.48136	0.08395	-1.13901	0.723445	0.445825
AI451557	1.168	1.785	-1.197	-1.067	1.106	0.0409658	0.286213	23.6048	3.487	1.87006	0.167121	0.71776	0.00720499
Saal1	-1.002	-1.002	-1.421	-1.403	-1.185	0.0409658	0.286213	23.6039	3.49003	0.262719	-1.2295	0.717757	0.151368
Stt3a	-1.092	-1.095	-1.312	-1.312	-1.187	0.0344474	0.274644	23.723	3.51198	0.140072	-1.21448	0.722191	0.147447
Rnf208	-1.094	-1.231	-1.786	-1.835	-1.532	0.041209	0.286509	24.0846	3.52698	0.384861	-1.54231	0.717636	0.247106
9130211I03Rik	-1.028	-1.232	-1.655	-1.652	-1.63	0.0370562	0.277571	23.6526	3.55403	0.269044	-1.4665	0.720395	0.48601
Opcml	-1.033	-1.006	-1.098	-1.103	-1.017	0.0315062	0.270855	23.8531	3.59489	0.0611366	-1.05799	0.724	0.0568803
4930548H24Rik	-1.083	-1.025	-1.138	-1.154	-1.002	0.0453264	0.288891	24.1912	3.61429	0.0785595	-1.08894	0.714922	0.218521
Rec8	-1.115	-1.323	-2.676	-2.651	-2.337	0.046268	0.288891	23.4916	3.74362	0.832108	-2.0914	0.714237	0.31864
Nubp1	-1.067	-1.08	-1.307	-1.332	-1.198	0.0330149	0.270855	23.9292	3.74487	0.154329	-1.21305	0.72301	0.184689
A130022G24Rik	-1.048	-1.026	-1.082	-1.093	-1.025	0.0470456	0.288891	24.232	3.77813	0.0397936	-1.05918	0.713441	0.122969
Gbgt1	1.149	1.117	1.006	1	1.022	0.0340403	0.274094	23.6702	3.77862	0.0714832	1.05232	0.722436	0.385646
Pvalb	-1.104	-1.358	-2.377	-2.389	-2.244	0.041984	0.286515	23.5304	3.82196	0.635347	-1.94755	0.717009	0.389841
Corin	-1.094	-1.034	-1.109	-1.112	-1.02	0.0374036	0.277571	23.5959	3.84176	0.0475852	-1.07786	0.720104	0.337988
LOC641221	-1.024	-1.006	-1.079	-1.089	-1.026	0.031898	0.270855	23.9261	3.87022	0.0499989	-1.04985	0.723765	0.00872794
Cad	-1.052	-1.2	-1.587	-1.657	-1.533	0.0392436	0.280409	24.0691	3.87676	0.273883	-1.43529	0.718698	0.382933
Nctc1	1.047	1.07	1.014	1.01	1.056	0.0351938	0.275034	23.6199	3.97893	0.0360551	1.03643	0.721492	0.0545098
1110034A24Rik	-1.04	-1.154	-1.801	-1.947	-1.64	0.0410063	0.286237	24.0497	4.01409	0.460295	-1.56163	0.717714	0.283108
Dom3z	-1.184	-1.155	-1.25	-1.269	-1.184	0.0351938	0.275034	23.9536	4.02843	0.0662181	-1.21456	0.721522	0
Crebzf	1.204	1.149	1.018	1	1.005	0.0287981	0.267174	23.7295	4.04892	0.0870829	1.06807	0.725825	0.497215
3110013H01Rik	-1.034	-1.182	-1.588	-1.665	-1.591	0.0322562	0.270855	23.8928	4.05411	0.279705	-1.43681	0.723534	0.432754
Rpa3	-1.026	-1.146	-1.363	-1.4	-1.414	0.0286964	0.266838	23.8021	4.08038	0.146838	-1.28198	0.725934	0.574077
LOC383612	1.099	1.074	1.031	1.02	1.022	0.0427249	0.287563	24.0521	4.09595	0.03079	1.04633	0.71649	0.541636
Polr2h	-1.143	-1.144	-1.294	-1.308	-1.254	0.0351938	0.275034	23.5946	4.10926	0.0970508	-1.23601	0.7215	0.250429
Endogl1	-1.091	-1.189	-1.533	-1.556	-1.544	0.03992	0.282254	23.5242	4.13455	0.219186	-1.39881	0.718235	0.453976
1300012G16Rik	1.044	1.218	1.093	1.08	1.299	0.0410468	0.28626	23.5961	4.14013	0.081127	1.14075	0.721864	0.687869
Islr	-1.019	-1.014	-1.365	-1.465	-1.24	0.0465265	0.288891	24.0793	4.15394	0.253969	-1.2437	0.713809	0.188044
Tmem132c	-1.041	-1.022	-1.201	-1.226	-1.14	0.032364	0.270855	23.6388	4.18395	0.117877	-1.13455	0.723462	0.18317
Cd69	-1.182	-1.282	-1.63	-1.709	-1.644	0.0329422	0.270855	23.8389	4.20592	0.239699	-1.50827	0.723096	0.41644
IGHV10S3_AF064446_Ig_heavy_variable_10S3_9	-1.067	-1.008	-1.088	-1.096	-1.012	0.0371718	0.277571	23.5438	4.20937	0.051573	-1.0578	0.720271	0.233843
Shmt1	-1.016	-1.196	-1.943	-2.015	-1.979	0.038809	0.280175	23.5164	4.24052	0.479742	-1.66229	0.71901	0.440634
Mnd1	-1.027	-1.19	-1.656	-1.742	-1.726	0.032436	0.270855	23.6806	4.24802	0.312015	-1.48976	0.723394	0.485996
Tomm7	-1.053	-1.074	-1.231	-1.274	-1.216	0.0393626	0.280409	23.9163	4.2629	0.110598	-1.17849	0.718562	0.317349
Gm88	-1.188	-1.115	-1.313	-1.349	-1.206	0.0338192	0.273434	23.6466	4.29391	0.132096	-1.2429	0.722541	0.0296142
Sart3	-1.092	-1.039	-1.273	-1.315	-1.181	0.0341141	0.274094	23.6373	4.30201	0.155889	-1.19019	0.722349	0.124156
LOC328463	1.097	1.135	1.063	1.044	1.114	0.0355323	0.275654	23.8365	4.31255	0.05003	1.08685	0.721222	0.0730937
Prmt3	-1.091	-1.053	-1.36	-1.456	-1.264	0.045625	0.288891	23.9515	4.34032	0.219461	-1.26221	0.714606	0.169155
Pih1d1	-1.158	-1.047	-1.175	-1.215	-1.045	0.044016	0.288891	23.8997	4.38503	0.0908399	-1.13488	0.715881	0.266417
Bmper	1.042	1.009	-1.738	-2.069	-1.553	0.044016	0.288891	23.4462	4.42842	1.76582	-0.759823	0.715836	0.32293
Fahd2a	-1.056	-1.029	-1.125	-1.137	-1.091	0.0435974	0.288891	23.4487	4.43842	0.0617917	-1.09098	0.71603	0.124391
Nmral1	-1.114	-1.151	-1.972	-2.147	-1.95	0.037249	0.277571	23.5996	4.46029	0.55097	-1.69718	0.720204	0.329521
Nat1	1.131	1.043	-1.085	-1.369	-1.119	0.0471324	0.288891	23.4149	4.53648	1.37774	-0.350387	0.71341	0.360806
D6Wsu176e	-1.24	-1.008	-1.308	-1.362	-1.069	0.0410063	0.286237	23.4952	4.55132	0.198664	-1.20762	0.717728	0.189204
Smpdl3b	-1.06	-1.037	-2.313	-2.722	-2.229	0.0363284	0.277571	23.7894	4.55333	0.904895	-1.92801	0.720735	0.278404
Cenpj	1.173	1.057	-1.007	-1.27	-1.111	0.0498629	0.288891	23.3846	4.57041	1.33231	-0.297509	0.711076	0.379727
E330016A19Rik	-1.212	-1.131	-2.043	-2.457	-1.874	0.0454116	0.288891	24.1384	4.63401	0.70709	-1.79449	0.714813	0.202277
LOC237877	-1.002	-1.062	-2.061	-2.303	-2.15	0.0412496	0.286509	23.5433	4.66942	0.683884	-1.74867	0.717561	0.369256
LOC545289	1.022	1.08	-1.163	-1.768	-1.16	0.0398402	0.282254	23.5899	4.67042	1.5564	-0.474246	0.718318	0.307258
Serf1	1.053	1.014	-1.151	-1.709	-1.298	0.0418203	0.286515	23.5496	4.70778	1.49297	-0.487888	0.717199	0.346338
Nup210	-1.147	-1.11	-2.352	-2.976	-2.286	0.0405217	0.284487	24.1501	4.83869	0.984159	-2.04023	0.717981	0.250193
LOC382715	-1.1	-1.021	-1.092	-1.118	-1.022	0.0273241	0.266838	23.6673	4.88129	0.0520341	-1.07294	0.727608	0.330114
LOC245668	1.084	1.164	-1.151	-1.868	-1.528	0.0349316	0.275034	23.5123	4.94188	1.63059	-0.51377	0.721716	0.352761
Dtl	1.002	1.051	-1.235	-1.858	-1.712	0.0450713	0.288891	23.4328	4.95832	1.56458	-0.590909	0.7152	0.38042
Pcna	1.013	1.064	-1.288	-2.058	-1.785	0.032364	0.270855	23.5146	4.98651	1.66164	-0.657726	0.72345	0.368811
Gja7	-1.136	-1.056	-1.581	-1.877	-1.521	0.0385337	0.279868	24.1938	5.02054	0.428851	-1.46521	0.719175	0.194049
EG654465	1.012	1.083	1.025	1.003	1.081	0.0266669	0.266838	23.5791	5.06342	0.042575	1.03944	0.728537	0.357944
LOC269515	1	1.086	-1.169	-1.857	-1.865	0.0417794	0.286515	23.3982	5.10599	1.54131	-0.574657	0.717279	0.401473
9830004G04Rik	-1.003	-1.001	-1.197	-1.287	-1.247	0.0215796	0.255486	23.7275	5.17464	0.153352	-1.15312	0.735096	0.357061
Limd1	1.033	1.368	1.14	1.065	1.385	0.037636	0.277571	23.4029	5.17961	0.157472	1.19756	0.719841	0.48176
Ncapg2	1.107	1.03	-1.334	-2.205	-2.278	0.0282912	0.266838	23.4906	5.18135	1.69777	-0.76244	0.726307	0.435983
Cwf19l2	-1.14	-1.05	-1.131	-1.183	-1.048	0.0405217	0.284487	24.2723	5.19082	0.0685273	-1.11627	0.717973	0.288327
Ckmt1	-1.004	-1.023	-1.75	-2.171	-1.87	0.0291726	0.267558	24.1191	5.20194	0.599828	-1.59607	0.725521	0.315139
Cenph	1.156	1.031	-1.512	-2.422	-2.627	0.030625	0.269129	23.4573	5.20451	1.81	-0.895897	0.724572	0.456206
Hn1	-1.044	-1.112	-1.406	-1.529	-1.581	0.0241803	0.266838	23.5762	5.22944	0.221879	-1.34041	0.731873	0.539692
E130016E03Rik	1.114	1.017	-1.703	-2.705	-2.948	0.0295152	0.268358	23.4542	5.26524	1.96251	-1.06891	0.725265	0.455584
Ints7	-1.024	-1.06	-1.458	-1.624	-1.649	0.0243048	0.266838	23.5579	5.26632	0.301004	-1.37078	0.731664	0.464841
Cdt1	-1.054	-1.278	-2.753	-3.704	-3.198	0.0335256	0.271844	24.2174	5.29064	1.25549	-2.48801	0.722625	0.370348
B130066D09Rik	1	1.099	1.037	1.008	1.112	0.021083	0.253468	23.6416	5.313	0.0493018	1.04936	0.736063	0.518756
Sptlc3	-1.075	-1.015	-1.062	-1.083	-1.022	0.0221414	0.257009	23.5834	5.34926	0.0369284	-1.05262	0.734156	0.328376
2410004L22Rik	-1.083	-1.139	-1.592	-1.777	-1.877	0.0264062	0.266838	23.4693	5.42853	0.346325	-1.50094	0.728809	0.523241
Cenpm	1.098	1.035	-1.361	-2.124	-2.795	0.0496398	0.288891	23.3023	5.45062	1.67499	-0.8196	0.711229	0.511301
Dub2a	1.064	1.12	1.052	1.023	1.073	0.024964	0.266838	23.4941	5.45898	0.0532813	1.06494	0.730734	0.0390997
Bola2	-1.046	-1.035	-1.33	-1.494	-1.448	0.0183061	0.238916	23.7713	5.47137	0.23856	-1.27394	0.740992	0.372204
C230078M08Rik	1.161	1.06	-1.462	-2.28	-3.043	0.0492396	0.288891	23.3049	5.47883	1.78185	-0.905968	0.711755	0.522746
Chaf1b	-1.042	-1.215	-2.638	-3.632	-3.397	0.0211412	0.253468	24.0533	5.55655	1.24257	-2.42302	0.736031	0.415718
Pdcl2	-1.067	-1.003	-1.067	-1.105	-1.034	0.017424	0.231717	23.8049	5.57043	0.0522953	-1.05535	0.742208	0.138003
Psmc3ip	-1.036	-1.118	-1.911	-2.329	-2.42	0.0188513	0.242593	23.6394	5.58312	0.641831	-1.76978	0.740133	0.486337
LOC235316	-1.034	-1.001	-1.037	-1.063	-1.02	0.0208514	0.25288	24.0548	5.58484	0.0318508	-1.03199	0.736609	0.0965295
Rab15	-1.042	1.167	-2.976	-4.438	-3.438	0.0454116	0.288891	23.3218	5.59203	3.09905	-2.17614	0.714698	0.178325
Glt8d2	-1.039	-1.046	-1.118	-1.173	-1.158	0.0216678	0.255604	24.0972	5.60666	0.0649009	-1.10946	0.735032	0.400999
Kif18a	1.183	1.002	-1.011	-1.871	-2.456	0.0270932	0.266838	23.4242	5.61942	1.60559	-0.666786	0.727881	0.534303
Wnt2	-1.066	-1.205	-1.449	-1.689	-1.682	0.046268	0.288891	24.3907	5.62157	0.250858	-1.43465	0.714293	0.541768
Cpxm1	1.033	1.021	-1.012	-1.804	-2.354	0.036062	0.277571	23.364	5.63251	1.60547	-0.663552	0.720978	0.503051
Timeless	-1.046	-1.027	-2.049	-2.757	-2.561	0.017689	0.234231	23.9377	5.64332	0.874288	-1.89235	0.741799	0.375293
Slc39a11	-1.023	-1.019	-1.43	-1.782	-1.629	0.0241803	0.266838	24.1803	5.65443	0.382693	-1.40015	0.731891	0.340472
Itm2b	-1.086	-1.003	-1.064	-1.106	-1.015	0.0171086	0.230604	23.89	5.67603	0.0517247	-1.05453	0.743203	0.295746
Fin14	1.079	1.335	1.161	1.048	1.313	0.0161544	0.224207	23.7779	5.69649	0.146708	1.18758	0.745294	0.349746
Ddx51	-1.126	-1.025	-1.2	-1.293	-1.208	0.0189613	0.243249	23.5959	5.70104	0.142606	-1.17083	0.739866	0.130426
LOC380765	-1.042	-1.008	-1.033	-1.055	-1.013	0.0221117	0.256857	24.1499	5.70432	0.0235895	-1.03143	0.734221	0.265182
Nras	-1.116	-1.15	-1.25	-1.296	-1.353	0.0408848	0.285842	23.4446	5.74176	0.0804875	-1.23368	0.730588	0.687262
Rfc5	-1.069	-1.024	-1.765	-2.562	-2.163	0.0329422	0.270855	24.308	5.77865	0.79885	-1.74924	0.723092	0.305232
Pold1	-1.093	-1.158	-1.922	-2.782	-2.453	0.0383376	0.279233	24.3343	5.79976	0.849648	-1.9144	0.719309	0.359084
Ncaph	1.019	1.019	-1.302	-2.371	-2.982	0.0258566	0.266838	23.4327	5.80137	1.86885	-0.928581	0.729602	0.499529
BC055324	-1.031	-1.062	-1.498	-1.902	-1.818	0.0205922	0.251073	24.1151	5.81458	0.420895	-1.48108	0.737064	0.403903
Frat2	-1.162	-1.046	-1.369	-1.51	-1.528	0.0361	0.277571	23.3698	5.98585	0.26018	-1.32058	0.720924	0.331648
Ctsm	1.122	1.173	1.066	1.021	1.02	0.043514	0.288891	23.3635	6.03499	0.0645134	1.07985	0.716118	0.280726
C030034J23Rik	1.227	1.201	1.123	1.03	1.032	0.0256961	0.266838	24.2313	6.03554	0.0827366	1.11963	0.729883	0.491494
9630036I10Rik	-1.055	-1.055	-1.164	-1.281	-1.255	0.0202208	0.250753	24.1392	6.03891	0.112082	-1.16661	0.73772	0.382354
LOC218911	-1.03	-1.005	-1.142	-1.241	-1.248	0.0142325	0.209003	23.5882	6.11073	0.113117	-1.13024	0.750734	0.397773
Nrm	-1.189	-1.134	-1.824	-2.804	-2.423	0.0469589	0.288891	24.3079	6.14127	0.78412	-1.8929	0.7135	0.317258
Brrn1	1.049	1.066	-1.001	-2.45	-3.033	0.014738	0.21169	23.543	6.1519	1.66432	-0.829955	0.748565	0.498988
LOC384836	1.082	1.38	1.24	1.11	1.387	0.0122324	0.189175	23.7362	6.23506	0.135085	1.24511	0.75523	0.48864
Vrk1	-1.139	-1.032	-1.357	-1.726	-1.599	0.0155252	0.218123	24.0186	6.29573	0.345615	-1.37903	0.746551	0.286816
Pfkfb4	-1.164	-1.015	-1.156	-1.228	-1.164	0.0301717	0.269129	23.3704	6.30014	0.0898129	-1.14558	0.724834	0
Grin3a	-1.061	-1.002	-1.036	-1.085	-1.017	0.0218448	0.256472	24.1805	6.35085	0.0398958	-1.04091	0.734672	0.228211
Spc25	1.071	1.178	-1.002	-1.988	-3.451	0.0465696	0.288891	23.3482	6.36021	1.27946	-0.859527	0.713786	0.590013
Smchd1	-1.015	-1.056	-1.265	-1.45	-1.557	0.0204776	0.251073	23.5958	6.36558	0.192482	-1.25992	0.759901	0.592898
A130090M16Rik	1.072	1.112	1.085	1.056	1.093	0.0122988	0.189823	23.8484	6.38125	0.0274046	1.08402	0.755062	0.162215
9030425E11Rik	-1.123	-1.089	-1.515	-1.995	-1.984	0.013271	0.199053	23.9218	6.39209	0.447091	-1.54178	0.752365	0.411104
EG432879	-1.063	-1.19	-1.872	-2.739	-2.813	0.0155252	0.218123	24.0467	6.39558	0.77327	-1.95664	0.746532	0.488039
Orc1l	-1.011	-1.013	-1.165	-1.418	-1.361	0.038809	0.280175	24.2583	6.40399	0.189025	-1.19444	0.718995	0.370123
Cdc45l	-1.089	1.065	-1.555	-2.73	-2.568	0.0492396	0.288891	23.3405	6.4061	1.579	-1.36904	0.711562	0.16034
Rbl1	-1.016	-1.078	-1.569	-2.218	-2.237	0.015675	0.21933	24.0587	6.42559	0.566159	-1.63731	0.746285	0.462296
Psmb4	-1.077	-1.064	-1.134	-1.187	-1.209	0.0134096	0.200352	23.4326	6.46885	0.0572147	-1.13176	0.752124	0.458392
Mcm5	-1.025	-1.249	-2.373	-3.65	-4.072	0.0133865	0.200352	23.8223	6.50548	1.17726	-2.44783	0.758548	0.548043
Gtf2h3	-1.039	-1.022	-1.121	-1.185	-1.232	0.0184145	0.239722	23.3916	6.50564	0.0710497	-1.11853	0.740842	0.499396
Olfr1394	1.083	1.105	1.07	1.022	1.045	0.0145685	0.211084	24.0237	6.5162	0.0414184	1.06416	0.749575	0.197382
Hist1h2ah	1.021	1.22	-1.26	-3.001	-4.286	0.0151536	0.214269	23.4049	6.51742	1.89536	-1.20214	0.747061	0.533218
Tyms-ps	-1.016	-1.307	-1.92	-3.079	-3.129	0.0459674	0.288891	24.2599	6.54319	0.81645	-2.08173	0.7144	0.508257
Mcm4	-1.003	-1.106	-1.667	-2.548	-2.569	0.016926	0.229546	24.115	6.54661	0.69832	-1.78427	0.743473	0.46641
Lig1	-1.115	-1.025	-2.032	-2.929	-3.295	0.0100601	0.163274	23.4996	6.55122	0.922503	-2.02429	0.761475	0.491065
4930524J08Rik	-1.109	-1.032	-1.164	-1.392	-1.285	0.0212285	0.253468	24.1682	6.57808	0.170878	-1.19619	0.735607	0.209229
Gins2	-1.035	-1.347	-1.983	-3.095	-3.267	0.0211412	0.253468	24.1646	6.59701	0.829593	-2.14332	0.736027	0.546188
Hist1h2ak	1.045	1.15	-1.188	-3.04	-4.349	0.013225	0.198459	23.4225	6.61656	1.93144	-1.18825	0.754754	0.547149
Esco2	1.006	1.028	-1.055	-2.528	-4.016	0.020621	0.251073	23.3924	6.65619	1.55359	-1.0759	0.746311	0.593844
LOC225927	1.06	1.231	1.118	1.033	1.127	0.0140897	0.207895	23.4065	6.65726	0.0887503	1.11694	0.75101	0.142962
1700023F06Rik	-1.148	-1.007	-1.147	-1.391	-1.231	0.0173449	0.231717	24.1164	6.66318	0.184464	-1.1844	0.742514	0.0924421
2810048G17Rik	1.02	1.095	1.039	1.008	1.033	0.0330512	0.270855	23.3422	6.66791	0.0394656	1.04128	0.722955	0.0613158
Cyp2d10	1.098	1.497	1.283	1.176	1.367	0.0494173	0.288891	23.3239	6.68959	0.149554	1.29583	0.711419	0.339096
Hist1h2af	-1.047	1.208	-1.51	-2.912	-3.281	0.0459674	0.288891	23.3281	6.69991	1.91509	-1.36325	0.714459	0.219951
Sfrs14	-1.037	-1.013	-1.129	-1.344	-1.301	0.0191546	0.244306	24.1359	6.70191	0.15744	-1.1634	0.739574	0.340216
Mcm10	-1.036	-1.268	-2.123	-3.927	-3.881	0.038809	0.280175	24.2228	6.71221	1.22274	-2.41744	0.718956	0.453752
Hist1h2an	-1.008	1.233	-1.364	-2.682	-3.02	0.0490623	0.288891	23.3233	6.72432	1.8298	-1.21995	0.711935	0.207609
Brip1	-1.198	-1.082	-1.804	-2.658	-2.781	0.00885481	0.146487	23.686	6.73972	0.779565	-1.86717	0.766001	0.431831
Kif15	-1.008	1.029	-1.359	-2.574	-2.968	0.0496844	0.288891	23.3212	6.74987	1.69731	-1.22942	0.711199	0.219128
Olfr508	1.084	1.128	1.094	1.047	1.084	0.0102617	0.165761	23.8481	6.75497	0.040672	1.08758	0.760625	0
Sez6	-1.072	-1.063	-1.708	-2.357	-2.71	0.0123877	0.190812	23.4749	6.79545	0.641913	-1.7275	0.768231	0.540198
Pp11r	1.132	1.51	1.354	1.267	1.483	0.0391248	0.280409	23.3321	6.80449	0.115855	1.3597	0.718765	0.583354
Gm757	1.106	1.174	1.117	1.022	1.085	0.0119465	0.185966	23.9659	6.80956	0.0759103	1.10048	0.755822	0.0590642
2610207P08Rik	-1.004	-1.121	-1.424	-2.143	-2.154	0.048444	0.288891	24.2323	6.81175	0.463016	-1.55067	0.712429	0.474237
LOC100045143	1.096	1.127	1.084	1.05	1.046	0.0129504	0.195479	23.3998	6.82134	0.0344515	1.082	0.753156	0.271911
Tmub1	1.022	1.176	1.079	1.019	1.074	0.0266669	0.266838	23.3492	6.83015	0.0749461	1.08052	0.72848	0.134751
Ubap2	-1.13	-1.017	-1.109	-1.257	-1.159	0.0108368	0.172344	23.9036	6.8532	0.122081	-1.13571	0.758957	0.0516671
Pkn3	-1.015	-1.049	-1.155	-1.405	-1.412	0.0329422	0.270855	24.1888	6.86742	0.163261	-1.20078	0.723132	0.469939
Pola2	-1.032	-1.106	-1.517	-1.94	-2.292	0.0299982	0.268895	23.4572	6.9011	0.408421	-1.5437	0.769481	0.640582
TRBV6_AE000663_T_cell_receptor_beta_variable_6_11	-1.021	-1.027	-1.05	-1.104	-1.106	0.0241803	0.266838	24.1493	6.92099	0.0357346	-1.06027	0.731882	0.46503
9790357_5448_rc	-1.052	-1.001	-1.029	-1.057	-1.027	0.00799236	0.134454	23.4427	6.92858	0.0267841	-1.03128	0.76837	0.188405
A030004J04Rik	1.145	1.129	1.112	1.071	1.058	0.0277223	0.266838	24.1491	6.94981	0.0268703	1.10406	0.730567	0.63091
Asb2	-1.032	-1.189	-1.448	-1.947	-2.128	0.024336	0.266838	23.9724	6.95349	0.374509	-1.54592	0.755364	0.613799
Spnb4	-1.225	-1.03	-1.101	-1.189	-1.036	0.00848241	0.141464	23.5282	6.98012	0.0808877	-1.10892	0.774906	0.505322
Ndufb5	1.069	1.245	1.136	1.028	1.107	0.00859329	0.143081	23.4308	7.00145	0.101022	1.12283	0.766902	0.0731538
LOC385022	1.017	1.117	1.062	1.028	1.059	0.0374036	0.277571	23.3259	7.0299	0.0448167	1.06213	0.720085	0.186497
Nphp4	-1.133	-1.03	-1.314	-1.636	-1.759	0.00617796	0.107446	23.4608	7.03319	0.297584	-1.34952	0.775374	0.434567
AI875142	-1.088	-1.05	-1.069	-1.111	-1.075	0.0131561	0.197617	23.9808	7.0513	0.0295794	-1.07774	0.752466	0.089767
Igfbp4	-1.094	-1.096	-1.27	-1.541	-1.624	0.00850084	0.141694	23.6743	7.05429	0.22548	-1.31726	0.770839	0.505669
4930427A07Rik	-1.078	-1.048	-1.278	-1.758	-1.777	0.0104448	0.167579	23.9092	7.07252	0.351596	-1.37975	0.760138	0.41517
Clspn	-1.051	-1.005	-1.565	-3.17	-2.994	0.0405217	0.284487	24.1727	7.07742	0.980597	-1.897	0.717972	0.373687
Srebf1	-1.029	-1.048	-1.15	-1.342	-1.396	0.0108368	0.172344	23.8072	7.08374	0.15031	-1.19139	0.765496	0.527612
Nup205	-1.032	-1.052	-1.292	-1.616	-1.807	0.0181441	0.237808	23.5171	7.09994	0.289877	-1.33158	0.780069	0.579544
Cma2	-1.052	-1.003	-1.042	-1.07	-1.071	0.0231344	0.263091	23.3463	7.10027	0.034036	-1.04342	0.733209	0.112645
Chtf18	-1.115	-1.083	-1.532	-2.112	-2.427	0.0117506	0.183472	23.4919	7.1022	0.528113	-1.59895	0.780894	0.536387
9845300_5604	-1.118	-1.002	-1.049	-1.123	-1.034	0.00614656	0.10702	23.6114	7.11079	0.0613092	-1.06208	0.775534	0.293388
9530095N04Rik	1.064	1.177	1.133	1.058	1.148	0.00678976	0.116639	23.6678	7.12236	0.0611598	1.11787	0.772984	0.298
A230024N07Rik	1.046	1.134	1.102	1.072	1.122	0.0112148	0.176897	23.4007	7.13393	0.0310933	1.09841	0.757854	0.497935
C030026E19Rik	-1.183	-1.091	-1.207	-1.411	-1.383	0.006561	0.113214	23.661	7.15047	0.16523	-1.24996	0.774045	0.263221
BC026585	-1.066	-1.065	-1.171	-1.442	-1.452	0.014738	0.21169	24.0026	7.16021	0.179691	-1.23062	0.748599	0.427536
E130301L11Rik	-1.02	-1.014	-1.069	-1.243	-1.225	0.0444788	0.288891	24.1672	7.18847	0.104298	-1.10758	0.715544	0.370353
Hist1h2ad	-1.1	1.195	-1.141	-3.08	-3.978	0.0171086	0.230604	23.3621	7.2055	2.21162	-1.33808	0.743196	0.266658
LOC668837	1.1	1.31	1.223	1.115	1.232	0.00576081	0.101103	23.459	7.20938	0.0956738	1.20369	0.777671	0.27916
Rpl39	1.051	1.055	1.046	1.03	1.028	0.00556516	0.0981154	23.5938	7.20962	0.0129087	1.0426	0.778485	0.385517
Exosc9	1.088	1.178	1.113	1.004	1.043	0.00478864	0.0863999	23.5489	7.23296	0.0888822	1.09179	0.783218	0.108023
Fen1	-1.035	-1.17	-1.486	-2.403	-2.555	0.0171872	0.231461	24.0451	7.24559	0.578482	-1.69535	0.742937	0.511092
Olfr1412	-1.118	-1.011	-1.078	-1.178	-1.137	0.00434281	0.0793772	23.4993	7.27858	0.0862173	-1.09546	0.786553	0.0471281
Exosc8	-1.056	-1.08	-1.263	-1.839	-1.862	0.0221117	0.256857	24.0801	7.29417	0.352151	-1.39683	0.734236	0.438354
Tbca	-1.071	-1.056	-1.071	-1.1	-1.096	0.00528529	0.0940952	23.5962	7.29528	0.0229968	-1.07781	0.780196	0.236601
Nup133	-1.046	-1.03	-1.122	-1.397	-1.392	0.015876	0.221539	24.0211	7.30902	0.173498	-1.18695	0.745933	0.389713
Stap1	-1.026	-1.062	-1.146	-1.411	-1.463	0.0147866	0.211797	23.9959	7.3639	0.164597	-1.20986	0.748161	0.515188
4930545L08Rik	1.052	1.096	1.066	1.026	1.031	0.00549081	0.0970263	23.4707	7.36566	0.0356543	1.05777	0.779117	0.121456
Ddx11	-1.106	-1.073	-1.377	-2.082	-2.255	0.00585225	0.102532	23.687	7.37375	0.5224	-1.55705	0.77702	0.471187
2210409F01Rik	-1.178	-1.012	-1.053	-1.165	-1.02	0.0081	0.136042	23.8218	7.38499	0.0756511	-1.08093	0.768168	0.42563
Rtn1	-1.044	-1.003	-1.378	-1.644	-2.243	0.0442682	0.288891	23.3434	7.39341	0.350976	-1.4108	0.71616	0.699115
Scml2	-1.088	-1.119	-1.279	-1.713	-1.834	0.00990025	0.160934	23.7947	7.39584	0.295093	-1.38793	0.771057	0.517131
Hmgn1	-1.086	-1.025	-1.065	-1.122	-1.112	0.00478864	0.0863999	23.4909	7.40161	0.0489717	-1.07742	0.783224	0.10879
Nat11	-1.201	-1.191	-1.264	-1.49	-1.511	0.0104858	0.167712	23.8943	7.42052	0.143815	-1.32022	0.759668	0.425069
A230021I18Rik	1.077	1.133	1.092	1.038	1.036	0.00585225	0.102532	23.4724	7.46472	0.0486024	1.08038	0.777012	0.172941
Gm719	1	1.101	1.072	1.007	1.078	0.00395641	0.0730941	23.5921	7.47077	0.0501593	1.05449	0.788425	0.338947
D130017D19Rik	-1.014	-1.004	-1.162	-1.442	-1.625	0.0162053	0.224711	23.5373	7.48563	0.232896	-1.22249	0.792954	0.567586
St13	1.142	1.267	1.228	1.046	1.175	0.0454116	0.288891	24.1336	7.49737	0.105671	1.17813	0.714728	0.0601841
Lrp1b	-1.06	-1.059	-1.208	-1.538	-1.703	0.0131332	0.197465	23.5817	7.49876	0.255048	-1.29592	0.790606	0.546491
Slc29a3	-1.052	1.862	1.09	-1.065	1.142	0.00491401	0.088455	23.6737	7.50996	1.48881	0.51508	0.782601	0.304777
Orc6l	-1.039	-1.164	-1.24	-1.543	-1.694	0.044184	0.288891	23.9827	7.52023	0.184289	-1.32257	0.748643	0.698882
9430003J03Rik	1.024	1.123	1.094	1.067	1.116	0.0266342	0.266838	23.3946	7.53206	0.0300474	1.08928	0.74238	0.625981
Zrsr1	1.092	1.126	1.104	1.005	1.035	0.0220522	0.256857	24.0499	7.54776	0.0586851	1.07639	0.734311	0.189594
Igsf9b	-1.126	-1.041	-1.078	-1.135	-1.103	0.00438244	0.0797708	23.5199	7.56054	0.0479145	-1.09187	0.785891	0.098111
LOC100048101	-1.052	-1.001	-1.016	-1.038	-1.009	0.00521284	0.0929126	23.5059	7.56398	0.01892	-1.02125	0.782663	0.46442
Enpp1	-1.001	-1.02	-1.091	-1.327	-1.409	0.0117289	0.183226	23.746	7.57762	0.153669	-1.1557	0.777945	0.536235
BC066140	-1.123	-1.045	-1.236	-1.639	-1.819	0.00574564	0.100894	23.5697	7.59461	0.318903	-1.33847	0.796289	0.471636
D830013H23Rik	-1.018	1.536	1.047	-1.016	1.197	0.010282	0.165915	23.8727	7.62276	1.27625	0.451241	0.760552	0.347464
LOC100045612	1.051	1.197	1.122	1.033	1.049	0.009604	0.157028	23.4545	7.68741	0.0860792	1.10169	0.76316	0.00471321
Celsr1	1.025	1.499	1	-1.101	-1.093	0.00777924	0.13137	23.8199	7.69332	1.31521	0.379416	0.769325	0.324445
Wdhd1	-1.05	-1.106	-1.326	-1.974	-2.328	0.0195161	0.245167	23.6498	7.69958	0.465661	-1.52219	0.791846	0.587482
E2f2	-1.112	-1.103	-1.404	-1.718	-2.264	0.0474804	0.288891	23.443	7.71175	0.329046	-1.47215	0.74926	0.708577
Rgnef	1.09	1.596	1.361	1.136	1.193	0.0194324	0.244613	23.4367	7.7278	0.249245	1.31398	0.738723	0.083381
D030056L22Rik	-1.033	-1.188	-1.247	-1.605	-1.78	0.0472193	0.288891	24.0419	7.73693	0.207087	-1.35622	0.731361	0.707435
LOC665235	1.114	1.268	1.223	1.106	1.191	0.00242064	0.0464453	23.6178	7.73739	0.0883803	1.18795	0.798761	0.188715
1700025G04Rik	1.037	1.681	1.068	-1.125	-1.291	0.004096	0.0754021	23.7084	7.75725	1.44327	0.418181	0.787657	0.329215
Rpp30	-1.062	-1.035	-1.091	-1.305	-1.352	0.00438244	0.0797708	23.7331	7.7855	0.138864	-1.15533	0.786173	0.425154
Rtn4r	1.07	1.137	1.098	1.061	1.048	0.0230129	0.262969	23.4574	7.82385	0.0419252	1.08968	0.733393	0.105603
LOC329076	-1.069	-1.045	-1.085	-1.235	-1.27	0.00366025	0.0682767	23.708	7.83092	0.099117	-1.1311	0.790328	0.41699
Cbfa2t3h	1.189	1.298	1.01	-1.065	-1.125	0.0216384	0.255604	24.0082	7.851	1.19276	0.348219	0.735083	0.382353
Cenpk	-1.031	-1.101	-1.459	-2.423	-3.124	0.0258566	0.266838	23.6273	7.85104	0.726256	-1.75389	0.803532	0.620939
6330503C03Rik	-1.275	1.364	1.028	-1.023	1.304	0.012321	0.189975	23.9175	7.85116	1.21524	0.377756	0.754904	0.422965
Arhgap8	-1.024	-1.022	-1.093	-1.225	-1.349	0.0266342	0.266838	23.5693	7.85525	0.106093	-1.13118	0.793168	0.626364
A830096H11Rik	-1.087	1.327	1.018	-1.032	1.13	0.014641	0.211084	23.9464	7.85654	1.19837	0.364405	0.748985	0.367194
LOC100043796	-1.068	-1.072	-1.14	-1.32	-1.446	0.021054	0.253468	23.6256	7.86624	0.136774	-1.19445	0.804391	0.596853
Setdb2	1.14	1.479	1.136	-1.038	-1.054	0.0116856	0.182828	23.9151	7.8856	1.28792	0.437997	0.756443	0.340116
Pitx2	1.182	1.258	1.004	-1.053	-1.118	0.0266669	0.266838	24.0309	7.88645	1.16987	0.337792	0.728473	0.386764
Nppc	-1.087	1.46	1.108	-1.098	1.057	0.0108368	0.172344	23.9045	7.89816	1.31259	0.397306	0.758914	0.326771
E130208E03Rik	1.169	1.275	1.052	-1.044	-1.012	0.0454116	0.288891	24.0799	7.90005	1.17259	0.366198	0.714745	0.364039
Tyms	-1.092	-1.237	-1.517	-3.005	-3.528	0.012144	0.188376	23.837	7.90159	0.91371	-1.99286	0.772471	0.53823
Raet1a	1.025	1.289	1.01	-1.048	-1.03	0.015675	0.21933	23.9607	7.90299	1.19339	0.341364	0.746277	0.341729
Sytl2	-1.019	-1.045	-1.096	-1.362	-1.461	0.0128369	0.194622	23.8223	7.91657	0.164355	-1.18135	0.775743	0.544074
Spc24	-1.051	-1.07	-1.166	-1.731	-1.879	0.00813604	0.136276	23.8648	7.9282	0.341952	-1.3492	0.767973	0.487555
Ccdc101	1.063	1.389	1.278	1.138	1.233	0.0104448	0.167579	23.5114	7.9403	0.136613	1.24018	0.759991	0.252485
A130098G01Rik	1.167	1.302	1.279	1.216	1.307	0.0284597	0.266838	23.6314	7.9413	0.0478716	1.25955	0.806241	0.633335
C630016C03Rik	1.006	1.178	1.094	1.016	1	0.0281904	0.266838	23.4791	7.94805	0.0915515	1.07485	0.726417	0.0131173
5730405N03Rik	1.035	1.303	1.026	-1.012	-1.086	0.012078	0.187635	23.9291	7.96446	1.19653	0.351408	0.755556	0.354379
LOC669166	1.011	1.229	1.021	-1.048	-1.001	0.0261469	0.266838	24.0139	7.97103	1.16974	0.327303	0.729112	0.339793
E430018J23Rik	1.159	1.262	1.057	-1.01	-1.075	0.0266669	0.266838	24.0163	7.97382	1.16749	0.363106	0.728436	0.377949
Hcrt	-1.148	1.213	1.053	-1.004	1.266	0.0487085	0.288891	24.0732	7.99717	1.13993	0.352546	0.712257	0.416097
Fgf1	1.153	1.378	1.096	-1.285	-1.422	0.0135722	0.201805	23.9531	8.00039	1.38194	0.294673	0.751521	0.372024
LOC380899	1.027	1.225	1.037	-1.06	-1.03	0.028224	0.266838	24.024	8.00252	1.1794	0.324625	0.726402	0.344661
Elovl2	1.09	1.416	1.191	-1.139	-1.053	0.0216973	0.255604	24.0025	8.00867	1.32259	0.399522	0.734991	0.321369
Pcsk1n	1.054	1.22	1.04	-1.024	-1.027	0.0281904	0.266838	24.0242	8.01199	1.16031	0.336152	0.726551	0.354618
Dppa5	1.088	1.165	1.009	-1.042	-1.08	0.0437228	0.288891	24.0572	8.01577	1.13958	0.306215	0.715944	0.374702
Dmbt1	-1.042	1.188	1.02	-1.063	1.022	0.0354192	0.275123	24.0375	8.01731	1.16386	0.307052	0.721329	0.350028
Rrm2	-1.364	-1.035	-1.278	-2.527	-2.657	0.00373321	0.0692608	23.7627	8.02475	0.788787	-1.69157	0.789585	0.334594
LOC620009	-1.021	1.149	1.003	-1.054	1.006	0.0463541	0.288891	24.0618	8.02822	1.13975	0.294313	0.714121	0.350254
LOC100046395	-1.015	1.256	1.099	-1.032	1.108	0.0416568	0.286515	24.0501	8.02909	1.18467	0.365289	0.717323	0.353381
LOC384221	-1.098	1.168	1.022	-1.034	1.107	0.0426422	0.287563	24.0516	8.03637	1.14154	0.311932	0.716605	0.380931
Dusp19	-1.064	1.164	1.021	-1.068	1.035	0.0441	0.288891	24.0534	8.04302	1.15837	0.297483	0.715806	0.357362
Ddn	-1.053	1.171	1.034	-1.021	1.09	0.0465265	0.288891	24.0604	8.04303	1.13715	0.321857	0.713826	0.371376
Dera	-1.068	1.279	1.089	-1.058	1.049	0.020621	0.251073	24.0009	8.04319	1.21788	0.349679	0.736976	0.345569
Olfr944	1.073	1.179	1.037	-1.038	-1.058	0.0435974	0.288891	24.0522	8.04408	1.15088	0.318102	0.716102	0.365231
Hist1h2ag	-1.166	-1.072	-1.438	-2.994	-3.658	0.00781456	0.131822	23.7117	8.04507	1.0667	-1.97825	0.799334	0.499542
LOC382812	1.005	1.171	1.011	-1.029	-1.054	0.0260177	0.266838	24.0208	8.05248	1.14672	0.304386	0.729341	0.356093
Serpinb10	-1.15	1.176	1.019	-1.034	1.11	0.027556	0.266838	24.0258	8.05259	1.15151	0.307458	0.727314	0.388936
Crsp3	-1.21	1.268	1.055	-1.028	1.124	0.0135956	0.202054	23.9593	8.05339	1.20282	0.338151	0.751476	0.388276
Defb6	1.014	1.153	1.021	-1.114	-1.084	0.0492396	0.288891	24.0666	8.05343	1.17781	0.277712	0.711565	0.350895
Vasn	1.068	1.559	1.424	1.087	1.297	0.00137641	0.0271004	23.6173	8.05554	0.271002	1.32644	0.807794	0.186767
D830050E09Rik	1.119	1.264	1.086	-1.024	-1.115	0.0209381	0.253334	24.0034	8.05578	1.19499	0.355604	0.73647	0.371795
Olfr812	1.004	1.187	1.008	-1.006	-1.073	0.0181441	0.237808	23.9914	8.05637	1.14658	0.311595	0.741231	0.360901
OTTMUSG00000016790	-1.043	1.199	1.068	-1.114	1.011	0.0487085	0.288891	24.0634	8.06176	1.20375	0.306027	0.712246	0.336343
A130082N24Rik	1.026	1.138	1.084	1.02	1.006	0.0149084	0.212457	23.5195	8.06178	0.0664841	1.06568	0.747816	0.0608881
1110018H23Rik	1.105	1.178	1.041	-1.011	-1.085	0.037636	0.277571	24.0448	8.06222	1.141	0.32565	0.719832	0.379458
Sncb	-1.212	-1.034	-1.076	-1.158	-1.066	0.00440896	0.0802062	23.5786	8.06449	0.065916	-1.10147	0.794558	0.451461
Spata4	-1.125	1.134	1.009	-1.138	1.005	0.0487526	0.288891	24.0631	8.06777	1.18373	0.257482	0.712127	0.354768
LOC100040462	-1.098	1.14	1.002	-1.059	1.016	0.0337824	0.273352	24.039	8.07046	1.14857	0.281688	0.722564	0.364392
LOC239690	-1.025	1.217	1.096	-1.086	1.041	0.0496844	0.288891	24.0653	8.07392	1.20135	0.329973	0.71122	0.339077
Cnpy1	-1.015	1.207	1.089	-1.063	1.04	0.0488852	0.288891	24.0635	8.07835	1.18552	0.332183	0.712093	0.34199
Spag17	1.021	1.141	1.006	-1.026	-1.083	0.0293094	0.268015	24.0332	8.08154	1.13481	0.293247	0.725378	0.367642
EG625424	-1.18	1.204	1.026	-1.018	1.062	0.014641	0.211084	23.9741	8.09007	1.17088	0.311175	0.749005	0.383165
Ifitm5	1.024	1.183	1.035	-1.028	-1.093	0.0226202	0.260119	24.0136	8.09043	1.16161	0.310416	0.733694	0.362642
Pkp1	-1.132	1.214	1.078	-1.01	1.144	0.0279893	0.266838	24.0304	8.09127	1.16713	0.343108	0.726932	0.387079
Efhd2	1.041	1.232	1.069	-1.038	-1.112	0.0187964	0.242392	23.9972	8.09321	1.19476	0.329452	0.740347	0.359494
Phlda2	1.022	1.139	1.039	-1.025	-1.025	0.0492396	0.288891	24.0631	8.09337	1.13532	0.306992	0.711652	0.356209
Dlx5	-1.126	1.221	1.064	-1.011	1.081	0.0192932	0.24431	24.0004	8.09506	1.17489	0.33492	0.739148	0.37461
Enpep	-1.081	1.146	1.024	-1.026	1.033	0.0338192	0.273434	24.0415	8.09685	1.14011	0.30011	0.722544	0.367537
Wfdc1	-1.13	1.147	1.046	-1.121	1.027	0.048444	0.288891	24.0613	8.10066	1.19231	0.274914	0.712436	0.35772
Xkr5	-1.056	-1.03	-1.245	-1.748	-2.182	0.0218153	0.256472	23.6073	8.10087	0.408908	-1.39181	0.804718	0.600571
Frap1	1.067	1.223	1.055	-1.024	-1.164	0.01565	0.21933	23.9826	8.10182	1.18597	0.32397	0.74637	0.376242
3300002N10Rik	1.078	1.165	1.144	1.056	1.095	0.00182329	0.0355139	23.7008	8.10355	0.0629652	1.11166	0.803444	0.0596439
Unc5h3	1.026	1.125	1.021	-1.018	-1.061	0.0422302	0.286907	24.0538	8.10365	1.12672	0.296669	0.716833	0.366715
E330017A01Rik	-1.265	1.186	1.045	-1.094	1.13	0.023963	0.266618	24.0191	8.10546	1.20087	0.288982	0.732059	0.396877
9830164L14Rik	1.046	1.101	1.009	-1.023	-1.094	0.0474804	0.288891	24.0596	8.10645	1.1184	0.284111	0.71316	0.378624
Frzb	1.022	1.125	1.029	-1.009	-1.039	0.0454969	0.288891	24.0572	8.10654	1.12339	0.302728	0.714641	0.363146
LOC382862	-1.162	1.097	1.009	-1.009	1.129	0.0487526	0.288891	24.0612	8.10748	1.10946	0.28818	0.712146	0.408554
B930059G07Rik	-1.06	1.103	1.015	-1.042	1	0.0492396	0.288891	24.0621	8.10785	1.13024	0.279814	0.711596	0.360574
Tjp2	1.075	1.214	1.099	-1.061	-1.088	0.037636	0.277571	24.0482	8.10788	1.19686	0.33178	0.719796	0.358144
Slc41a3	-1.133	1.2	1.042	-1.035	1.016	0.016874	0.229244	23.9904	8.10867	1.18049	0.309161	0.743576	0.363836
LOC382557	1.032	1.17	1.068	-1.009	-1.025	0.03996	0.282254	24.0507	8.11311	1.14856	0.32724	0.71821	0.354987
LOC636530	-1.054	1.151	1.053	-1.034	1.022	0.0421892	0.286907	24.0529	8.11424	1.15242	0.30746	0.716885	0.357007
Fbxw19	1.07	1.122	1.003	-1.053	-1.192	0.0283586	0.266838	24.0342	8.11482	1.14636	0.272624	0.726262	0.391985
Pcdha10	-1.131	1.13	1.04	-1.097	1.026	0.0466992	0.288891	24.0581	8.11619	1.17595	0.273998	0.713643	0.363325
4432406C05Rik	-1.273	1.181	1.031	-1.117	1.066	0.0191546	0.244306	24.0015	8.11669	1.21465	0.269935	0.739526	0.38444
4930400K19Rik	1.141	1.3	1.224	1.042	1.036	0.00159201	0.0312457	23.6111	8.11703	0.148637	1.17135	0.805771	0.15562
Tasp1	1.008	1.232	1.162	1.068	1.124	0.0111092	0.17532	23.541	8.11815	0.0924957	1.13345	0.758088	0.255318
Cblb	1.1	1.274	1.152	-1.075	-1.097	0.0313644	0.270609	24.0397	8.11838	1.23852	0.359276	0.724066	0.352175
Adamts17	1.073	1.166	1.027	-1.019	-1.191	0.018769	0.242392	24.0001	8.12639	1.15724	0.299517	0.740434	0.390868
Olfr1295	-1.202	1.153	1.002	-1.009	1.04	0.0146894	0.211485	23.9786	8.13044	1.14783	0.287395	0.748934	0.391502
Serpina3h	-1.053	1.297	1.186	-1.136	1.014	0.0340772	0.274094	24.0419	8.13054	1.28798	0.352962	0.722392	0.31888
Hdac9	1.075	1.105	1.021	-1.07	-1.194	0.0423948	0.286907	24.0518	8.13122	1.15302	0.267255	0.716719	0.390594
Pebp1	1.078	1.171	1.047	-1.027	-1.167	0.0229523	0.262665	24.0181	8.13164	1.16374	0.306777	0.733422	0.384529
Pdzd2	1.072	1.195	1.114	-1.033	-1.06	0.0453264	0.288891	24.0547	8.13181	1.18171	0.338846	0.714954	0.357981
F830008I11Rik	-1.137	1.16	1.044	-1.041	1.044	0.0261469	0.266838	24.0289	8.13209	1.16449	0.298936	0.72909	0.372741
2310081J21Rik	1.031	1.188	1.09	-1.014	-1.039	0.0341141	0.274094	24.0417	8.13354	1.16675	0.33395	0.722352	0.352618
Btrc	1.116	1.21	1.039	-1.061	-1.333	0.0127013	0.193327	23.9582	8.1362	1.20893	0.292642	0.753775	0.407276
Sh3bp4	1.006	1.106	1.018	-1.033	-1.108	0.035344	0.275093	24.043	8.13974	1.13573	0.278031	0.721399	0.370094
V1ri5	1	1.108	1.018	-1.005	-1.08	0.032328	0.270855	24.039	8.14273	1.12241	0.288195	0.723488	0.368713
EG384594	-1.114	1.108	1.043	-1.011	1.071	0.0471324	0.288891	24.0562	8.14347	1.12777	0.296495	0.713405	0.384636
B930026D14Rik	-1.044	1.098	1.037	-1.009	1.001	0.0492396	0.288891	24.0588	8.14373	1.12146	0.292769	0.71176	0.361838
Cdx2	-1.068	1.165	1.07	-1.02	1.016	0.0298253	0.268358	24.036	8.14536	1.16118	0.315887	0.725002	0.357276
EG633640	-1.117	1.113	1.018	-1.024	1.007	0.0282912	0.266838	24.0335	8.14703	1.13591	0.281321	0.726307	0.372382
EG384525	-1.153	1.187	1.078	-1.066	1.049	0.0258566	0.266838	24.0275	8.14718	1.19674	0.306489	0.729592	0.366663
1700025K24Rik	1.083	1.171	1.109	-1.009	-1.064	0.0480486	0.288891	24.0567	8.14873	1.16173	0.337269	0.712805	0.366951
Gal3st4	1.052	1.21	1.148	-1.051	-1.036	0.0492396	0.288891	24.0585	8.14885	1.20479	0.346462	0.711706	0.343979
LOC664894	1.001	1.08	1.011	-1.048	-1.126	0.0423948	0.286907	24.0503	8.14901	1.13387	0.262179	0.716696	0.372886
LOC268906	1.001	1.122	1.048	-1.072	-1.119	0.0405217	0.284487	24.0482	8.14941	1.16901	0.277444	0.718009	0.360621
Afmid	1.049	1.175	1.036	-1.006	-1.189	0.0149084	0.212457	23.9834	8.15097	1.16217	0.304402	0.74781	0.386165
A130096P14Rik	-1.224	1.19	1.058	-1.028	1.09	0.0167703	0.228539	23.9935	8.15496	1.18193	0.308804	0.744055	0.392146
4933432I09Rik	1.096	1.177	1.092	-1.021	-1.138	0.0313644	0.270609	24.0369	8.15558	1.17193	0.324949	0.724058	0.37976
Olfr1009	1.057	1.065	1.055	1.038	1.023	0.00550564	0.0972327	23.5732	8.15637	0.0148039	1.04963	0.780164	0.468858
Gulo	-1.107	1.095	1.031	-1.028	1.012	0.0417794	0.286515	24.0487	8.15763	1.13378	0.279394	0.717235	0.371803
Sec16a	-1.118	1.121	1.02	-1.003	1.009	0.024025	0.266838	24.0222	8.15788	1.13123	0.289357	0.732045	0.375221
Olfr912	-1.138	1.174	1.045	-1.007	1.005	0.0160782	0.223552	23.9904	8.16115	1.1639	0.306531	0.745455	0.369075
Tcrg	1.135	1.114	1.051	-1.031	-1.22	0.0408444	0.285689	24.0473	8.162	1.1468	0.289726	0.717857	0.408715
Wdr62	1.038	1.111	1.039	-1.147	-1.265	0.036481	0.277571	24.0423	8.16399	1.20746	0.240343	0.720708	0.37994
D330002C20Rik	-1.088	1.155	1.086	-1.046	1.012	0.0370178	0.277571	24.0428	8.16457	1.17721	0.306711	0.720405	0.35534
Baiap2l2	-1.114	1.061	1.006	-1.02	1	0.044016	0.288891	24.0504	8.16509	1.11337	0.263616	0.715842	0.377733
2610302F08Rik	1.017	1.053	1.007	-1.006	-1.104	0.0493284	0.288891	24.0575	8.16556	1.10122	0.268313	0.711466	0.382575
Lman1l	1.02	1.123	1.053	-1.008	-1.095	0.0335989	0.272295	24.0386	8.16758	1.14036	0.299664	0.722614	0.369722
Snai3	-1.068	1.343	1.256	-1.103	1.071	0.0285948	0.266838	24.0321	8.17107	1.30955	0.394217	0.726029	0.325955
LOC100045391	1	1.087	1.017	-1.019	-1.132	0.0301023	0.269129	24.034	8.17408	1.12862	0.27161	0.724866	0.376952
Olfr710	1.02	1.196	1.126	-1.018	-1.046	0.032328	0.270855	24.0364	8.17427	1.18678	0.340315	0.723503	0.347272
Gm1141	1.063	1.116	1.056	-1.002	-1.137	0.0351562	0.275034	24.0395	8.17766	1.13666	0.299738	0.721615	0.386022
LOC669251	1.04	1.167	1.116	-1.038	-1.082	0.0428904	0.288175	24.0484	8.17811	1.18322	0.322761	0.716394	0.357085
Myog	-1.113	1.209	1.101	-1.008	1.028	0.0187964	0.242392	24.0047	8.18337	1.18762	0.334212	0.740377	0.36113
V1rh16	1.037	1.125	1.088	-1.054	-1.114	0.0492396	0.288891	24.0559	8.1841	1.17028	0.296236	0.711561	0.365448
Cabc1	-1.108	-1.014	-1.021	-1.126	-1.051	0.012544	0.191405	23.9618	8.18879	0.0602254	-1.05907	0.754069	0.190728
Hsn2	-1.126	1.134	1.068	-1.001	1.039	0.0273903	0.266838	24.028	8.18978	1.14865	0.30622	0.727441	0.37677
Tbl1xr1	1.014	1.213	1.098	-1.046	-1.164	0.0163073	0.224812	23.9947	8.19164	1.21248	0.317425	0.744864	0.360462
C030009H01Rik	1.035	1.115	1.083	-1.02	-1.092	0.0484	0.288891	24.0536	8.19355	1.1492	0.302968	0.712446	0.36829
Adamts3	1.103	1.326	1.253	-1.018	-1.045	0.0264062	0.266838	24.0252	8.19382	1.26223	0.416012	0.728827	0.340382
Gle1l	-1.172	1.131	1.05	-1.006	1.038	0.0212868	0.253576	24.0128	8.19652	1.15055	0.294517	0.73547	0.384866
C130019M09Rik	1.02	1.066	1.035	-1.024	-1.132	0.0472193	0.288891	24.0518	8.19691	1.12593	0.270485	0.71337	0.380507
4930419B13Rik	1.003	1.103	1.062	-1.012	-1.094	0.0388484	0.280175	24.0425	8.19869	1.14048	0.292584	0.718916	0.366807
LOC627199	1.069	1.048	1.008	-1.029	-1.235	0.0374423	0.277571	24.0403	8.2026	1.1211	0.251399	0.720029	0.410222
LOC383182	1.05	1.066	1.065	1.045	1.058	0.0162308	0.224761	23.9941	8.20305	0.0113041	1.05768	0.745134	0.142134
Bmp1	1.03	1.163	1.058	-1.028	-1.211	0.0160022	0.222797	23.9929	8.20412	1.17962	0.29462	0.745679	0.381612
Ciapin1	-1.282	-1.028	-1.058	-1.19	-1.015	0.0262116	0.266838	23.6928	8.20503	0.0954076	-1.10796	0.807661	0.622444
Ubr7	1.014	1.142	1.054	-1.178	-1.348	0.0199092	0.248386	24.0072	8.20561	1.25171	0.231764	0.738109	0.378567
Pnrc1	-1.112	1.191	1.123	-1.009	1.038	0.0238085	0.265473	24.0176	8.20661	1.18825	0.334343	0.732364	0.362542
LOC332788	1.031	1.043	1.014	-1.106	-1.265	0.0447746	0.288891	24.0477	8.20755	1.16074	0.224014	0.715363	0.394282
BC026374	-1.11	1.11	1.083	-1.053	1	0.046268	0.288891	24.0494	8.2076	1.16819	0.286796	0.714275	0.359891
Txnl6	1.038	1.093	1.045	-1.001	-1.161	0.028866	0.267174	24.0294	8.20863	1.13231	0.28466	0.725793	0.388519
Ccdc15	1.022	1.35	1.133	-1.002	-1.302	0.00611524	0.106655	23.8598	8.21112	1.27856	0.36095	0.775581	0.370924
Med16	1.114	1.086	1.002	-1.075	-1.395	0.018496	0.240479	24.0018	8.21184	1.16748	0.235925	0.740694	0.431581
Ccna2	1.02	1.137	1.016	-1.715	-2.001	0.0168221	0.22864	23.9963	8.21199	1.53991	0.0108452	0.743586	0.394196
Ndufs3	1.057	1.069	1.034	-1.009	-1.19	0.0359482	0.277416	24.0377	8.2138	1.12459	0.272069	0.721004	0.399186
4932441P04Rik	-1.047	1.138	1.119	-1.014	1.005	0.0469589	0.288891	24.0497	8.21431	1.16517	0.320589	0.713568	0.351089
Rps15	1.133	1.076	1.046	-1.029	-1.272	0.0390458	0.280409	24.0412	8.21516	1.13952	0.27107	0.718825	0.421395
2310001A20Rik	-1.101	1.146	1.113	-1.006	1.036	0.0351562	0.275034	24.0361	8.21951	1.16667	0.320697	0.721612	0.36619
E430038L21Rik	1.048	1.07	1.062	-1.033	-1.167	0.0493284	0.288891	24.0521	8.22018	1.14157	0.274135	0.711508	0.386867
LOC224870	-1.103	1.096	1.087	-1.001	1.031	0.0466992	0.288891	24.0481	8.22423	1.13993	0.300712	0.713674	0.373662
Nlrp9c	-1.163	1.149	1.142	-1.106	1.029	0.0479172	0.288891	24.049	8.22522	1.22638	0.294666	0.713019	0.356737
5330438O12Rik	-1.122	1.128	1.108	-1.016	1.033	0.0374423	0.277571	24.0375	8.22835	1.16666	0.308782	0.719925	0.369502
Olfr558	1.033	1.107	1.1	-1.018	-1.123	0.0450288	0.288891	24.045	8.23058	1.15761	0.300255	0.715227	0.372145
Kif3a	1.009	1.034	1.014	-1.006	-1.184	0.0346332	0.274644	24.0333	8.2327	1.11175	0.252803	0.722159	0.39503
Map3k10	1.037	1.066	1.052	-1.031	-1.207	0.0361	0.277571	24.0349	8.23679	1.14462	0.264781	0.720923	0.392635
Itgb1bp2	-1.253	1.045	1.021	-1.037	1.029	0.0279893	0.266838	24.024	8.24066	1.13755	0.243821	0.726879	0.40259
Tbcd	1.013	1.107	1.009	-1.097	-1.375	0.0135024	0.200863	23.9746	8.24172	1.198	0.228254	0.75183	0.402245
LOC383916	1.003	1.125	1.097	-1.029	-1.158	0.0261469	0.266838	24.0199	8.24286	1.17757	0.294077	0.729018	0.368573
Esr1	1.031	1.091	1.084	-1.024	-1.177	0.035344	0.275093	24.0341	8.24798	1.15799	0.283553	0.72139	0.382209
Nola3	1.024	1.244	1.234	-1.127	-1.156	0.032906	0.270855	24.0309	8.25036	1.29911	0.337067	0.723153	0.336618
Spryd3	-1.302	1.115	1.022	-1.028	1.013	0.0129732	0.195727	23.9696	8.25209	1.16794	0.259267	0.752995	0.40047
Mtf2	1.217	1.263	1.276	-1.172	-1.335	0.046268	0.288891	24.0468	8.2529	1.33454	0.342347	0.714226	0.382523
2610528H13Rik	-1.193	1.036	1.039	-1.016	1.016	0.0391644	0.280409	24.0388	8.2544	1.12533	0.255847	0.718753	0.3933
Ier3ip1	-1.2	-1.093	-1.119	-1.17	-1.127	0.00373321	0.0692608	23.6037	8.2551	0.0426318	-1.13605	0.789598	0.351235
BC023882	1.031	1.023	1.031	-1.209	-1.438	0.038025	0.278468	24.0375	8.26262	1.22683	0.174522	0.719477	0.403526
LOC671434	1.086	1.111	1.12	-1.238	-1.445	0.0382594	0.278926	24.0378	8.26294	1.29124	0.218239	0.719338	0.393013
9130230L23Rik	-1.218	1.003	1.006	-1.001	1.011	0.0347823	0.274741	24.0334	8.26322	1.1018	0.238983	0.721818	0.405968
Lonp1	1.01	1.089	1.005	-1.015	-1.319	0.0126788	0.193079	23.9656	8.26469	1.15178	0.24856	0.753855	0.40924
Gspt1	-1.009	-1.053	-1.059	-1.2	-1.271	0.033856	0.273445	23.9642	8.26497	0.0804612	-1.11178	0.754271	0.659099
Isg20	-1.165	1.163	1.171	-1.022	1.085	0.037249	0.277571	24.0362	8.26504	1.20183	0.331828	0.720252	0.375535
Krt6a	1.002	1.065	1.086	-1.082	-1.207	0.0463541	0.288891	24.0471	8.26526	1.18068	0.254713	0.714054	0.374528
LOC213411	1.005	1.074	1.056	1.006	1.028	0.00114921	0.022831	23.6282	8.27937	0.0406051	1.04046	0.810822	0.126357
Ube2c	1.272	1.185	1.205	-1.411	-1.78	0.0343361	0.274644	24.0326	8.28247	1.43482	0.197165	0.722257	0.427409
Pkm2	1.191	1.054	1.076	-1.046	-1.401	0.0374423	0.277571	24.0367	8.28395	1.16104	0.257394	0.719969	0.448287
D030011M22Rik	1.051	1.097	1.093	1	1.026	0.010983	0.173863	23.9479	8.28499	0.0534518	1.05793	0.758567	0.095038
Ccne2	-1.006	-1.097	-1.183	-3.489	-4.063	0.0114918	0.180253	23.9519	8.28832	1.32128	-2.0566	0.757154	0.470204
Dek	1.095	1.235	1.089	-1.383	-1.895	0.00811801	0.136048	23.9033	8.29148	1.4479	0.159087	0.768109	0.421809
AV028368	-1.061	1.356	1.392	-1.031	1.139	0.038809	0.280175	24.0384	8.29442	1.32345	0.452897	0.718992	0.333896
Mrg1	1.005	1.067	1.019	-1.006	-1.337	0.0128822	0.194736	23.9633	8.29531	1.15095	0.243972	0.753342	0.413488
E030030I06Rik	1.165	1.484	1.41	1.331	1.427	0.041453	0.286515	23.5675	8.29755	0.0954497	1.38165	0.717442	0.551313
Zxdc	1.094	1.162	1.13	1.064	1.049	0.00337561	0.0632348	23.6139	8.29931	0.0548904	1.10733	0.792142	0.168794
C79407	1.291	1.298	1.097	-1.623	-2.504	0.00627264	0.108969	23.8485	8.30592	1.62944	0.0701879	0.779223	0.479055
Ask-pending	1.026	1.1	1.124	-1.085	-1.288	0.0267977	0.266838	24.0216	8.30912	1.21676	0.26503	0.728236	0.383472
Prkdc	1.095	1.003	1.025	-1.079	-1.444	0.0257602	0.266838	24.0183	8.31258	1.1606	0.206081	0.729874	0.44144
Exoc4	1.017	1.026	1.04	-1.182	-1.497	0.0211412	0.253468	24.0054	8.31854	1.23327	0.174631	0.736029	0.412316
E130306D19Rik	1.037	1.054	1.019	-1.954	-2.508	0.0134096	0.200352	23.9681	8.31929	1.68273	-0.13325	0.752047	0.428608
Cep27	1.072	1.156	1.127	-1.013	-1.356	0.0127916	0.194222	23.9627	8.32262	1.21457	0.297217	0.753571	0.407104
6720460F02Rik	1.021	1.023	1.015	-1.498	-1.937	0.015129	0.214269	23.9817	8.32449	1.41149	0.0371059	0.747214	0.425589
Depdc1b	1.079	1.171	1.066	-1.71	-2.33	0.00894916	0.147573	23.9166	8.32974	1.61268	-0.00112471	0.765488	0.432645
Exod1	1.102	1.096	1.189	-1.305	-1.547	0.0480486	0.288891	24.0492	8.3444	1.34906	0.201019	0.712719	0.394643
Map3k6	1.007	7.126	5.125	1.823	2.107	0.00868624	0.144317	23.6022	8.34661	3.13064	3.95513	0.766753	0.0722833
Sap18	1.026	1.029	1.002	-1.195	-1.68	0.0112997	0.177963	23.9481	8.34852	1.25458	0.142796	0.757604	0.440798
Klkb1	1.003	1.906	1.612	1.254	1.239	0.0243048	0.266838	23.5842	8.35309	0.406788	1.47957	0.731588	0.117426
LOC671878	1.158	1.062	1.148	-1.136	-1.488	0.0383376	0.279233	24.0377	8.36347	1.24198	0.237847	0.7193	0.429576
Cenpp	1.098	1.182	1.055	-1.614	-2.409	0.00561001	0.0986243	23.8615	8.36615	1.58807	0.0162251	0.778182	0.456024
BC088983	1.048	1.268	1.259	-1.018	-1.3	0.011664	0.182582	23.9517	8.36664	1.29626	0.360961	0.75667	0.370416
Ube2t	1.009	1.479	1.401	-1.605	-1.953	0.00833569	0.139167	23.9081	8.37064	1.74782	0.22466	0.767372	0.3481
LOC382010	1.091	1.181	1.265	-1.083	-1.287	0.0307301	0.269129	24.0283	8.37264	1.28268	0.327359	0.724398	0.374628
6330503K22Rik	-1.101	-1.009	-1.011	-1.283	-1.255	0.0104858	0.167712	23.9402	8.37303	0.155672	-1.11838	0.759605	0.20266
Ncoa6ip	1.103	1.046	1.142	-1.015	-1.299	0.0442682	0.288891	24.0436	8.37534	1.16769	0.278132	0.715632	0.414437
Ptprg	1.046	1.052	1.136	-1.129	-1.418	0.0286625	0.266838	24.0253	8.38141	1.23868	0.228843	0.725956	0.402354
Vps16	1.087	1.071	1.118	-1.072	-1.46	0.0176624	0.23398	23.9935	8.38153	1.21822	0.24454	0.741857	0.425164
Pigq	1.022	1.104	1.149	-1.034	-1.328	0.017266	0.231712	23.9917	8.38171	1.21553	0.278468	0.74277	0.393273
LOC381730	1.04	1.044	1.149	-1.028	-1.254	0.0450713	0.288891	24.0441	8.38616	1.17716	0.273628	0.715197	0.392739
F730006M22Rik	1.027	1.089	1.077	1.017	1.036	0.00080656	0.0163608	23.6837	8.3939	0.0433748	1.05352	0.815897	0.045746
Anapc5	1.101	1.012	1.076	-1.211	-1.683	0.0188788	0.242593	23.9973	8.39599	1.26857	0.158257	0.740097	0.446345
Srd5a1	-1.054	-1.033	-1.086	-1.193	-1.328	0.0233478	0.264114	23.6289	8.40295	0.0929938	-1.12471	0.784305	0.609236
EG432721	1.018	1.084	1.2	-1.042	-1.238	0.0390458	0.280409	24.0373	8.40761	1.21503	0.292088	0.718817	0.375025
Ets2	1.015	1.36	1.346	1.047	1.278	0.00436921	0.0797708	23.8366	8.41639	0.180442	1.2276	0.786196	0.302827
3830430K15Rik	-1.001	-1.239	-1.222	-3.038	-3.712	0.0119465	0.185966	23.9414	8.41993	1.0352	-1.95264	0.759196	0.537635
2700063P19Rik	1.032	1.216	1.318	-1.048	-1.227	0.0232562	0.263796	24.0118	8.42143	1.30042	0.35763	0.733051	0.352895
Wars	1.016	1.028	1.144	-1.006	-1.264	0.0351938	0.275034	24.032	8.42287	1.16741	0.269044	0.721577	0.395129
Wdr70	-1.101	-1.083	-1.131	-1.244	-1.372	0.022082	0.256857	23.6431	8.42753	0.0933944	-1.17269	0.797246	0.602996
Arpc4	1.08	1.118	1.236	-1.041	-1.32	0.0280563	0.266838	24.0226	8.43089	1.24244	0.307534	0.726751	0.391681
5832402A02Rik	-1.052	-1.034	-1.192	-1.51	-1.975	0.0393626	0.280409	23.6368	8.4393	0.279832	-1.30912	0.782228	0.682446
LOC100047712	1.127	1.422	1.363	1.112	1.193	0.00053361	0.010961	23.6738	8.44796	0.188164	1.26939	0.820012	0.077108
4631422C13Rik	-1.084	-1.054	-1.036	-1.614	-1.707	0.013225	0.198459	23.9679	8.44885	0.324624	-1.27191	0.752427	0.393158
Erp29	-1.146	-1.072	-1.076	-1.235	-1.219	0.00495616	0.0891098	23.8594	8.46515	0.0948479	-1.1401	0.78243	0.159884
Mfhas1	1.129	1.042	1.143	-1.017	-1.554	0.014352	0.209661	23.9759	8.48542	1.20545	0.248523	0.750238	0.456147
Calca	1.089	1.182	1.301	-1.106	-1.509	0.0146168	0.211084	23.9782	8.49029	1.34124	0.30222	0.74957	0.396914
Gsg1l	-1.057	1.795	1.054	-1.269	-1.046	0.00111556	0.0222341	23.6797	8.52524	1.80934	0.148806	0.811155	0.0012749
Cenpi	1.043	1.158	1.114	-1.89	-2.968	0.00521284	0.0929126	23.85	8.52588	1.80217	-0.122141	0.78676	0.464308
Chrd	-1.197	1.39	1.61	-1.065	1.076	0.024336	0.266838	24.0123	8.54543	1.45698	0.47663	0.731495	0.318204
AW548124	1.109	1.011	1.228	-1.003	-1.369	0.0487085	0.288891	24.047	8.54829	1.19142	0.281619	0.712186	0.421048
Ncapd2	1.072	1.122	1.035	-1.597	-2.747	0.007569	0.128594	23.8121	8.5523	1.61186	-0.0462748	0.796309	0.495785
LOC641366	1.201	1.092	1.282	-1.139	-1.697	0.0196	0.245621	24.0001	8.55305	1.32789	0.254459	0.73853	0.446391
Tgm2	-1.068	1.912	1.22	-1.428	-1.142	0.00060516	0.0123485	23.6954	8.55707	2.0609	0.223901	0.818432	0.0078577
Necab2	1.025	1.633	1.465	1.025	1.044	0.00224676	0.0431896	23.6838	8.56963	0.363398	1.29294	0.799963	0.0109207
A730054J21Rik	-1.041	1.962	1.169	-1.277	-1.213	0.00123201	0.024335	23.6929	8.58025	1.93661	0.199843	0.809318	0.0186373
LOC100045947	1.027	1.156	1.132	1.008	1.028	0.00038416	0.00800844	23.7151	8.59416	0.0923411	1.08308	0.822638	0.00238966
Rufy4	1.017	1.6	1.479	1.115	1.247	0.00137641	0.0271004	23.6958	8.59555	0.291091	1.33425	0.807877	0.165749
Cenpq	1.078	1.436	1.655	-1.28	-1.683	0.011449	0.179947	23.9535	8.61595	1.64784	0.387975	0.757288	0.346219
Skint4	-1.077	-1.066	-1.082	-1.114	-1.161	0.0185777	0.241338	23.6827	8.62337	0.0298039	-1.09488	0.772193	0.582921
Aspm	1.233	1.046	1.065	-1.607	-2.963	0.0131332	0.197465	23.8344	8.63962	1.60919	-0.0710374	0.791459	0.546511
AW123240	1.073	1.315	1.272	1.013	1.034	0.00037249	0.00779148	23.73	8.64101	0.189136	1.16613	0.823105	0.045304
4933421H10Rik	-1.032	1.568	1.104	-1.391	-1.057	0.00035721	0.00747693	23.7277	8.64487	1.87142	0.109773	0.823279	0.00295961
Tgfb2	1.189	1.776	1.626	1.068	1.027	0.00084681	0.0171547	23.7164	8.6463	0.428893	1.39833	0.815448	0.0796501
LOC100043906	1.089	1.038	1.29	-1.15	-1.754	0.014738	0.21169	23.9812	8.66533	1.34433	0.217651	0.748495	0.435468
C130081M21Rik	1.08	1.245	1.244	1.054	1.122	0.00203401	0.0393944	23.7972	8.69592	0.117089	1.16253	0.80181	0.0755233
Usp1	1.307	1.135	1.449	-1.421	-2.293	0.0138533	0.205094	23.9755	8.70191	1.58656	0.174457	0.7512	0.468399
Dcp2	-1.089	-1.026	-1.053	-1.113	-1.154	0.00549081	0.0970263	23.7122	8.70823	0.0544545	-1.07778	0.779022	0.247893
Nol8	1.018	1.052	1.347	-1.007	-1.479	0.0181441	0.237808	23.9946	8.72328	1.28323	0.294664	0.741221	0.400126
4930563A19Rik	-1.061	-1.029	-1.03	-1.095	-1.101	0.00121801	0.0241357	23.7756	8.7443	0.0409913	-1.0582	0.809927	0.206409
Aurkb	1.063	1.066	1.226	-2.302	-3.874	0.00736164	0.125833	23.84	8.76288	2.1063	-0.332612	0.790365	0.492698
Car14	1.036	3.622	3.098	1.959	2.299	0.00822649	0.137418	23.7241	8.79012	1.0845	2.59961	0.767624	0.241121
Arhgap29	1.016	1.444	1.422	1.182	1.404	0.00772641	0.130836	23.7618	8.79758	0.171837	1.31479	0.824949	0.498462
Tubg1	-1.063	1.27	1.018	-1.348	-1.193	0.000196	0.00426459	23.7617	8.81326	1.71867	-0.0209825	0.826186	0.0166286
Hrsp12	-1.235	-1.017	-1.061	-1.199	-1.194	0.0025	0.0478489	23.7421	8.82672	0.117547	-1.12162	0.798115	0.0734292
9130403I23Rik	-1.137	-1.019	-1.017	-1.144	-1.101	0.001225	0.0242431	23.7844	8.82915	0.0795785	-1.07381	0.809769	0.0959521
Lrrc37a	-1.008	1.343	1.005	-1.123	-1.101	0.00034225	0.00716866	23.7575	8.83177	1.5859	0.0581547	0.823443	0.0125119
Tdo2	1.031	1.167	1.162	1.027	1.061	0.000484	0.00995523	23.7751	8.83713	0.0897417	1.10157	0.820744	0.0713434
Zwilch	1.091	1.081	1.375	-1.332	-2.301	0.00736164	0.125833	23.9173	8.84203	1.54664	0.138271	0.771048	0.458452
Ckap2l	1.023	1.091	1.265	-1.574	-2.861	0.00643204	0.111487	23.8263	8.84666	1.70211	-0.017682	0.793789	0.481194
C430016J18Rik	-1.01	1.336	1.087	-1.202	-1.09	0.00018225	0.00399926	23.7663	8.84833	1.69481	0.0846021	0.826674	0.0104385
1110070O15Rik	1.061	1.411	1.387	1.177	1.318	0.00114244	0.0227111	23.7659	8.85077	0.156834	1.29563	0.826492	0.363301
Tmpo	1.031	1.074	1.591	-1.306	-1.745	0.0454116	0.288891	24.0468	8.86632	1.52998	0.249649	0.714769	0.370365
Cep55	1.075	1.17	1.653	-1.505	-2.255	0.0137358	0.20355	23.9806	8.86774	1.73551	0.185826	0.751325	0.397423
Mapbpip-pending	-1.057	1.106	1.034	-1.331	-1.037	0.00039601	0.00824433	23.7815	8.87895	1.62022	-0.0667894	0.82241	0.00269948
3010026O09Rik	-1.1	1.196	1.064	-1.601	-1.574	0.00023716	0.00503586	23.7793	8.8826	1.88958	-0.183779	0.825013	0.0556624
Prc1	-1.015	-1.003	-1.051	-2.042	-2.871	0.0192654	0.24431	23.7795	8.88294	0.702318	-1.51555	0.824901	0.586686
Oip5	1.084	1.04	1.586	-1.686	-2.536	0.0162053	0.224711	23.9977	8.88959	1.77907	0.0556311	0.7452	0.42028
Ilf3	-1.024	-1.001	-1.042	-1.405	-1.763	0.021083	0.253468	23.7719	8.8903	0.275656	-1.20017	0.826551	0.597104
Golm1	-1.083	1.329	1.038	-1.092	-1.088	0.000324	0.00680488	23.7701	8.89739	1.59377	0.0631818	0.823692	0.000671004
4933408J17Rik	-1.131	-1.017	-1.001	-1.1	-1.013	0.0136656	0.202704	23.9815	8.902	0.0543592	-1.0474	0.751401	0.449906
Bok	-1.1	1.243	1.093	-1.327	-1.214	0.00016384	0.00366036	23.7809	8.9063	1.73113	-0.0248606	0.827358	0.0144516
1200009F10Rik	-1.139	1.269	1.017	-1.135	-1.076	0.00020164	0.00434745	23.7743	8.90971	1.58846	0.0264747	0.825899	0.00849269
Alg8	-1.105	-1.103	-1.131	-1.437	-1.746	0.0263413	0.266838	23.7777	8.91053	0.227802	-1.26771	0.827298	0.623108
Rad51	-1.153	-1.068	-1.099	-2.35	-3.289	0.0126338	0.192584	23.7869	8.91286	0.879787	-1.70051	0.823705	0.542455
4921519B16Rik	-1.025	1.224	1.037	-1.105	-1.014	0.00016384	0.00366036	23.7787	8.91299	1.58714	0.0754045	0.827443	0.00153263
Iqca	-1.03	1.096	1.054	-1.33	-1.109	0.00038025	0.00793765	23.7881	8.91442	1.59635	-0.0455777	0.822859	0.010598
Gdf5	1.06	1.582	1.508	1.122	1.129	0.00087616	0.0177028	23.7681	8.92058	0.306386	1.32977	0.814971	0.0479825
LOC630302	-1.067	1.294	1.049	-1.065	-1.04	0.00020449	0.00438134	23.7761	8.92069	1.56517	0.0715181	0.825684	0.00369479
Agfg2	1.061	1.197	1.156	1.084	1.021	0.0422302	0.286907	23.7839	8.92303	0.0801119	1.12027	0.716838	0.100806
Adck1	-1.066	1.418	1.204	-1.161	-1.123	0.00016641	0.00369903	23.7799	8.92445	1.76999	0.146191	0.827321	0.00714132
Mtr	-1.04	1.128	1.024	-1.277	-1.174	0.00017689	0.00390385	23.7857	8.9252	1.63675	-0.0585689	0.826931	0.0180555
Nenf	-1.062	1.042	1.025	-1.317	-1.054	0.00040804	0.00847761	23.7915	8.92812	1.55895	-0.0610319	0.822293	0.00109913
LOC637089	-1.069	1.126	1.089	-1.577	-1.545	0.00034225	0.00716866	23.791	8.93192	1.78957	-0.148955	0.823418	0.0570034
Indo	-1.043	1.379	1.174	-1.217	-1.272	0.00016384	0.00366036	23.7821	8.93503	1.78676	0.0987315	0.827476	0.0284061
Ptbp2	-1.019	1.077	1.018	-1.238	-1.068	0.00023409	0.00497752	23.7898	8.9355	1.59213	-0.0652509	0.825219	0.00684148
B020018G12Rik	-1.042	1.13	1.011	-1.168	-1.048	0.00016129	0.00366036	23.786	8.93598	1.55912	-0.00380114	0.827797	0.000842575
V1rc12	-1.027	1.171	1.031	-1.1	-1.003	0.00015376	0.00358035	23.7857	8.94278	1.55321	0.050696	0.828101	0.00339954
Mrps25	-1.06	1.034	1.089	-1.419	-1.13	0.000576	0.0117769	23.7985	8.9457	1.62793	-0.0818218	0.819078	0.00919827
Olfr1010	-1.076	1.112	1.001	-1.174	-1.046	0.00015625	0.00358956	23.7881	8.94725	1.55586	-0.0159327	0.827942	0.0042196
OTTMUSG00000000480	-1.047	1.212	1.051	-1.115	-1.068	0.00015625	0.00358956	23.7855	8.94844	1.60305	0.0642206	0.827859	0.002895
2610104A14Rik	-1.088	1.153	1.024	-1.134	-1.008	0.00015376	0.00358035	23.7876	8.95117	1.5658	0.024716	0.828165	0.0112246
5730412N02Rik	-1.026	1.218	1.056	-1.091	-1.061	0.00015625	0.00358956	23.786	8.95267	1.59489	0.0791221	0.827812	0.00485464
LOC385634	-1.042	1.175	1.004	-1.089	-1.073	0.00016384	0.00366036	23.7854	8.95324	1.56918	0.0584164	0.827586	0.00438168
Ptgfr	-1.044	1.078	1.037	-1.28	-1.14	0.00022801	0.004865	23.7937	8.95538	1.6326	-0.0855714	0.825314	0.0130778
Sec24d	-1.038	1.211	1.058	-1.087	-1.046	0.00015625	0.00358956	23.7875	8.9599	1.58964	0.0774889	0.827944	0.00111245
Sgol2	-1.059	-1.214	-1.037	-2.115	-2.597	0.0117072	0.183073	23.9653	8.96026	0.597229	-1.5473	0.756849	0.535765
Safb	-1.106	1.192	1.034	-1.096	-1.018	0.00015625	0.00358956	23.7876	8.96245	1.58704	0.0634698	0.827837	0.0122755
Rapgef1	-1.004	-1.044	-1.03	-1.181	-1.296	0.03996	0.282254	23.826	8.96541	0.0903098	-1.10049	0.794394	0.683893
scl0001032.1_178	-1.093	1.177	1.045	-1.108	-1.018	0.00014884	0.0035189	23.7901	8.96949	1.58001	0.0497482	0.828278	0.0104617
Ttc39a	-1.103	-1.109	-1.111	-1.169	-1.229	0.0365192	0.277571	23.7937	8.97151	0.0412899	-1.13861	0.828041	0.670289
2310057J18Rik	-1.072	1.182	1.026	-1.054	-1.01	0.00016129	0.00366036	23.7892	8.97379	1.51071	0.0427738	0.827776	0.00881175
Olfr1418	-1.018	1.171	1.069	-1.092	-1.012	0.00014641	0.00347209	23.7926	8.97473	1.55721	0.0543738	0.828388	0.000844505
LOC100042405	-1.075	-1.108	-1.188	-1.667	-2.352	0.0494618	0.288891	23.7801	8.97929	0.380668	-1.41528	0.815772	0.715877
Emu2-pending	-1.056	1.133	1.006	-1.074	-1.029	0.00015129	0.00357135	23.792	8.98184	1.53538	0.0442343	0.828259	0.00388167
LOC100038908	-1.099	1.142	1.002	-1.066	-1.002	0.00015625	0.00358956	23.7913	8.98234	1.54177	0.0528452	0.828018	0.0139268
D030041N04Rik	-1.001	1.147	1.007	-1.038	-1.051	0.00015625	0.00358956	23.7914	8.98335	1.52708	0.069203	0.827987	0.007251
LOC386257	-1.012	1.126	1.009	-1.053	-1.022	0.000144	0.00347209	23.793	8.98495	1.51484	0.0509823	0.828405	0.00145506
Tm9sf1	-1.058	1.093	1.018	-1.113	-1.002	0.00014641	0.00347209	23.7959	8.98767	1.52084	0.00434009	0.828372	0.00805575
scl0001226.1_4	-1.016	1.197	1.034	-1.015	-1.061	0.00016384	0.00366036	23.7912	8.98981	1.50449	0.0588543	0.827505	0.00642225
LOC384493	-1.004	1.099	1.052	-1.139	-1.053	0.00015625	0.00358956	23.7984	8.99244	1.55419	-0.00550295	0.827873	0.00694294
Hsd3b3	-1.036	1.13	1.007	-1.04	-1.013	0.00014884	0.0035189	23.7938	8.99291	1.51736	0.05948	0.828262	0.00334936
Olfr968	-1.029	1.095	1.068	-1.206	-1.109	0.00018225	0.00399926	23.7998	8.99335	1.60569	-0.0406238	0.826796	0.0110278
2810423O19Rik	-1.195	1.146	1.001	-1.096	-1.009	0.00015625	0.00358956	23.7929	8.99343	1.52586	0.00184739	0.827938	0.0261851
Olfr651	-1.017	1.228	1.032	-1.01	-1.136	0.00023104	0.00492625	23.7899	8.99372	1.52625	0.0581914	0.825299	0.0167279
Zbtb5	-1.155	1.055	1.018	-1.264	-1.121	0.00016384	0.00366036	23.7993	8.99374	1.61486	-0.0894975	0.827362	0.00464866
2210406O10Rik	-1.094	1.189	1.028	-1.031	-1.029	0.00016384	0.00366036	23.7923	8.99581	1.51339	0.0456661	0.82747	0.00922306
BC100530	-1.017	1.12	1.003	-1.039	-1.037	0.00014641	0.00347209	23.795	8.999	1.51214	0.0548672	0.828344	0.00292141
Csna	-1.073	1.178	1.013	-1.002	-1.02	0.00017689	0.00390385	23.7925	8.99969	1.48886	0.0499462	0.826989	0.00764315
Zfp667	-1.064	1.13	1.013	-1.056	-1.028	0.00014641	0.00347209	23.7954	9.00138	1.44958	-0.00275852	0.828363	0.0051893
Snx5	-1.015	1.186	1.032	-1.019	-1.09	0.00016384	0.00366036	23.7935	9.00196	1.5065	0.0510605	0.827631	0.0106926
LOC217390	-1.128	1.086	1.013	-1.129	-1.01	0.00013456	0.00327412	23.7984	9.00374	1.48298	-0.014156	0.828649	0.0168082
Gm414	-1.003	1.121	1.021	-1.041	-1.03	0.00013456	0.00327412	23.7967	9.00384	1.43917	0.015798	0.828645	0.00393478
Chga	-1.004	1.142	1.023	-1.011	-1.016	0.00014641	0.00347209	23.7956	9.00411	1.42766	0.0200107	0.828282	0.00175407
EG631624	-1.021	1.113	1.07	-1.158	-1.105	0.00014641	0.00347209	23.8006	9.00612	1.51249	0.0174557	0.828313	0.0116736
BY080835	-1.157	1.119	1.006	-1.099	-1.025	0.000144	0.00347209	23.7966	9.00674	1.47458	-0.0286192	0.828449	0.0187202
6430509H20Rik	-1.02	1.086	1.012	-1.064	-1.009	0.00013225	0.00323834	23.7987	9.0069	1.43975	0.0121605	0.828746	0.00161212
D630048A15Rik	-1.077	1.077	1.03	-1.129	-1.014	0.000144	0.00347209	23.8006	9.00774	1.47323	0.00584308	0.828457	0.00900623
2610524A10Rik	-1.123	1.237	1.037	-1.059	-1.186	0.00025921	0.00548519	23.7926	9.00998	1.57608	0.0303578	0.824649	0.0085762
8430406H22Rik	-1.012	1.167	1.016	-1.008	-1.095	0.00016384	0.00366036	23.7949	9.01016	1.49085	0.0446305	0.827465	0.0119583
Doc2b	-1.057	1.287	1.136	-1.009	-1.038	0.00015625	0.00358956	23.7953	9.01043	1.57342	0.106638	0.827894	0.00259427
LOC381925	-1.004	1.038	1.03	-1.126	-1.009	0.00017956	0.00395429	23.8036	9.01248	1.43143	0.024738	0.826896	0.000728336
Olfr644	-1.055	1.127	1.007	-1.023	-1.027	0.00015129	0.00357135	23.7972	9.01496	1.47469	0.0314773	0.82826	0.00408102
Eef1d	-1.048	1.175	1.054	-1.101	-1.179	0.00014641	0.00347209	23.7976	9.01531	1.56095	0.0183964	0.828359	0.01804
Cenpb	-1.168	1.242	1.104	-1.089	-1.073	0.00015376	0.00358035	23.7971	9.01641	1.60028	0.0493159	0.828135	0.012758
E130001M03Rik	-1.029	1.139	1.009	-1.013	-1.062	0.00015376	0.00358035	23.7969	9.01661	1.47768	0.0364108	0.828101	0.0047992
EG623370	-1.067	1.127	1.003	-1.008	-1.002	0.00015376	0.00358035	23.7972	9.01672	1.46575	0.0357791	0.828174	0.00953086
Fshprh1	-1.04	1.121	1.055	-1.24	-1.33	0.00013225	0.00323834	23.801	9.01679	1.58962	-0.0504019	0.828802	0.0385842
Sall4	-1.004	1.146	1.152	-1.164	-1.051	0.00019044	0.0041524	23.8052	9.01795	1.52585	0.0759596	0.826374	0.00640492
Cdh6	-1.007	1.233	1.148	-1.08	-1.101	0.00012769	0.00321602	23.8002	9.01896	1.55232	0.0613045	0.828994	0.0127443
LOC630179	-1.019	1.122	1.015	-1.038	-1.075	0.000144	0.00347209	23.7987	9.01924	1.44179	-0.00261189	0.828498	0.00811717
Pfkfb1	-1.015	1.096	1.021	-1.056	-1.041	0.00012769	0.00321602	23.8005	9.0196	1.44569	0.00979727	0.829006	0.0037886
LOC100041649	-1.126	1.175	1.06	-1.08	-1.065	0.000144	0.00347209	23.7987	9.02051	1.54948	0.0295009	0.828445	0.00846364
D6Ertd160e	-1.048	1.033	1.02	-1.126	-1.003	0.00016129	0.00366036	23.8045	9.02058	1.43807	0.0102139	0.827679	0.00655031
LOC100048816	-1.015	1.124	1.005	-1.056	-1.148	0.00014641	0.00347209	23.7984	9.02123	1.49888	0.0120487	0.828311	0.019074
Olfr994	-1.026	1.111	1.04	-1.099	-1.11	0.00012769	0.00321602	23.8013	9.02254	1.48757	-0.000382356	0.829008	0.0119089
Serpina1b	-1.032	1.146	1.061	-1.06	-1.065	0.00013225	0.00323834	23.8008	9.02413	1.48144	0.0198445	0.828918	0.00468087
Snx21	-1.074	1.227	1.082	-1.055	-1.15	0.00016129	0.00366036	23.7978	9.02459	1.57249	0.0504262	0.827803	0.0103852
A630014C11Rik	-1.008	1.047	1.024	-1.223	-1.264	0.00014641	0.00347209	23.8045	9.02489	1.52101	-0.0423099	0.828378	0.0353731
1810018F18Rik	-1.016	1.124	1.06	-1.074	-1.064	0.00012769	0.00321602	23.8021	9.02536	1.48252	0.0235061	0.828999	0.00683702
EG638695	-1.037	1.253	1.152	-1.028	-1.033	0.00013225	0.00323834	23.8003	9.02601	1.52882	0.0725521	0.828696	0.000547948
Serpina1d	-1.158	1.18	1.029	-1.025	-1.034	0.000169	0.0037485	23.7975	9.02627	1.52119	0.036468	0.827166	0.0175108
V1rc10	-1.042	1.074	1.079	-1.26	-1.235	0.00017689	0.00390385	23.8065	9.02697	1.55113	-0.015934	0.82697	0.0259483
Chad	-1.05	1.134	1.054	-1.041	-1.01	0.00012769	0.00321602	23.8014	9.02706	1.46288	0.0253688	0.828982	0.00574926
Kcns3	-1.025	1.074	1.018	-1.08	-1.06	0.00012769	0.00321602	23.8029	9.02769	1.45569	0.000953345	0.828977	0.00508425
Olfr332	-1.016	1.067	1.009	-1.074	-1.068	0.00012544	0.00319587	23.803	9.02922	1.44683	-0.00338852	0.829031	0.00759433
4930509G22Rik	-1.129	1.188	1.046	-1.016	-1.034	0.00016384	0.00366036	23.7984	9.02933	1.52181	0.0485533	0.827577	0.0134133
Aard	-1.086	1.046	1.017	-1.443	-1.637	0.00013456	0.00327412	23.8051	9.02996	1.67513	-0.157235	0.828684	0.0692985
Spink6	-1.025	1.09	1.074	-1.136	-1.077	0.00014641	0.00347209	23.8057	9.03012	1.49311	0.0248417	0.828332	0.00731574
LOC625758	-1.068	1.114	1.025	-1.05	-1.044	0.00013225	0.00323834	23.8014	9.03053	1.45416	-0.00222261	0.828814	0.00346065
EG237361	-1.137	1.085	1.024	-1.099	-1.006	0.00012544	0.00319587	23.8031	9.031	1.47607	-0.0103909	0.829084	0.0187408
B930046C15Rik	-1.13	1.038	1.018	-1.153	-1.023	0.00013456	0.00327412	23.8056	9.03129	1.47295	-0.016087	0.828575	0.0152845
LOC100047815	-1.132	1.081	1.013	-1.136	-1.101	0.000121	0.00314508	23.8029	9.0317	1.4969	-0.0381883	0.829157	0.00436639
C030015H18	-1.056	1.111	1.072	-1.099	-1.035	0.00013225	0.00323834	23.8046	9.03181	1.49558	0.0266841	0.828869	0.00297096
Prl6a1	-1.106	1.106	1.032	-1.069	-1.012	0.00012544	0.00319587	23.8025	9.03197	1.46656	-0.000188633	0.829082	0.0134893
T2	1.084	1.134	1.119	1.084	1.05	0.0146168	0.211084	23.8218	9.03198	0.0358528	1.1013	0.749309	0.19473
Ing1	-1.03	1.09	1.031	-1.054	-1.026	0.00012544	0.00319587	23.8034	9.03226	1.44978	0.0146007	0.8291	0.000582658
1110015M06Rik	-1.01	1.01	1.024	-1.121	-1.003	0.00018225	0.00399926	23.8078	9.03226	1.41614	0.021258	0.826689	0.00102927
LOC384867	-1.048	1.154	1.074	-1.051	-1.048	0.00012769	0.00321602	23.8023	9.03268	1.48565	0.0264938	0.828992	0
Xpnpep2	-1.037	1.131	1.162	-1.165	-1.009	0.00020449	0.00438134	23.8088	9.03292	1.57501	0.0398864	0.825789	0.00382245
Gm609	-1.004	1.114	1.036	-1.016	-1.025	0.00012769	0.00321602	23.8023	9.03301	1.43504	0.0237824	0.828978	0.00307507
Entpd4	-1.008	1.055	1.154	-1.312	-1.159	0.00042849	0.00886073	23.8128	9.03328	1.61868	-0.0329506	0.821785	0.0200237
Mthfd2	-1.081	1.069	1.331	-1.744	-1.508	0.00119716	0.0237683	23.8201	9.03406	1.91244	-0.1442	0.810194	0.0476459
A230033A17Rik	-1.072	1.088	1.024	-1.099	-1.092	0.000121	0.00314508	23.8036	9.03523	1.47895	-0.015662	0.829195	0.00285221
LOC100048362	-1.043	1.12	1.083	-1.076	-1.01	0.00013225	0.00323834	23.8052	9.03526	1.48868	0.0415675	0.828921	0.00469263
Fgf22	-1.007	1.074	1.064	-1.118	-1.066	0.00014641	0.00347209	23.8069	9.03597	1.47284	0.0268093	0.828346	0.00841392
4930438M06Rik	-1.021	1.124	1.039	-1.027	-1.055	0.00013225	0.00323834	23.8025	9.03607	1.44862	0.0136375	0.828877	0.00492245
Ccr9	-1.148	1.115	1.007	-1.052	-1.036	0.00014161	0.00343752	23.8014	9.03734	1.49905	0.00856627	0.828543	0.0160656
LOC386039	-1.001	1.084	1.035	-1.033	-1.01	0.00012544	0.00319587	23.8048	9.03795	1.43639	0.0276169	0.829117	0.0013254
B130021C19Rik	-1.026	1.011	1.006	-1.143	-1.098	0.00014884	0.0035189	23.8076	9.0392	1.4478	-0.0152244	0.828275	0.0104393
TRBV1_AE000663_T_cell_receptor_beta_variable_1_207	-1.011	1.008	1.007	-1.09	-1.002	0.00015376	0.00358035	23.8079	9.03934	1.40828	0.0126594	0.828042	0.00133992
E130203E12Rik	-1.054	1.077	1.013	-1.053	-1.04	0.000121	0.00314508	23.8043	9.04046	1.44198	-0.0040597	0.82922	0.00204563
4732419E09Rik	-1.086	1.128	1.034	-1.014	-1.001	0.00013225	0.00323834	23.8026	9.04049	1.48281	0.0399805	0.828728	0.0123293
Rai16	-1.04	1.005	1.002	-1.117	-1.034	0.00015376	0.00358035	23.8079	9.04061	1.42659	-0.00493754	0.828238	0.000882691
Tmprss4	-1.132	1.185	1.027	-1.033	-1.143	0.00020164	0.00434745	23.7994	9.04085	1.53989	0.0249605	0.826037	0.00153418
4933405K21Rik	-1.038	1.01	1.009	-1.105	-1.01	0.00015376	0.00358035	23.8082	9.04139	1.42156	0.00500017	0.82816	0.00413209
D530030K12Rik	-1.016	1.05	1.01	-1.053	-1.027	0.00012544	0.00319587	23.8059	9.04177	1.43086	0.00698222	0.829101	0.00162899
Slc5a4a	-1.035	1.023	1.025	-1.109	-1.015	0.00015376	0.00358035	23.8085	9.04229	1.43225	0.0125705	0.828028	0.00292743
Olfr616	-1.05	1.098	1.047	-1.065	-1.044	0.000121	0.00314508	23.8055	9.04335	1.46949	0.0130931	0.829231	0.000862965
Ccnb1	1.11	1.044	1.355	-1.733	-3.566	0.0108576	0.172587	23.8255	9.04352	1.8855	-0.12597	0.803573	0.527803
LOC382701	-1.068	1.084	1.059	-1.1	-1.033	0.00012996	0.00323834	23.8071	9.04396	1.48296	0.017351	0.82896	0.00499114
Hoxa3	-1.136	1.141	1.021	-1.036	-1.068	0.00014641	0.00347209	23.8018	9.04427	1.51109	0.02018	0.828303	0.00967422
Kcnip4	-1.009	1.023	1.027	-1.116	-1.057	0.00015376	0.00358035	23.809	9.04468	1.43813	0.00958316	0.828045	0.00699747
Cntnap5a	-1.095	1.114	1.039	-1.042	-1.017	0.00012544	0.00319587	23.8044	9.04515	1.45856	0.00456339	0.829051	0.0112326
Slc1a5	-1.034	1.09	1.036	-1.037	-1.021	0.00011881	0.00314508	23.8056	9.04554	1.44479	0.0171084	0.829311	0.00189941
LOC671523	-1.12	1.122	1.109	-1.218	-1.181	0.00013225	0.00323834	23.8081	9.04558	1.5833	-0.00684015	0.828837	0.00811966
Ndufb7	-1.072	1.089	1.033	-1.099	-1.108	0.00011881	0.00314508	23.8056	9.04567	1.48616	-0.0152736	0.829318	0.00511287
BC029127	-1.032	1.136	1.082	-1.065	-1.076	0.00011881	0.00314508	23.8058	9.04617	1.49586	0.0272967	0.829305	0.00621168
Grip2	-1.037	1.016	1.021	-1.116	-1.032	0.00015376	0.00358035	23.8092	9.04626	1.43437	0.0057757	0.828075	0.000730913
Psmb3	-1.024	1.018	1.038	-1.173	-1.118	0.000169	0.0037485	23.8102	9.04646	1.46648	-0.00375609	0.827189	0.0133789
BC048671	-1.024	1.096	1.036	-1.015	-1.006	0.000121	0.00314508	23.8054	9.04661	1.43252	0.0232594	0.829271	0.00264786
A130004F19Rik	-1.036	1.076	1.005	-1.044	-1.079	0.00012544	0.00319587	23.8049	9.04698	1.43572	-0.0134265	0.829098	0.00629388
Ankrd2	-1.076	1.035	1.045	-1.138	-1.024	0.00015625	0.00358956	23.8096	9.04701	1.46009	0.0102209	0.827822	0.00745775
LOC385962	-1.074	1.103	1.039	-1.043	-1.021	0.000121	0.00314508	23.8053	9.04715	1.45563	0.00871934	0.829224	0.00766646
A830037N07Rik	-1.043	1.093	1.044	-1.09	-1.108	0.000121	0.00314508	23.8063	9.04728	1.48537	-0.00257943	0.829283	0.00925011
Ceacam12	-1.083	1.161	1.052	-1.007	-1.049	0.00013456	0.00327412	23.8029	9.04768	1.50627	0.0490827	0.828596	0.00485377
Rbm16	-1.014	1.041	1.018	-1.07	-1.04	0.00012769	0.00321602	23.8078	9.04796	1.43651	0.00813337	0.829025	0.00383048
LOC630127	-1.073	1.075	1.023	-1.072	-1.058	0.00011881	0.00314508	23.8063	9.0492	1.46056	-0.00831093	0.829356	0.00216838
1200011M11Rik	-1.017	1.148	1.097	-1.154	-1.274	0.00011881	0.00314508	23.8069	9.05152	1.56837	-0.0104084	0.829357	0.0346263
Olfr776	-1.251	1.164	1.01	-1.012	-1.012	0.00021025	0.0044985	23.8011	9.05173	1.51726	0.0219264	0.825641	0.0338297
1700026N20Rik	-1.033	1.039	1.063	-1.126	-1.028	0.00016641	0.00369903	23.8114	9.05308	1.45311	0.0287747	0.827321	0.000718616
Slc16a5	-1.017	1.092	1.054	-1.028	-1.007	0.000121	0.00314508	23.8077	9.05325	1.44752	0.0337174	0.829298	0.00146276
Sprr2k	-1.029	1.043	1.04	-1.089	-1.029	0.00013225	0.00323834	23.8098	9.0535	1.44536	0.0180589	0.828848	0
LOC382547	-1.038	1.111	1.112	-1.09	-1.008	0.00013456	0.00327412	23.8101	9.05355	1.49002	0.0574302	0.82867	0.00423588
Atp8b3	-1.139	1.098	1.023	-1.063	-1.044	0.00012544	0.00319587	23.8057	9.05368	1.46556	-0.0212381	0.829061	0.0136019
Rspo2	-1.049	1.011	1.008	-1.139	-1.109	0.00013225	0.00323834	23.8099	9.05384	1.45786	-0.0228369	0.828862	0.00867004
Ap3s2	-1.067	-1.044	-1.001	-1.21	-1.242	0.0162818	0.224761	23.9784	9.05393	0.112977	-1.10232	0.745005	0.320305
LOC637754	-1.087	1.083	1.057	-1.098	-1.046	0.000121	0.00314508	23.8086	9.05414	1.49131	0.00828958	0.829171	0.00583227
LOC383090	-1.125	1.167	1.066	-1.051	-1.096	0.00013225	0.00323834	23.8044	9.05425	1.54456	0.0322454	0.828772	0.00403827
2010100O12Rik	-1.071	1.024	1.085	-1.2	-1.046	0.00023409	0.00497752	23.8137	9.05429	1.53573	-0.0246187	0.825176	0.00350093
LOC268602	-1.056	1.041	1.042	-1.127	-1.07	0.00013225	0.00323834	23.8102	9.0548	1.46887	0.00223005	0.828727	0.00200592
4832410F06Rik	-1.062	1.234	1.164	-1.013	-1.01	0.000121	0.00314508	23.8063	9.05535	1.52687	0.0775027	0.829184	0.00715868
Aspa	-1.052	1.071	1.099	-1.167	-1.086	0.00016641	0.00369903	23.812	9.05593	1.50322	0.0279057	0.8273	0.004723
Gm1096	-1.021	1.073	1.029	-1.046	-1.063	0.00011881	0.00314508	23.8078	9.05594	1.44631	0.00619476	0.829413	0.00613766
Rod1	-1.121	1.044	1.028	-1.107	-1.013	0.00012544	0.00319587	23.8094	9.05612	1.46759	-0.00673183	0.829097	0.0155745
Slc4a3	-1.076	1.028	1.055	-1.217	-1.169	0.00016384	0.00366036	23.8121	9.05739	1.50994	-0.020802	0.827451	0.0128711
1700095D23Rik	-1.063	1.089	1.011	-1.019	-1.06	0.00012544	0.00319587	23.8062	9.0591	1.46951	0.0184629	0.829035	0.000439251
Gpx6	-1.011	1.008	1.013	-1.069	-1.008	0.00013225	0.00323834	23.8111	9.05923	1.40916	0.0138902	0.828742	0.000448037
1700095G12Rik	-1.004	1.075	1	-1.004	-1.084	0.00012544	0.00319587	23.8063	9.05935	1.44931	0.0201437	0.829061	0.011877
LOC328443	-1.118	1.097	1.039	-1.052	-1.023	0.00011881	0.00314508	23.8074	9.05955	1.46458	-0.00288672	0.82933	0.0136582
LOC619597	-1.05	1.046	1.011	-1.068	-1.07	0.00011881	0.00314508	23.8089	9.06034	1.44697	-0.0118893	0.829401	0.0029263
Zap70	-1.056	1.073	1.065	-1.11	-1.078	0.00012544	0.00319587	23.8106	9.06096	1.48978	0.0118634	0.829095	0.00312186
Ado	-1.092	1.211	1.16	-1.081	-1.09	0.00011881	0.00314508	23.8083	9.06144	1.56592	0.0481847	0.829479	0.000269554
4931431F19Rik	-1.095	1.065	1.023	-1.045	-1.001	0.00011664	0.00314508	23.8086	9.06151	1.44288	8.88921e-05	0.829505	0.0137664
Cant1	-1.202	1.206	1.107	-1.13	-1.191	0.00013225	0.00323834	23.806	9.06195	1.63087	0.0117261	0.828901	0.00145094
LOC100040863	-1.059	1.079	1.015	-1.006	-1.015	0.000121	0.00314508	23.8074	9.06222	1.41961	0.00146232	0.829218	0.0065111
0610010K06Rik	-1.004	1.064	1.025	-1.021	-1.04	0.00011881	0.00314508	23.8089	9.06226	1.42673	0.0139289	0.829488	0.00533481
Reep4	-1.123	1.022	1.052	-1.326	-1.344	0.00016384	0.00366036	23.8129	9.06227	1.58334	-0.0772485	0.82764	0.0291949
Sdk1	-1.026	1.079	1.108	-1.176	-1.151	0.00016129	0.00366036	23.813	9.0632	1.52146	0.0227104	0.827684	0.0171883
Dlgap2	-1.043	1.037	1.055	-1.097	-1.01	0.00014641	0.00347209	23.8125	9.06347	1.44506	0.0265936	0.828282	0.00479238
LOC385543	-1.071	1.069	1.01	-1.016	-1.015	0.000121	0.00314508	23.8079	9.06354	1.4215	-0.00405766	0.829287	0.00828527
Upf2	-1.042	1.025	1.031	-1.113	-1.074	0.00013225	0.00323834	23.8118	9.06377	1.45443	-0.00103293	0.828913	0.0046351
Ly108	-1.083	1.073	1.01	-1.015	-1.011	0.000121	0.00314508	23.8077	9.06378	1.42248	-0.00603762	0.829241	0.010634
4732489I21Rik	-1.15	1.084	1.015	-1.041	-1.009	0.000121	0.00314508	23.8074	9.0639	1.48335	0.00828345	0.829182	0.020456
Mrps27	-1.028	1.014	1.042	-1.129	-1.067	0.00016129	0.00366036	23.8133	9.06457	1.44696	0.0095563	0.827738	0.00564031
Chchd3	-1.16	1.07	1.035	-1.116	-1.068	0.00011881	0.00314508	23.8096	9.06505	1.49841	-0.026507	0.829474	0.0129953
A430080F05Rik	-1.061	1.076	1.02	-1.01	-1.011	0.00011881	0.00314508	23.8083	9.06533	1.42365	0.00442574	0.829336	0.00739059
Gpkow	-1.006	1.126	1.068	-1.008	-1.065	0.00011881	0.00314508	23.8083	9.06537	1.45621	0.0289621	0.829325	0.00852429
Mypn	-1.041	1.082	1.036	-1.026	-1.039	0.00011881	0.00314508	23.809	9.06564	1.44178	0.0105399	0.829499	0.000292682
Arhgap28	-1.021	1.094	1.014	-1.02	-1.129	0.00012544	0.00319587	23.8072	9.06616	1.47756	0.016877	0.829049	0.0157271
Zfp473	-1.014	1.087	1.011	-1.116	-1.316	0.000121	0.00314508	23.8076	9.06641	1.53946	-0.0315762	0.829142	0.0422146
Chd3	-1.001	1.086	1.123	-1.116	-1.049	0.00016384	0.00366036	23.814	9.06644	1.48428	0.0615663	0.827353	0.00675377
Scn2a1	-1.113	1.106	1.058	-1.042	-1.005	0.00011881	0.00314508	23.8091	9.06657	1.46913	0.0122692	0.829486	0.0155045
2610037D02Rik	-1.009	1.016	1.037	-1.076	-1.008	0.00014641	0.00347209	23.8133	9.06717	1.4183	0.0263046	0.828289	0.000147962
LOC386372	-1.018	1.084	1.064	-1.074	-1.097	0.00011881	0.00314508	23.8108	9.0674	1.48396	0.0160297	0.829361	0.011304
Anks1b	-1.008	1.113	1.106	-1.038	-1.004	0.000121	0.00314508	23.8116	9.0678	1.4743	0.0626404	0.829222	0.000574559
Psap	-1.032	1.093	1.013	-1.014	-1.116	0.00012544	0.00319587	23.8077	9.06949	1.47446	0.0180789	0.829062	0.012258
Ubxd4	-1.017	1.055	1.068	-1.063	-1.002	0.00013225	0.00323834	23.8131	9.06982	1.44295	0.0415158	0.828875	0.00218901
EG433365	-1.071	1.046	1.011	-1.038	-1.019	0.00011236	0.00314508	23.8103	9.06999	1.42958	-0.00466329	0.829583	0.00769106
A630025O09Rik	-1.044	1.032	1.003	-1.043	-1.042	0.00011664	0.00314508	23.8106	9.07017	1.42506	-0.00772665	0.829512	0.000297181
1600025M17Rik	-1.008	1.068	1.04	-1.032	-1.053	0.00011881	0.00314508	23.8107	9.07029	1.44264	0.0171681	0.829499	0.00660724
Kif20b	-1.03	1.05	1.026	-1.746	-2.428	0.00011881	0.00314508	23.8114	9.07102	1.92471	-0.334996	0.829405	0.15422
1110002L01Rik	-1.018	1.145	1.077	-1.005	-1.087	0.000121	0.00314508	23.8087	9.0711	1.50461	0.0549306	0.829243	0.00986981
2610318M16Rik	-1.053	1.104	1.018	-1.003	-1.092	0.00012769	0.00321602	23.8076	9.07113	1.4757	0.0252227	0.82899	0.00568576
Ap1m2	-1.321	1.041	1.048	-1.218	-1.028	0.000121	0.00314508	23.8131	9.07283	1.54553	-0.0501247	0.829149	0.040033
B020006M18Rik	-1.033	1.135	1.068	-1.02	-1.105	0.000121	0.00314508	23.809	9.07294	1.50905	0.0423314	0.829267	0.010269
Olfr262	-1.176	1.075	1.029	-1.098	-1.067	0.00011664	0.00314508	23.8102	9.07305	1.48904	-0.0334072	0.829529	0.0154364
Gm1123	-1.002	1.012	1.017	-1.077	-1.076	0.000121	0.00314508	23.8131	9.07313	1.43021	0.00114778	0.829173	0.0109316
LOC384537	-1.032	1.059	1.087	-1.126	-1.085	0.00014641	0.00347209	23.8145	9.07347	1.48446	0.0267638	0.828303	0.00749255
Olfr144	-1.031	1.077	1.073	-1.06	-1.035	0.000121	0.00314508	23.8126	9.07359	1.46809	0.0324989	0.829287	0.000577277
Npm3-ps1	-1.4	1.182	1.036	-1.396	-1.668	0.000169	0.0037485	23.8062	9.07367	1.80978	-0.16123	0.827204	0.0318311
Olfr24	-1.064	1.046	1.007	-1.065	-1.1	0.00011236	0.00314508	23.8106	9.07389	1.44837	-0.0250404	0.829603	0.00524837
Ifit1	-1.001	1.094	1.075	-1.049	-1.082	0.00011881	0.00314508	23.8119	9.07436	1.4761	0.0293643	0.829465	0.0116448
Rrm2b	-1.031	1.007	1.024	-1.094	-1.055	0.00013225	0.00323834	23.814	9.07452	1.43345	0.00261052	0.828895	0.00352555
A530097J15Rik	-1.016	1.053	1.029	-1.04	-1.064	0.00011664	0.00314508	23.8116	9.07479	1.44031	0.00682328	0.82953	0.00706221
Mds1	-1.023	1.017	1.075	-1.117	-1.009	0.00018496	0.00405009	23.8167	9.07581	1.4861	0.00174768	0.826523	0.00202762
Arl10a	-1.022	1.087	1.012	-1.021	-1.147	0.000121	0.00314508	23.8089	9.07592	1.47831	0.0119336	0.82916	0.0181959
LOC385059	-1.062	1.101	1.035	-1.032	-1.108	0.000121	0.00314508	23.8095	9.07623	1.49541	0.0184347	0.829287	0.00662073
Nkiras1	-1.09	1.015	1.004	-1.061	-1.005	0.00011881	0.00314508	23.8126	9.07645	1.43211	-0.00956748	0.829417	0.0126107
Dhrs1	-1.026	1.13	1.077	-1.006	-1.062	0.00011881	0.00314508	23.8103	9.07669	1.46275	0.0290946	0.829448	0.00517741
A930009A15Rik	-1.025	1.004	1.009	-1.073	-1.056	0.000121	0.00314508	23.8136	9.07698	1.42505	-0.00369601	0.829238	0.00460011
4930515G16Rik	-1.001	1.001	1.009	-1.064	-1.055	0.000121	0.00314508	23.8138	9.07701	1.41529	0.00245933	0.829201	0.00806081
Tm6sf1	-1.106	1.277	1.165	-1.038	-1.185	0.00014641	0.00347209	23.8077	9.07752	1.62625	0.0796118	0.828292	0.0104471
LOC383918	-1.037	1.068	1.037	-1.026	-1.04	0.00010609	0.00313524	23.8116	9.07753	1.43996	0.0115599	0.829669	0.00044058
LOC383635	-1.008	1.009	1.02	-1.049	-1.013	0.000121	0.00314508	23.8141	9.07782	1.40959	0.0166391	0.829177	0.000748824
Slc7a15	-1.076	1.03	1.007	-1.051	-1.035	0.00011236	0.00314508	23.8123	9.07877	1.43353	-0.0120406	0.829593	0.00605924
LOC635720	-1.027	1.116	1.094	-1.048	-1.074	0.00011236	0.00314508	23.8124	9.0789	1.49127	0.0344422	0.829571	0.00667999
2310042P07Rik	-1.098	1.065	1.028	-1.063	-1.072	0.00010816	0.00314508	23.8116	9.07927	1.4624	-0.0160014	0.829641	0.00375384
Tbx10	-1.139	1.188	1.055	-1.007	-1.149	0.00019321	0.00420685	23.8067	9.07956	1.5448	0.0372914	0.826284	0.00139103
LOC384109	-1.056	1.005	1.085	-1.162	-1.023	0.00021316	0.00455445	23.8186	9.07986	1.50969	-0.0158688	0.825441	0.00470345
LOC235921	-1.012	1.07	1.072	-1.032	-1.002	0.00011881	0.00314508	23.8139	9.07991	1.44614	0.0447057	0.829324	0.0014646
Mare	-1.057	-1.008	-1.001	-1.074	-1.072	0.00103684	0.0207187	23.8276	9.08013	0.0455786	-1.03654	0.812011	0.0703494
4933409K12Rik	-1.052	1.118	1.092	-1.023	-1.013	0.00010609	0.00313524	23.8123	9.08014	1.47467	0.0422999	0.829647	0.00559876
Tmem91	-1.007	1.097	1.083	-1.036	-1.055	0.00011664	0.00314508	23.813	9.08032	1.47246	0.0384838	0.829509	0.00692101
LOC100046546	-1.002	1.042	1.034	-1.07	-1.114	0.00011881	0.00314508	23.8134	9.08045	1.45859	0.000342029	0.829447	0.0163142
Zmym4	-1.03	1.119	1.092	-1.046	-1.084	0.00010609	0.00313524	23.8124	9.08049	1.49112	0.0301877	0.829662	0.00766495
Cacna1a	-1.007	1.106	1.159	-1.148	-1.112	0.00016641	0.00369903	23.8168	9.08052	1.57323	0.0270488	0.82729	0.0143689
LOC381418	-1.001	1.006	1.038	-1.086	-1.049	0.00014641	0.00347209	23.8158	9.08052	1.42444	0.0183984	0.828354	0.0070724
1700061I17Rik	-1.078	1.09	1.078	-1.068	-1.045	0.00011881	0.00314508	23.8133	9.08117	1.49059	0.0208676	0.8295	0.00470229
6720456B07Rik	-1.128	1.058	1.02	-1.109	-1.142	0.00010816	0.00314508	23.8119	9.08145	1.48983	-0.0447959	0.82964	0.0019834
Gm1574	-1.062	1.01	1.04	-1.111	-1.045	0.00014161	0.00343752	23.8158	9.08147	1.4462	0.00532742	0.828549	0.00246954
Copg2	-1.149	1.08	1.017	-1.024	-1.014	0.00011881	0.00314508	23.8105	9.08148	1.47777	0.0113584	0.82934	0.0196636
Olfr372	-1.031	1	1.003	-1.074	-1.07	0.00011881	0.00314508	23.8142	9.08167	1.42776	-0.0117262	0.829341	0.00578601
Snrpg	-1.102	1.051	1.032	-1.204	-1.31	0.00011236	0.00314508	23.813	9.08169	1.55601	-0.0738118	0.829576	0.0283488
1810035L17Rik	-1.061	1.043	1.026	-1.066	-1.073	0.00011236	0.00314508	23.8131	9.08175	1.45549	-0.00816737	0.829567	0.00174877
Fubp3	-1.156	1.045	1.032	-1.086	-1.008	0.00011664	0.00314508	23.8133	9.08186	1.47185	-0.012546	0.829523	0.0213499
Mrs2	-1.011	1.086	1.018	-1.019	-1.156	0.000121	0.00314508	23.8103	9.08221	1.47917	0.0138803	0.82928	0.0210983
C130071C03Rik	-1.046	1.024	1.038	-1.093	-1.067	0.000121	0.00314508	23.815	9.08236	1.45234	0.00292941	0.829222	0.00305324
LOC100044708	-1.109	1.139	1.06	-1.012	-1.07	0.000121	0.00314508	23.8098	9.0824	1.51219	0.0382069	0.829157	0.00554976
D630022F07Rik	-1.023	1	1	-1.046	-1.032	0.00011881	0.00314508	23.8142	9.08242	1.4106	-0.00186903	0.829389	0.00135295
2410015A16Rik	-1.044	1.063	1.022	-1.011	-1.042	0.00011236	0.00314508	23.8118	9.08242	1.42494	0.00165474	0.829602	0.000295857
C130086K02Rik	-1.087	1.136	1.064	-1.026	-1.104	0.000121	0.00314508	23.8103	9.08266	1.51961	0.0335024	0.829255	0.00240767
Rpap2	-1.031	1.077	1.094	-1.075	-1.039	0.000121	0.00314508	23.8152	9.08272	1.47523	0.0418559	0.829194	0.00114424
Ppib	-1.017	1.049	1.065	-1.049	-1.005	0.000121	0.00314508	23.8152	9.08293	1.43867	0.0390492	0.829205	0.00176036
Hiatl1	-1.051	1.04	1.058	-1.072	-1.012	0.000121	0.00314508	23.8153	9.08299	1.44736	0.0253638	0.829183	0.00568365
LOC100043544	-1.025	1.102	1.077	-1.044	-1.088	0.00010609	0.00313524	23.8129	9.0831	1.47937	0.0227954	0.829689	0.00901456
C130071N01Rik	-1.005	1.043	1.07	-1.078	-1.048	0.00013225	0.00323834	23.8158	9.08311	1.44906	0.0338418	0.8288	0.00624233
2700008B19Rik	-1.065	1.039	1.007	-1.043	-1.066	0.00010609	0.00313524	23.8125	9.08365	1.43332	-0.0170737	0.829701	0.000147387
LOC241084	-1.09	1.012	1	-1.059	-1.024	0.00011236	0.00314508	23.8137	9.08377	1.43118	-0.0164177	0.829547	0.00979075
Ifna14	-1.082	1.044	1.018	-1.031	-1.011	0.00010609	0.00313524	23.8129	9.08391	1.43018	-0.0021257	0.829727	0.0105027
Edem2	-1.074	1.075	1.084	-1.136	-1.141	0.00011881	0.00314508	23.8149	9.08417	1.52125	0.00100409	0.829317	0.00931904
Usp35	-1.015	1.022	1.019	-1.069	-1.098	0.00011881	0.00314508	23.8143	9.08434	1.44472	-0.00659544	0.829455	0.0121988
Slc35e1	-1.155	1.109	1.074	-1.155	-1.207	0.00010609	0.00313524	23.8126	9.08448	1.55884	-0.0402687	0.8297	0.0070459
Tmem215	-1.146	1.07	1.011	-1.048	-1.065	0.00011881	0.00314508	23.8112	9.08488	1.48912	-0.00457191	0.829412	0.0117094
Bmpr1b	-1.024	1.063	1.025	-1.019	-1.078	0.00010609	0.00313524	23.8124	9.0851	1.43215	-0.000831019	0.829647	0.00795175
Raet1b	-1.009	1.389	1.443	-1.231	-1.284	0.00015625	0.00358956	23.8172	9.08572	1.78208	0.162998	0.827936	0.0323141
Loxhd1	-1.031	1.008	1.008	-1.04	-1.022	0.00011881	0.00314508	23.8147	9.08606	1.41488	0.00262001	0.829449	0.00134998
Zfp120	-1.174	1.051	1.07	-1.157	-1.064	0.000121	0.00314508	23.8158	9.08608	1.51569	-0.0118573	0.829234	0.0153183
Pgr	-1.048	1.076	1.097	-1.097	-1.067	0.000121	0.00314508	23.816	9.08659	1.49091	0.0321703	0.829215	0.00268835
Oxct2b	-1.049	1.063	1.074	-1.076	-1.05	0.00011881	0.00314508	23.8155	9.08689	1.47279	0.0245527	0.829336	0.000143659
LOC385639	-1.026	1.03	1	-1.043	-1.11	0.00010609	0.00313524	23.8131	9.08713	1.42873	-0.0219157	0.829731	0.0124208
Stk18	-1.01	1.028	1.031	-1.097	-1.153	0.00011881	0.00314508	23.8151	9.08761	1.46782	-0.012968	0.82944	0.020665
Krt24	-1.111	1.055	1.08	-1.14	-1.084	0.00012544	0.00319587	23.8164	9.088	1.50527	0.00375604	0.829123	0.00378089
LOC665051	-1.066	1.068	1.127	-1.126	-1.018	0.00016641	0.00369903	23.8184	9.08827	1.53494	0.0189446	0.827252	0.00673335
Dnajc1	-1.086	1.079	1.054	-1.029	-1.013	0.00010609	0.00313524	23.8136	9.08846	1.45477	0.0145164	0.829792	0.0106139
Sorcs1	-1.072	1.064	1.032	-1.042	-1.071	0.00010609	0.00313524	23.8133	9.08867	1.45156	-0.00748776	0.829723	0.000145458
EG668921	-1.068	1.176	1.134	-1.033	-1.082	0.00010609	0.00313524	23.8129	9.08905	1.5204	0.042369	0.829656	0.00194017
Krtdap	-1.149	1.022	1.088	-1.223	-1.115	0.00017689	0.00390385	23.8189	9.08953	1.57088	-0.0488226	0.826989	0.00466013
Olfr657	-1.098	1.144	1.088	-1.002	-1.027	0.00011881	0.00314508	23.8122	9.08959	1.51104	0.0555874	0.82948	0.0101158
Slc45a1	-1.042	1.097	1.098	-1.053	-1.044	0.00011881	0.00314508	23.8153	9.08979	1.48796	0.0399287	0.829499	0.00028542
LOC381134	-1.046	1.024	1.05	-1.084	-1.041	0.00012544	0.00319587	23.8168	9.08996	1.44619	0.0152319	0.829112	0.000728659
Rnase10	-1.02	1.006	1.029	-1.065	-1.038	0.000121	0.00314508	23.8167	9.09042	1.42248	0.0117894	0.829243	0.0026693
Gpr182	-1.017	1.023	1.041	-1.042	-1.008	0.00011881	0.00314508	23.8165	9.09064	1.42107	0.026044	0.829309	0.0013381
LOC385977	-1.083	1.038	1.005	-1.091	-1.166	0.00010609	0.00313524	23.8135	9.09064	1.46788	-0.0473744	0.829732	0.0119339
LOC381118	-1.006	1.056	1.036	-1.013	-1.057	0.00010609	0.00313524	23.8143	9.0913	1.42999	0.0142531	0.829786	0.00754977
Rnf23	-1.09	1.005	1	-1.046	-1.002	0.00011236	0.00314508	23.8152	9.09134	1.42159	-0.0111234	0.829591	0.0131532
LOC100045421	-1.01	1.026	1.02	-1.011	-1.015	0.00011025	0.00314508	23.8152	9.0915	1.41165	0.0155455	0.829608	0.000752391
7530422B04Rik	-1.062	1.005	1.005	-1.041	-1.01	0.00011236	0.00314508	23.8156	9.09219	1.41841	-0.00367979	0.829549	0.00779137
Hmcn1	-1.032	1.009	1.026	-1.083	-1.085	0.00011881	0.00314508	23.8168	9.09337	1.44252	-0.00430897	0.82937	0.00777064
2310047M15Rik	-1.043	1.014	1.009	-1.069	-1.101	0.00011025	0.00314508	23.8155	9.09353	1.44449	-0.0194613	0.829631	0.00852967
Ccdc54	-1.018	1.043	1.045	-1.057	-1.085	0.00011236	0.00314508	23.816	9.09368	1.45604	0.00885652	0.82955	0.00977693
6030422M01Rik	-1.058	1.042	1.018	-1.005	-1.007	0.00010609	0.00313524	23.8145	9.09413	1.41454	0.00460186	0.82982	0.00762136
LOC218452	-1.019	1.035	1.035	-1.183	-1.343	0.00011236	0.00314508	23.816	9.09446	1.53963	-0.0602015	0.829585	0.0447471
LOC382254	-1.002	1.028	1.048	-1.034	-1.013	0.00011881	0.00314508	23.8172	9.09457	1.42112	0.0319862	0.82935	0.00163586
Adipoq	-1.128	1.048	1.001	-1.051	-1.089	0.00011236	0.00314508	23.8134	9.09512	1.48025	-0.0142464	0.829602	0.00567306
Ap4m1	-1.023	1.004	1.043	-1.156	-1.194	0.00013225	0.00323834	23.8185	9.09635	1.48089	-0.0206133	0.828807	0.0242826
Cyba	-1.097	1.132	1.104	-1.168	-1.311	0.00010609	0.00313524	23.8148	9.09655	1.58995	-0.0367102	0.829829	0.0284364
LOC385081	-1.02	1.072	1.069	-1.012	-1.014	0.00010609	0.00313524	23.8161	9.09669	1.44673	0.0380081	0.829663	0.00088111
LOC100044934	-1.012	1.018	1.03	-1.046	-1.053	0.00011881	0.00314508	23.817	9.09678	1.42842	0.0105485	0.829484	0.00608428
LOC635097	-1.002	1.009	1.067	-1.092	-1.043	0.00016384	0.00366036	23.8198	9.09741	1.47449	0.00193589	0.827634	0.00598868
1700040A22Rik	-1.092	1.026	1.013	-1.041	-1.027	0.00010609	0.00313524	23.8157	9.09746	1.43246	-0.0113332	0.829809	0.00961542
LOC382369	-1.015	1.05	1.019	-1.009	-1.085	0.00010609	0.00313524	23.8147	9.09753	1.42206	-0.00360497	0.829787	0.0103826
4933400A11Rik	-1.013	1.008	1.044	-1.054	-1.011	0.00012996	0.00323834	23.8186	9.09766	1.41539	0.027588	0.828936	0.000297359
Srcs2	-1.033	1.003	1.001	-1.025	-1.028	0.00010609	0.00313524	23.8164	9.09797	1.4085	-0.00307918	0.829675	0.000754245
Slamf6	-1.018	1.06	1.062	-1.04	-1.064	0.00011025	0.00314508	23.8166	9.09822	1.4597	0.0225763	0.829625	0.00670215
Triml1	-1.129	1.184	1.152	-1.039	-1.036	0.00010609	0.00313524	23.8148	9.09822	1.53596	0.0475826	0.829803	0.0127745
LOC100048112	-1.068	1.028	1.008	-1.058	-1.106	0.00010609	0.00313524	23.8155	9.09869	1.44416	-0.027477	0.829887	0.0055653
D17Wsu92e	-1.036	1.023	1.02	-1.027	-1.034	0.00010609	0.00313524	23.8165	9.09885	1.42379	0.00428978	0.829704	0.000298353
Aqp7	-1.098	1.017	1.057	-1.17	-1.152	0.00013225	0.00323834	23.8189	9.09888	1.50129	-0.0217321	0.828905	0.00756737
4931408C20Rik	-1.075	1.077	1.078	-1.047	-1.026	0.00010609	0.00313524	23.8167	9.09906	1.47638	0.0259568	0.829655	0.00705614
LOC242259	-1.004	1.055	1.029	-1.003	-1.078	0.00010609	0.00313524	23.8153	9.09981	1.42344	0.00585853	0.829843	0.0109762
Gdf2	-1.021	1.046	1.017	-1.011	-1.086	0.00010609	0.00313524	23.8152	9.10035	1.42211	-0.00639879	0.829822	0.00964216
Olfr1111	-1.087	1.023	1.073	-1.101	-1.005	0.00014641	0.00347209	23.8198	9.10063	1.45376	0.0253137	0.828325	0.011831
LOC328277	-1.051	1.038	1.061	-1.067	-1.04	0.00011881	0.00314508	23.8182	9.10071	1.4545	0.0196713	0.829422	0.00159936
Olfr549	-1.069	1.038	1.066	-1.102	-1.08	0.00011881	0.00314508	23.8185	9.10077	1.47635	0.00783198	0.829367	0.00157354
Ablim3	-1.062	1.065	1.043	-1.025	-1.058	0.00010609	0.00313524	23.8157	9.10113	1.44719	0.00352281	0.829888	0.000584129
1700041G16Rik	-1.041	1.021	1.06	-1.107	-1.093	0.00012769	0.00321602	23.8193	9.10158	1.463	0.00841931	0.829011	0.00748246
2610207F23Rik	-1.04	1.052	1.027	-1.007	-1.053	0.00010609	0.00313524	23.8156	9.10174	1.42503	0.00209259	0.829864	0.00192615
Fgf20	-1.073	1	1.06	-1.119	-1.035	0.00016129	0.00366036	23.8206	9.1023	1.48957	-0.0166566	0.827796	0.00549492
A930021K20Rik	-1.081	1.071	1.137	-1.241	-1.26	0.00016129	0.00366036	23.8208	9.10299	1.6256	-0.0382378	0.827802	0.0237183
Syt12	1.153	1.49	1.428	1.189	1.079	0.00407044	0.0750659	23.8296	9.10351	0.215668	1.30749	0.787888	0.0721832
Slc29a4	-1.013	1.098	1.168	-1.087	-1.011	0.00016384	0.00366036	23.8213	9.10371	1.5361	0.053636	0.827385	0.000280428
D230010H24Rik	-1.044	1.08	1.07	-1.044	-1.092	0.00010609	0.00313524	23.8168	9.10374	1.47494	0.0131726	0.829882	0.00689648
Olfr1349	-1.011	1.023	1.022	-1.017	-1.048	0.00010609	0.00313524	23.8173	9.10386	1.41897	0.00792733	0.82977	0.00553772
D830044D21Rik	-1.084	1.015	1.027	-1.052	-1.013	0.00011236	0.00314508	23.8181	9.10388	1.4363	0.00102114	0.8296	0.0104956
Tmco3	-1.042	1.087	1.149	-1.251	-1.332	0.00015376	0.00358035	23.8206	9.1039	1.59964	-0.0060744	0.828111	0.0379811
Csmd1	-1.075	1.144	1.097	-1.089	-1.246	0.00010609	0.00313524	23.815	9.10421	1.57968	0.0120784	0.829678	0.0233109
Igh-V15	-1.135	1.038	1.026	-1.053	-1.025	0.00010404	0.00313524	23.8168	9.10422	1.45159	-0.0150185	0.829919	0.016049
EG383436	-1.082	1.136	1.125	-1.029	-1.029	0.00010609	0.00313524	23.8169	9.10443	1.50342	0.0471511	0.829904	0.00746849
Tra2a	-1.292	1.096	1.111	-1.214	-1.127	0.00011236	0.00314508	23.8183	9.10476	1.60514	-0.036114	0.829598	0.0218206
1700093K21Rik	-1.027	1.079	1.068	-1.027	-1.081	0.00010404	0.00313524	23.8169	9.10502	1.46256	0.0190573	0.829919	0.00782085
A330068P14Rik	-1.054	1.036	1.007	-1.008	-1.061	0.00010609	0.00313524	23.816	9.10532	1.41467	-0.0135255	0.829852	0.00104315
Pank	-1.077	1.001	1.025	-1.063	-1.018	0.00011881	0.00314508	23.8191	9.10596	1.4297	0.000394759	0.829491	0.00873401
Capza3	-1.088	1.032	1.015	-1.013	-1.009	0.00010201	0.00313524	23.8167	9.10601	1.41881	-0.00504337	0.829958	0.0117739
Abo	-1.063	1.049	1.054	-1.048	-1.05	0.00010609	0.00313524	23.818	9.10605	1.46096	0.0107212	0.829731	0.00189205
LOC382358	-1.127	1.073	1.025	-1.062	-1.147	0.00010609	0.00313524	23.8151	9.1061	1.51164	-0.0116663	0.829649	0.00284901
4930425H11Rik	-1.027	1.002	1	-1.014	-1.035	0.00010609	0.00313524	23.8176	9.1063	1.40277	-0.00398361	0.829829	0.0012105
Olfr1484	-1.239	1.069	1.044	-1.106	-1.067	0.00010609	0.00313524	23.8164	9.10641	1.50728	-0.0420441	0.829906	0.0240879
D830037I21Rik	-1.022	1.064	1.026	-1.01	-1.124	0.00010609	0.00313524	23.8157	9.10675	1.46808	0.0149207	0.829759	0.0149635
Pcdhb5	-1.179	1.117	1.079	-1.077	-1.103	0.00010609	0.00313524	23.8158	9.10681	1.55287	0.0084266	0.829785	0.0105408
Foxo6	-1.01	1.011	1.002	-1.067	-1.178	0.00010404	0.00313524	23.8173	9.10688	1.44422	-0.0341254	0.829931	0.0246463
2700032M20Rik	-1.017	1.025	1.144	-1.356	-1.437	0.00023409	0.00497752	23.8241	9.10715	1.67261	-0.0908684	0.825177	0.0540502
Camta2	-1.099	1.067	1.046	-1.021	-1.03	0.00010404	0.00313524	23.8168	9.10788	1.44828	0.00268788	0.82994	0.0100627
Deaf1	-1.014	1.037	1.102	-1.098	-1.057	0.00015625	0.00358956	23.8218	9.10829	1.50365	0.0129574	0.82783	0.0061604
Ckm	-1.041	1.018	1.055	-1.084	-1.073	0.00011881	0.00314508	23.8203	9.10902	1.45207	0.0107393	0.829377	0.00464964
Zbtb8os	-1.12	1.039	1.112	-1.139	-1.017	0.00016384	0.00366036	23.8223	9.10934	1.53398	-0.00236481	0.827486	0.0144637
Slco1a1	-1.047	1.016	1.013	-1.014	-1.028	0.00010404	0.00313524	23.8181	9.10998	1.41341	-0.000690201	0.829909	0.00285129
4921517B04Rik	-1.157	1.114	1.043	-1.029	-1.121	0.000121	0.00314508	23.8146	9.11015	1.52147	0.0109317	0.829283	0.00509254
D930038J03Rik	-1.121	1.056	1.02	-1.011	-1.032	0.00010609	0.00313524	23.8163	9.11025	1.46482	0.0102378	0.829797	0.013086
4930463O16Rik	-1.075	1.042	1.039	-1.058	-1.092	0.00010404	0.00313524	23.8183	9.11089	1.46247	-0.0103015	0.829924	0.00246535
Dysf	-1.145	1.005	1.009	-1.142	-1.174	0.00010609	0.00313524	23.8187	9.11106	1.49716	-0.0630463	0.829838	0.00411505
EG546036	-1.051	1.094	1.092	-1.011	-1.021	0.00010404	0.00313524	23.8184	9.11137	1.46638	0.0399704	0.82992	0.00433984
A830007A13Rik	-1.004	1.017	1.118	-1.105	-1.001	0.00020449	0.00438134	23.8244	9.11154	1.49337	0.0181129	0.825737	0.00043253
Efnb1	-1.2	1.498	1.572	-1.189	-1.053	0.00014641	0.00347209	23.8219	9.11185	1.84538	0.237521	0.828388	0.0167096
Olfr767	-1.031	1.037	1.076	-1.048	-1.014	0.00011881	0.00314508	23.8208	9.11193	1.44153	0.0383579	0.82939	0.00248812
LOC639581	-1.178	1.155	1.038	-1.008	-1.176	0.00020164	0.00434745	23.8127	9.11211	1.53995	0.0159222	0.826046	0.000279135
C130036J11	-1.037	1.086	1.132	-1.06	-1.017	0.000121	0.00314508	23.8212	9.11229	1.48098	0.0643984	0.829147	0.00284444
B130019E04Rik	-1.04	1.086	1.044	-1.006	-1.126	0.00010609	0.00313524	23.8164	9.1128	1.48438	0.0235291	0.82974	0.0124772
Tmem162	-1.095	1.086	1.057	-1.028	-1.083	0.00010609	0.00313524	23.8172	9.11282	1.47121	-2.36049e-05	0.829902	0.00172456
D930008O22Rik	-1.054	1.004	1.045	-1.099	-1.092	0.00011881	0.00314508	23.8211	9.11317	1.45415	-0.00231303	0.829365	0.00551222
Mast4	-1.076	1.077	1.049	-1.029	-1.104	0.00010404	0.00313524	23.8174	9.11374	1.46272	-0.00715617	0.829916	0.0040382
Gm5	-1.042	1.016	1.011	-1.019	-1.059	0.0001	0.00313524	23.8186	9.11385	1.41759	-0.00819896	0.830028	0.00254112
Spn	-1.033	1.014	1.065	-1.073	-1.039	0.00013225	0.00323834	23.8219	9.11431	1.43869	0.0260088	0.828909	0.000877126
LOC380655	-1.104	1.034	1.015	-1.043	-1.083	0.0001	0.00313524	23.8179	9.11451	1.44333	-0.0274481	0.829997	0.00307196
Kng1	-1.173	1.009	1.004	-1.056	-1.005	0.0001	0.00313524	23.8187	9.11463	1.43876	-0.0307871	0.830045	0.0247407
6330405D24Rik	-1.016	1.024	1.053	-1.056	-1.078	0.00011236	0.00314508	23.8207	9.1148	1.4456	0.0146408	0.829579	0.00908256
LOC100042960	-1.065	1	1.041	-1.062	-1.012	0.00011881	0.00314508	23.8215	9.11528	1.42712	0.0126897	0.829413	0.00783569
Mrap	-1.166	1.082	1.05	-1.032	-1.035	0.00010609	0.00313524	23.8174	9.11535	1.50051	0.01326	0.829877	0.0188054
1600014K23Rik	-1.052	1.06	1.102	-1.099	-1.1	0.00011881	0.00314508	23.8215	9.11559	1.495	0.0249832	0.829451	0.00677664
Lrrc10	-1.079	1.015	1.057	-1.073	-1.02	0.00011881	0.00314508	23.8216	9.11591	1.44539	0.0153261	0.829416	0.00861252
EG665210	-1.001	1.052	1.096	-1.046	-1.04	0.00011881	0.00314508	23.8217	9.11616	1.45158	0.0493657	0.829346	0.00566593
D330001F17Rik	-1.065	1	1.008	-1.053	-1.079	0.00010609	0.00313524	23.8197	9.11632	1.43443	-0.0203919	0.829879	0.00207428
A530098C11Rik	-1.159	1.006	1.025	-1.12	-1.094	0.00010609	0.00313524	23.8203	9.11646	1.48452	-0.0387781	0.82974	0.00930528
1700029F12Rik	-1.048	1.058	1.137	-1.122	-1.063	0.00016384	0.00366036	23.8238	9.11707	1.53915	0.0160163	0.827535	0.00209959
Ms4a12	-1.121	1.022	1.012	-1.058	-1.081	0.0001	0.00313524	23.8188	9.11708	1.44868	-0.0327209	0.830089	0.00584121
A830086J23Rik	-1.106	1.031	1	-1.044	-1.121	0.00010609	0.00313524	23.8177	9.11725	1.47381	-0.0184932	0.829891	0.00219233
C130066G14Rik	-1.011	1.016	1.066	-1.074	-1.074	0.00012544	0.00319587	23.8223	9.11726	1.44376	0.0232656	0.829112	0.00918705
Muc1	-1.055	1.007	1.037	-1.068	-1.068	0.00011025	0.00314508	23.8212	9.11747	1.44378	-0.000662537	0.82961	0.00190737
Sass6	-1.054	1.051	1.042	-1.409	-1.862	0.0001	0.00313524	23.8191	9.11806	1.71449	-0.194085	0.830115	0.0997474
Trdmt1	-1.01	1.044	1.043	-1.105	-1.269	0.0001	0.00313524	23.8195	9.11825	1.49964	-0.0361064	0.83006	0.0366142
Olfr639	-1.052	1.114	1.152	-1.045	-1.01	0.00011236	0.00314508	23.8217	9.11829	1.49941	0.0724973	0.829544	0.00592294
Morf4l2	-1.059	1.023	1.027	-1.123	-1.244	0.0001	0.00313524	23.8198	9.11845	1.49896	-0.0501329	0.829978	0.0261958
Ear12	-1.053	1.024	1.039	-1.042	-1.058	0.00010609	0.00313524	23.8204	9.11846	1.44608	0.00339859	0.829825	0.000735919
Nedl2	1.01	1.135	1.144	1.029	1.067	0.00047961	0.00987152	23.8304	9.11855	0.0744797	1.08716	0.820767	0.164408
Ubqlnl	-1.052	1.06	1.048	-1.005	-1.053	0.0001	0.00313524	23.819	9.11861	1.43818	0.00943082	0.830081	0.00014699
LOC100047246	-1.023	1.01	1.056	-1.044	-1.017	0.00011881	0.00314508	23.8224	9.11942	1.42229	0.0293288	0.829342	0.000889505
8430403M15Rik	-1.079	1.152	1.143	-1.065	-1.15	0.0001	0.00313524	23.8195	9.12079	1.54585	0.0267605	0.830125	0.00971571
Rbm41	-1.018	1.148	1.13	-1.021	-1.144	0.0001	0.00313524	23.819	9.12081	1.50993	0.0367521	0.83005	0.0176126
B330003H21	-1.049	1.069	1.08	-1.012	-1.02	0.00010404	0.00313524	23.8206	9.12106	1.45633	0.0344619	0.829928	0.00423267
Ghrl	-1.025	1.024	1.036	-1.047	-1.114	0.00010404	0.00313524	23.8208	9.12205	1.44994	-0.00510644	0.829932	0.013049
Gda	-1.033	1.01	1.039	-1.02	-1.008	0.00010609	0.00313524	23.8218	9.12205	1.41639	0.0205605	0.82969	0.00374338
Sec8	-1.046	1.051	1.032	-1.029	-1.136	0.0001	0.00313524	23.8192	9.12237	1.44803	-0.0177649	0.830045	0.0131098
Chrna2	-1.029	1.052	1.055	-1.004	-1.047	0.0001	0.00313524	23.8204	9.12239	1.43716	0.0200688	0.830087	0.00265653
EG432637	-1.108	1.01	1.067	-1.096	-1.02	0.00012769	0.00321602	23.8235	9.12278	1.45601	0.0130166	0.829007	0.0127156
Asphd1	-1.02	1.009	1.011	-1.023	-1.098	0.0001	0.00313524	23.8204	9.12323	1.42039	-0.0125735	0.830124	0.0116434
Plcl1	1.057	1.116	1.126	1.053	1.073	0.00266256	0.0506149	23.8438	9.12323	0.0437099	1.09027	0.796684	0.077791
D9Ertd392e	-1.049	1.044	1.069	-1.027	-1.021	0.00010609	0.00313524	23.8217	9.12327	1.44841	0.0285673	0.829777	0.00410677
A630025D22Rik	-1.125	1.046	1.021	-1.012	-1.04	0.0001	0.00313524	23.819	9.12331	1.46449	0.00611787	0.829986	0.0125039
Nusap1	-1.064	1.108	1.126	-2.017	-3.044	0.00010201	0.00313524	23.821	9.12338	2.18849	-0.446452	0.829957	0.192299
Nsmaf	-1.001	1.013	1.068	-1.047	-1.034	0.00012544	0.00319587	23.8235	9.12339	1.4251	0.0365173	0.829084	0.00487365
Kng2	-1.126	1.004	1.011	-1.042	-1.019	0.0001	0.00313524	23.8208	9.12358	1.43163	-0.0192557	0.830043	0.0158663
D930002C23Rik	-1.029	1.038	1.093	-1.057	-1.028	0.000121	0.00314508	23.8235	9.12362	1.44999	0.0437146	0.829147	0.000145201
A630074O09Rik	-1.11	1.038	1.097	-1.108	-1.041	0.00012769	0.00321602	23.8237	9.12363	1.48392	0.0224726	0.828996	0.00978197
LOC100044200	-1.031	1.021	1.036	-1.043	-1.097	0.00010404	0.00313524	23.8212	9.1237	1.44639	-0.00241781	0.829921	0.00970582
A030014E15Rik	-1.014	1.086	1.053	-1.003	-1.157	0.00010609	0.00313524	23.8187	9.12422	1.48769	0.0258287	0.829897	0.020705
Mgl1	-1.034	1.068	1.051	-1.005	-1.102	0.0001	0.00313524	23.8196	9.12486	1.4445	0.00316649	0.830076	0.00993112
Med28	-1.094	1.034	1.114	-1.157	-1.109	0.00015625	0.00358956	23.825	9.12516	1.55134	-0.0160228	0.82792	0.00208354
B230216G23Rik	-1.101	1.074	1.07	-1.017	-1.029	0.0001	0.00313524	23.8205	9.12552	1.46078	0.0142425	0.830191	0.0104319
4833401K19Rik	-1.118	1.011	1.008	-1.018	-1.01	0.0001	0.00313524	23.8206	9.12589	1.41782	-0.0166107	0.830201	0.0161248
Olr1	-1.054	1.041	1.055	-1.069	-1.137	0.0001	0.00313524	23.8215	9.12598	1.47903	-0.00843217	0.82998	0.0119292
Tyr	-1.069	1.084	1.067	-1.003	-1.067	0.0001	0.00313524	23.8198	9.12603	1.45468	0.0112326	0.830084	0.000290013
4930484D11Rik	-1.059	1	1.027	-1.08	-1.121	0.00010609	0.00313524	23.8223	9.12626	1.45624	-0.0199165	0.829807	0.00904582
AA408296	-1.056	1.015	1.075	-1.073	-1.029	0.00012769	0.00321602	23.8243	9.12666	1.44499	0.0276165	0.828993	0.00393052
4632404B13Rik	-1.061	1.071	1.074	-1.054	-1.131	0.0001	0.00313524	23.8211	9.12691	1.48689	0.000908139	0.830196	0.0099795
Gpr126	-1.091	1.114	1.088	-1.008	-1.082	0.0001	0.00313524	23.8195	9.12699	1.51208	0.0402608	0.829999	0.00128228
Ifltd1	-1.023	1.027	1.061	-1.015	-1.01	0.00010609	0.00313524	23.8228	9.12701	1.42633	0.0335582	0.829714	0.00193235
1500031K13Rik	-1.13	1.044	1.075	-1.067	-1.018	0.00010609	0.00313524	23.8226	9.12718	1.47684	0.0122218	0.829775	0.016099
V1re6	-1.016	1.022	1.085	-1.077	-1.072	0.00013225	0.00323834	23.8245	9.12736	1.45179	0.0319008	0.828866	0.0081086
9430007M11Rik	-1.003	1.186	1.231	-1.012	-1.005	0.00011025	0.00314508	23.8234	9.12759	1.53142	0.125602	0.829625	0.00027625
Dnajc5g	-1.001	1.038	1.084	-1.033	-1.041	0.00011236	0.00314508	23.8236	9.12762	1.44107	0.0428743	0.82958	0.00586488
Mixl1	-1.038	1.081	1.14	-1.051	-1.011	0.000121	0.00314508	23.8243	9.12789	1.47767	0.069366	0.829184	0.00384739
Mapk13	-1.058	1.01	1.023	-1.045	-1.091	0.0001	0.00313524	23.8218	9.12799	1.44097	-0.0142603	0.83004	0.00486624
C230023B21Rik	-1.116	1.031	1.044	-1.044	-1.032	0.0001	0.00313524	23.8218	9.12803	1.45497	-0.00339873	0.830043	0.0122671
1700112M01Rik	-1.059	1.045	1.043	-1.003	-1.044	9.801e-05	0.00313524	23.821	9.12822	1.43214	0.00722	0.830223	0.0022171
A130027D22Rik	-1.154	1.066	1.052	-1.04	-1.056	0.0001	0.00313524	23.8204	9.12829	1.46954	-0.0146894	0.830124	0.0140741
LOC212084	-1.007	1.013	1.032	-1.015	-1.072	0.0001	0.00313524	23.8225	9.13019	1.4244	0.0075566	0.829982	0.00970897
Nucb1	-1.053	1.079	1.064	-1.11	-1.311	0.0001	0.00313524	23.8207	9.13079	1.52822	-0.0467514	0.830134	0.0356141
Zic4	-1.021	1.027	1.057	-1.049	-1.103	0.00010609	0.00313524	23.8232	9.13098	1.45582	0.00900689	0.829853	0.0119694
Gad1	-1.055	1.03	1.015	-1.016	-1.116	0.0001	0.00313524	23.8208	9.13146	1.43599	-0.0181306	0.830129	0.00900609
Tssk5	-1.044	1.01	1.031	-1.024	-1.052	0.0001	0.00313524	23.8228	9.1315	1.42956	0.00282351	0.829979	0.00119102
LOC381360	-1.027	1.025	1.068	-1.083	-1.136	0.00010609	0.00313524	23.824	9.13167	1.47227	0.00483157	0.829693	0.0156763
Tcrg-V6	-1.025	1.03	1.028	-1.003	-1.088	9.801e-05	0.00313524	23.8216	9.13193	1.42286	-0.00290271	0.830245	0.00936805
Ppic	-1.006	1.03	1.186	-1.23	-1.178	0.00030625	0.00644085	23.8301	9.13201	1.59826	-0.0151166	0.823917	0.0231615
Cacna1e	-1.059	1.019	1.028	-1.002	-1.024	0.0001	0.00313524	23.8222	9.13203	1.41742	0.00451351	0.830205	0.0052392
D230004N01Rik	-1.176	-1.086	-1.048	-1.23	-1.196	0.0128822	0.194736	23.948	9.13258	0.0997869	-1.1374	0.753257	0.0416947
Ifna11	-1.04	1.109	1.109	-1.014	-1.097	9.801e-05	0.00313524	23.8218	9.13277	1.48669	0.0320875	0.830267	0.00811525
Prp2	-1.075	1.029	1.04	-1.021	-1.045	0.0001	0.00313524	23.8224	9.13292	1.43855	0.00141306	0.830193	0.00442637
LOC245573	-1.101	1.005	1.023	-1.03	-1.019	0.0001	0.00313524	23.8228	9.13304	1.42996	-0.00718236	0.830066	0.012193
Cep72	-1.043	1.139	1.184	-1.107	-1.175	0.00010609	0.00313524	23.8242	9.13331	1.57058	0.0498348	0.829732	0.0178068
Hsp90aa1	-1.179	1.056	1.022	-1.022	-1.059	0.00010404	0.00313524	23.8201	9.13331	1.48492	-0.002645	0.829915	0.0174072
LOC100042290	-1.162	1.024	1.105	-1.131	-1.01	0.00015376	0.00358035	23.8264	9.13357	1.53029	-0.010698	0.828219	0.0214078
Olfr804	-1.039	1.056	1.057	-1.008	-1.084	9.801e-05	0.00313524	23.822	9.13399	1.44605	0.00924431	0.830283	0.00658751
Prdx6-rs2	-1.034	1.011	1.075	-1.067	-1.05	0.00012544	0.00319587	23.8256	9.13411	1.44206	0.027732	0.829111	0.002335
Surf4	-1.112	1.204	1.281	-1.123	-1.065	0.00013225	0.00323834	23.8259	9.13421	1.61216	0.108785	0.828826	0.00612631
Nlrp1c	-1.095	1.002	1.171	-1.202	-1.005	0.00037636	0.00786177	23.8315	9.13435	1.55863	-0.00879513	0.822934	0.0124223
LOC383191	-1.094	1.042	1.05	-1.007	-1.01	9.801e-05	0.00313524	23.8225	9.13447	1.43757	0.0103956	0.830283	0.0123905
2310005C01Rik	-1.059	1.076	1.099	-1.016	-1.03	0.0001	0.00313524	23.8234	9.13529	1.47197	0.0388538	0.830038	0.00419253
Mak3	-1.151	1.038	1.034	-1.033	-1.039	9.801e-05	0.00313524	23.822	9.13536	1.45008	-0.0189742	0.830248	0.0163264
Dynll2	-1.136	1.095	1.074	-1.144	-1.33	0.0001	0.00313524	23.8212	9.13595	1.60017	-0.0379231	0.830107	0.0261224
Atp5l	-1.006	1.085	1.104	-1.023	-1.11	0.0001	0.00313524	23.8233	9.13598	1.48235	0.0346914	0.83013	0.0149136
9430028F23Rik	-1.025	1.007	1.055	-1.06	-1.091	0.00010609	0.00313524	23.825	9.13637	1.44452	0.00978091	0.829698	0.00966776
Yy1	-1.123	1.066	1.126	-1.095	-1.04	0.00011664	0.00314508	23.8257	9.13696	1.50558	0.0339634	0.829539	0.0116326
LOC328779	-1.02	1.02	1.034	-1.023	-1.108	9.801e-05	0.00313524	23.8232	9.13704	1.43581	-0.00367349	0.830235	0.013012
Ttll7	-1.074	1.059	1.062	-1.065	-1.171	9.801e-05	0.00313524	23.8226	9.13725	1.48974	-0.01846	0.830318	0.0137843
LOC384053	-1.003	1.013	1.036	-1.069	-1.198	0.0001	0.00313524	23.8238	9.13752	1.46571	-0.0207255	0.83009	0.0283045
Lhfpl4	-1.066	1.026	1.042	-1.033	-1.08	9.801e-05	0.00313524	23.8234	9.13777	1.4478	-0.00409524	0.830218	0.00205374
LOC278041	-1.151	1.111	1.136	-1.048	-1.009	0.0001	0.00313524	23.8239	9.13803	1.5204	0.0399433	0.830082	0.0198741
LOC383446	-1.061	1.077	1.098	-1.003	-1.015	0.0001	0.00313524	23.8238	9.13823	1.46401	0.0415089	0.830143	0.00668086
1110003E08Rik	-1.036	1.031	1.125	-1.078	-1.011	0.00016384	0.00366036	23.828	9.13902	1.49936	0.0245258	0.827599	0.00359351
G630065C19Rik	-1.07	1.043	1.186	-1.151	-1.006	0.00024649	0.0052196	23.8306	9.13906	1.55616	0.0210245	0.824849	0.00885589
LOC382553	-1.052	1.006	1.034	-1.025	-1.05	0.0001	0.00313524	23.8243	9.1391	1.43172	0.00271656	0.830023	0.000297531
LOC244335	-1.037	1.102	1.14	-1.013	-1.023	0.00010404	0.00313524	23.8249	9.1398	1.48688	0.0666071	0.829915	0.00200056
Dnaja3	-1.065	1.041	1.014	-1.004	-1.137	0.0001	0.00313524	23.8214	9.13992	1.46435	0.000358314	0.830022	0.0105926
Racgap1	-1.069	1.023	1.028	-1.035	-1.115	9.801e-05	0.00313524	23.8232	9.13994	1.4449	-0.0206076	0.830351	0.00674099
Klra7	-1.112	1.036	1.074	-1.067	-1.056	0.00010404	0.00313524	23.825	9.14004	1.47854	0.00653795	0.829917	0.00804731
IGHV1S52_M34982_Ig_heavy_variable_1S52_158	-1.016	1.006	1.087	-1.073	-1.055	0.00014641	0.00347209	23.8275	9.14016	1.4796	0.0069394	0.828383	0.00568172
Comp	-1.09	1.069	1.107	-1.035	-1.015	0.00010404	0.00313524	23.825	9.14036	1.47953	0.0387915	0.829923	0.0107713
5730530J16Rik	-1.132	1.111	1.131	-1.052	-1.056	9.801e-05	0.00313524	23.824	9.14037	1.52269	0.0304472	0.830225	0.0106051
4933428G09Rik	-1.014	1.037	1.15	-1.157	-1.153	0.00018225	0.00399926	23.8291	9.14047	1.55937	-0.00215706	0.826765	0.0192074
LOC272665	-1.077	1.02	1.112	-1.117	-1.059	0.00015625	0.00358956	23.828	9.14048	1.52034	-0.00219796	0.827873	0.00255184
Kars-ps1	-1.114	1.025	1.039	-1.04	-1.061	9.801e-05	0.00313524	23.8238	9.14105	1.45257	-0.0128436	0.830332	0.00774215
Jsrp1	-1.105	1.01	1.05	-1.079	-1.087	0.00010404	0.00313524	23.8254	9.14204	1.46923	-0.0115694	0.829923	0.00260249
Rab11fip3	-1.018	1.124	1.125	-1.019	-1.156	9.801e-05	0.00313524	23.8233	9.14212	1.50422	0.0308448	0.830328	0.0194
Cyp3a57	-1.011	1.049	1.131	-1.042	-1.002	0.000144	0.00347209	23.8278	9.14214	1.48917	0.0437273	0.828453	0.0013028
C230060L03Rik	-1.097	1.039	1.033	-1.025	-1.106	9.801e-05	0.00313524	23.8231	9.14361	1.45084	-0.020312	0.830276	0.00131226
Olfr414	-1.132	1.029	1.08	-1.102	-1.087	0.00010609	0.00313524	23.8263	9.14403	1.49513	-0.00318174	0.829819	0.00637723
Kctd12b	-1.047	1.065	1.097	-1.088	-1.195	0.0001	0.00313524	23.8253	9.14458	1.52034	-0.000172771	0.830114	0.0207323
2410091N08Rik	-1.01	1.063	1.103	-1.017	-1.065	0.0001	0.00313524	23.8258	9.14462	1.46502	0.0441133	0.829968	0.00797931
Rnf38	-1.095	1.124	1.177	-1.053	-1.027	0.00010609	0.00313524	23.8265	9.14498	1.52778	0.0698046	0.829824	0.00943039
1700022K14Rik	-1.149	1.06	1.109	-1.068	-1.01	0.00010609	0.00313524	23.8263	9.14508	1.49496	0.02631	0.829866	0.0197169
Kif22	-1.144	-1.031	-1.023	-1.768	-2.423	0.010404	0.167446	23.825	9.1455	0.519757	-1.3992	0.830287	0.52295
5830472F04Rik	-1.014	1.081	1.13	-1.007	-1.023	0.00010609	0.00313524	23.8265	9.14601	1.46718	0.0670795	0.82987	0.00130074
Wee2	-1.063	1.028	1.047	-1.028	-1.09	9.409e-05	0.00313524	23.8249	9.14623	1.44932	-0.00345543	0.830363	0.00395537
A230007F14Rik	-1.01	1.076	1.075	-1.096	-1.339	9.801e-05	0.00313524	23.8239	9.14664	1.52566	-0.0377926	0.830336	0.0455517
LOC386198	-1.056	1.085	1.18	-1.078	-1.016	0.00015376	0.00358035	23.8291	9.1471	1.54238	0.0488513	0.828105	0.00559057
Gls	-1.204	1.045	1.077	-1.067	-1.001	0.0001	0.00313524	23.8257	9.14718	1.49244	-0.00117695	0.830165	0.0289633
Actr6	-1.021	1.037	1.141	-1.111	-1.094	0.00016384	0.00366036	23.8297	9.1473	1.53099	0.0133289	0.827533	0.0102774
Olfr58	-1.036	1.006	1.051	-1.019	-1.035	0.00010404	0.00313524	23.8266	9.14753	1.42551	0.0187477	0.829935	0.000148921
LOC545291	-1.081	1.161	1.193	-1.013	-1.022	0.0001	0.00313524	23.8257	9.14768	1.53618	0.0826587	0.830194	0.00817593
Cog7	-1.085	1.05	1.077	-1.002	-1.001	9.801e-05	0.00313524	23.8256	9.1481	1.44927	0.0282409	0.830262	0.0123279
2610036A22Rik	-1.012	1.024	1.012	-1.004	-1.175	9.801e-05	0.00313524	23.8235	9.14814	1.45531	-0.00268455	0.830239	0.0241367
Defcr-rs7	-1.051	1.037	1.079	-1.011	-1.015	0.0001	0.00313524	23.8265	9.14814	1.44407	0.0341458	0.829996	0.00529869
She	-1.017	1.026	1.128	-1.065	-1.012	0.00016384	0.00366036	23.83	9.14904	1.49125	0.0292645	0.827577	0.000722724
LOC546630	-1.123	1.049	1.079	-1.04	-1.037	9.801e-05	0.00313524	23.8259	9.14906	1.47639	0.0109295	0.83024	0.0123957
Abi1	-1.174	1.005	1	-1.062	-1.117	9.801e-05	0.00313524	23.8241	9.1491	1.48319	-0.0377078	0.830313	0.00828284
Vps13b	-1.025	1.023	1.086	-1.032	-1.034	0.00010609	0.00313524	23.8278	9.1493	1.43897	0.0392654	0.829718	0.00132121
LOC239341	-1.015	1.115	1.182	-1.023	-1.026	0.00010609	0.00313524	23.8281	9.15058	1.49745	0.0921907	0.829721	0.00155155
IGKV8-31_AJ235957_Ig_kappa_variable_8-31_3	-1.1	1.008	1.029	-1.004	-1.01	9.409e-05	0.00313524	23.8257	9.1508	1.42045	-0.00199785	0.830426	0.013453
1700028K03Rik	-1.066	1.042	1.029	-1.001	-1.127	9.801e-05	0.00313524	23.8239	9.15097	1.4677	0.00614919	0.830238	0.0089564
Magea4	-1.009	1.048	1.078	-1.006	-1.087	9.801e-05	0.00313524	23.8263	9.15131	1.45255	0.0262135	0.830284	0.0114253
LOC385469	-1.061	1.024	1.067	-1.039	-1.07	0.0001	0.00313524	23.8271	9.1517	1.45733	0.0119491	0.830054	0.00131344
Apoa5	-1.038	1.028	1.11	-1.114	-1.151	0.00012544	0.00319587	23.8291	9.15172	1.4934	0.0190899	0.829064	0.0159144
Fabp1	-1.052	1.025	1.048	-1.003	-1.055	9.409e-05	0.00313524	23.826	9.15177	1.43256	0.00832682	0.830416	0.000444796
Fcrla	-1.09	1.01	1.093	-1.092	-1.05	0.00013225	0.00323834	23.8293	9.15193	1.46436	0.0226072	0.828922	0.00574091
Scrn3	-1.167	1.035	1.041	-1.096	-1.178	9.409e-05	0.00313524	23.8251	9.15206	1.50061	-0.0540875	0.830424	0.00155
2310047O13Rik	-1.041	1.023	1.08	-1.026	-1.03	0.00010609	0.00313524	23.828	9.15252	1.44057	0.0332578	0.829862	0.00161719
Olfr273	-1.12	1.224	1.243	-1.006	-1.023	9.409e-05	0.00313524	23.8259	9.15303	1.57405	0.097925	0.830528	0.0130678
Grin2b	-1.101	1.046	1.073	-1.042	-1.083	9.409e-05	0.00313524	23.8264	9.15324	1.47633	0.00188381	0.830392	0.00259129
Abce1	-1.047	1.005	1.114	-1.114	-1.079	0.00016384	0.00366036	23.831	9.15394	1.51344	-0.00381018	0.827488	0.00455786
Tera-pending	-1.135	1.096	1.096	-1.105	-1.257	9.409e-05	0.00313524	23.8252	9.15466	1.57822	-0.016349	0.830386	0.0166211
LOC245580	-1.04	1.067	1.146	-1.092	-1.126	0.00011881	0.00314508	23.8295	9.15569	1.51071	0.042932	0.82946	0.0119979
4833429C11Rik	-1.086	1.067	1.09	-1.032	-1.097	9.409e-05	0.00313524	23.8266	9.15589	1.48393	0.0106715	0.830526	0.00157332
Tsen54	-1.004	1.155	1.222	-1.014	-1.038	0.00010609	0.00313524	23.8289	9.15599	1.52452	0.112078	0.829834	0.004718
9130221F21	-1.007	1.025	1.102	-1.039	-1.051	0.00011881	0.00314508	23.8296	9.15601	1.44373	0.0474156	0.829405	0.00642078
Rad1	-1.022	1	1.058	-1.089	-1.187	0.00010404	0.00313524	23.8286	9.15634	1.47206	-0.0120511	0.829936	0.0237613
Olfr630	-1.006	1.032	1.074	-1.003	-1.067	0.0001	0.00313524	23.8278	9.1564	1.44176	0.0297702	0.830176	0.00900939
A630020I15Rik	-1.047	1.04	1.155	-1.089	-1.024	0.00016641	0.00369903	23.8318	9.15704	1.52184	0.0282928	0.827316	0.00325789
LOC225805	-1.136	1.001	1.027	-1.026	-1.025	9.409e-05	0.00313524	23.827	9.15715	1.43445	-0.0157391	0.830487	0.016437
A830030H10Rik	-1.013	1.005	1.077	-1.021	-1.022	0.00011025	0.00314508	23.8296	9.15726	1.42009	0.0404845	0.829621	0.00133714
LOC242584	-1.055	1.044	1.103	-1.037	-1.05	0.00010404	0.00313524	23.8288	9.15742	1.46671	0.0363896	0.829938	0.000722584
LOC631751	-1.154	1.013	1.015	-1.008	-1.034	9.409e-05	0.00313524	23.8258	9.15805	1.45442	-0.00591896	0.830421	0.0177852
Cacna1b	-1.167	1.057	1.069	-1.034	-1.056	9.409e-05	0.00313524	23.8265	9.1588	1.4764	-0.00988753	0.830511	0.0159079
mtDNA_ND1	-1.051	1.101	1.218	-1.134	-1.123	0.00016129	0.00366036	23.832	9.1599	1.59959	0.0356944	0.827684	0.00970415
LOC381185	-1.117	1.077	1.138	-1.046	-1.014	0.0001	0.00313524	23.8293	9.16053	1.49863	0.0475877	0.829985	0.0145754
Klk1b16	-1.069	1.055	1.135	-1.093	-1.112	0.00011025	0.00314508	23.8304	9.16109	1.50707	0.0335777	0.829614	0.0060188
Exo1	-1.119	1.046	1.097	-1.068	-1.086	0.0001	0.00313524	23.8291	9.16235	1.49907	0.00860198	0.830184	0.00468394
Snx15	-1.064	1.051	1.102	-1.067	-1.14	0.0001	0.00313524	23.8291	9.16255	1.50214	0.0113728	0.830191	0.010766
LOC227393	-1.012	1.235	1.293	-1.001	-1.054	0.0001	0.00313524	23.8293	9.16275	1.5838	0.141973	0.830123	0.00563661
Serpina3a	-1.077	1.023	1.042	-1.008	-1.086	9.216e-05	0.00313524	23.8276	9.16392	1.43771	-0.0087776	0.830601	0.00132616
Tapbpl	-1.194	1.072	1.034	-1.057	-1.223	0.00010609	0.00313524	23.825	9.16443	1.53939	-0.0266057	0.829702	0.00405723
LOC268569	-1.093	-1.01	-1.126	-1.65	-2.537	0.0321126	0.270855	23.8585	9.16443	0.468281	-1.3971	0.792022	0.650547
Cgnl1	1.051	1.116	1.131	1.037	1.055	0.00367236	0.0683373	23.8692	9.16444	0.0554418	1.0845	0.790065	0.015306
Fbxw5	-1.044	1.047	1.109	-1.005	-1.008	0.0001	0.00313524	23.8301	9.1646	1.45039	0.0524092	0.830017	0.00526392
Tssc4	-1.021	1.036	1.113	-1.052	-1.091	0.00010609	0.00313524	23.8309	9.16476	1.46857	0.0394936	0.829802	0.0100662
Rara	-1.066	1.053	1.132	-1.052	-1.043	0.00010609	0.00313524	23.831	9.16489	1.47991	0.0498218	0.829744	0.00328086
Rps18	-1.278	1.081	1.045	-1.011	-1.04	0.00010609	0.00313524	23.8251	9.16494	1.51282	0.00203736	0.829762	0.0338831
Ipo4	-1.095	1.026	1.051	-1.087	-1.222	9.025e-05	0.00313524	23.8281	9.16501	1.49752	-0.0423541	0.830649	0.0179867
Mrcl	-1.2	1.064	1.052	-1.051	-1.14	9.801e-05	0.00313524	23.8262	9.16521	1.52741	-0.0130968	0.830299	0.0084654
C230029F24Rik	-1.3	1.097	1.05	-1.012	-1.051	0.000121	0.00314508	23.8258	9.166	1.5264	0.00295611	0.829155	0.0351243
A130024K02Rik	-1.177	1.016	1.017	-1.029	-1.084	9.409e-05	0.00313524	23.8271	9.16687	1.47665	-0.0189335	0.830454	0.013576
LOC195300	-1.04	1.131	1.206	-1.009	-1.003	0.00010404	0.00313524	23.831	9.167	1.50924	0.103532	0.829915	0.00518624
Ppig	-1.042	1.031	1.197	-1.134	-1.027	0.00024336	0.00515686	23.8362	9.16792	1.54963	0.0252421	0.824873	0.00208526
Asb17	-1.052	1.05	1.07	-1.005	-1.117	9.025e-05	0.00313524	23.8283	9.168	1.45631	0.00380771	0.830629	0.00945222
Olfr1451	-1.153	1.029	1.078	-1.071	-1.079	9.801e-05	0.00313524	23.8298	9.16804	1.49508	-0.00774845	0.830351	0.0105507
A630062H14	-1.042	1.055	1.158	-1.048	-1.008	0.00014161	0.00343752	23.8328	9.16816	1.5103	0.0455019	0.828551	0.00485489
EG626571	-1.069	1.037	1.081	-1.001	-1.03	9.409e-05	0.00313524	23.8297	9.16825	1.45071	0.0266775	0.830422	0.00572787
4930527J03Rik	-1.041	1.035	1.057	-1.055	-1.231	9.025e-05	0.00313524	23.8286	9.16948	1.48208	-0.0282723	0.83065	0.0271553
Olfr1385	-1.068	1.035	1.121	-1.049	-1.03	0.00011236	0.00314508	23.8322	9.16983	1.46531	0.0468704	0.829588	0.00546795
Gm614	-1.056	1.039	1.12	-1.051	-1.061	0.00010609	0.00313524	23.832	9.17041	1.47283	0.0416879	0.829859	0.000717055
Adam18	-1.113	1.021	1.066	-1.015	-1.02	9.409e-05	0.00313524	23.8302	9.17121	1.45057	0.0106342	0.830472	0.0136585
1190002F15Rik	-1.238	1.428	1.377	-1.047	-1.249	0.000121	0.00314508	23.8273	9.17164	1.79462	0.143899	0.829209	0.00131988
Siat7f	-1.026	1	1.019	-1.012	-1.169	9.025e-05	0.00313524	23.829	9.1727	1.42729	-0.0284716	0.830646	0.0212014
LOC332538	-1.091	1.003	1.016	-1.015	-1.128	9.216e-05	0.00313524	23.8288	9.17339	1.45947	-0.0140208	0.830594	0.00546537
Dct	-1.028	1.012	1.015	-1.024	-1.244	9.409e-05	0.00313524	23.8287	9.17587	1.47496	-0.020663	0.830512	0.0315686
Olfr1215	-1.025	1.031	1.091	-1.013	-1.083	9.801e-05	0.00313524	23.8318	9.17669	1.45612	0.0293023	0.830325	0.00847623
LOC384938	-1.204	1.035	1.066	-1.027	-1.01	8.836e-05	0.00313524	23.8303	9.17737	1.46741	-0.00952006	0.830767	0.0280405
LOC384670	-1.047	1.019	1.099	-1.014	-1.014	0.0001	0.00313524	23.8331	9.17773	1.43829	0.0448343	0.829985	0.00485298
4930408K08Rik	-1.073	1.014	1.064	-1.005	-1.045	9.409e-05	0.00313524	23.8315	9.17785	1.44212	0.0132163	0.830528	0.00413834
Ppat	-1.06	1.011	1.072	-1.013	-1.047	9.801e-05	0.00313524	23.8321	9.17799	1.44214	0.0199262	0.830326	0.00191791
Camta1	-1.193	1.173	1.181	-1.025	-1.097	9.216e-05	0.00313524	23.8294	9.17905	1.59381	0.0595644	0.830567	0.0129855
LOC668183	-1.029	1.016	1.038	-1.021	-1.2	8.836e-05	0.00313524	23.8302	9.17967	1.44817	-0.027415	0.830703	0.0249817
LOC384245	-1.108	1.044	1.094	-1.024	-1.062	9.025e-05	0.00313524	23.8319	9.18059	1.47776	0.0154492	0.830614	0.00663043
V1rb3	-1.152	1.097	1.197	-1.082	-1.022	0.00011025	0.00314508	23.8344	9.18117	1.53712	0.0662139	0.829617	0.0178285
Smo	-1.039	1.005	1.062	-1.168	-1.416	9.216e-05	0.00313524	23.8322	9.18127	1.55422	-0.0712595	0.830553	0.0517167
Nhlh2	-1.065	1.029	1.098	-1.033	-1.076	9.801e-05	0.00313524	23.833	9.18129	1.46844	0.0245536	0.830275	0.00159172
LOC381972	-1.118	1.051	1.089	-1.018	-1.073	7.921e-05	0.00313524	23.8313	9.18133	1.47559	0.00771483	0.830843	0.00647594
LOC382157	-1.032	1.006	1.063	-1.028	-1.127	9.409e-05	0.00313524	23.8324	9.18157	1.4547	0.00248803	0.830492	0.0139245
Ubl5	-1.043	1.048	1.147	-1.065	-1.093	0.00011664	0.00314508	23.8346	9.18164	1.4899	0.0503559	0.82952	0.00707084
Vip	-1.055	1.028	1.059	-1.003	-1.121	8.1e-05	0.00313524	23.8311	9.18191	1.44705	-0.00373337	0.830793	0.00966913
Prickle1	-1.02	1.096	1.134	-1.027	-1.198	8.1e-05	0.00313524	23.8314	9.1821	1.51413	0.023744	0.830839	0.0249555
Loxl4	-1.047	1.117	1.219	-1.082	-1.133	0.00010609	0.00313524	23.8349	9.18389	1.55318	0.0757903	0.829685	0.0116763
Hsf2	-1.175	1.015	1.079	-1.113	-1.155	9.409e-05	0.00313524	23.833	9.18394	1.52174	-0.0318145	0.83047	0.00280034
Wdr68	-1.073	1.11	1.008	-1.067	-1.583	0.00027225	0.00575324	23.8337	9.18416	1.58986	-0.0563124	0.824324	0.068937
IGHV6S2_K00692_Ig_heavy_variable_6S2_37	-1.024	1.005	1.135	-1.081	-1.07	0.00016384	0.00366036	23.8368	9.18427	1.50463	0.0130499	0.827676	0.00659355
Glg1	-1.024	1.088	1.176	-1.048	-1.118	0.0001	0.00313524	23.8344	9.18462	1.51529	0.063545	0.830058	0.0131276
EG630499	-1.11	1.03	1.177	-1.189	-1.177	0.00016641	0.00369903	23.8374	9.18534	1.60044	-0.0207628	0.82722	0.00902784
LOC100045966	-1.091	1.012	1.049	-1.015	-1.104	7.921e-05	0.00313524	23.832	9.18552	1.44704	-0.0135513	0.830862	0.00190658
LOC100045439	-1.174	1.073	1.149	-1.06	-1.026	9.801e-05	0.00313524	23.8339	9.18585	1.52067	0.0356102	0.830299	0.0206747
EG432448	-1.131	1.036	1.056	-1.227	-1.563	8.836e-05	0.00313524	23.831	9.18589	1.64412	-0.106589	0.830693	0.0566578
LOC381776	-1.081	1.006	1.079	-1.025	-1.047	9.801e-05	0.00313524	23.8341	9.187	1.44862	0.0180667	0.830314	0.00498622
scl0003381.1_13	-1.102	1.03	1.116	-1.041	-1.035	0.0001	0.00313524	23.835	9.18863	1.47237	0.0344278	0.83013	0.00963706
4921506J03Rik	-1.016	1.048	1.064	-1.097	-1.423	8.836e-05	0.00313524	23.8314	9.18899	1.5605	-0.0379555	0.83068	0.0562362
H2afv	-1.121	1.05	1.118	-1.114	-1.224	9.216e-05	0.00313524	23.8341	9.18981	1.55138	-0.0159378	0.830557	0.014154
Btf3l4	-1.072	1	1.053	-1.003	-1.073	8.1e-05	0.00313524	23.8338	9.19159	1.43628	0.000734589	0.830784	0.000148262
Ankrd56	-1.021	1.014	1.103	-1.001	-1.03	0.0001	0.00313524	23.8358	9.19171	1.43234	0.04908	0.830099	0.00132946
9830128D06Rik	-1.111	1.008	1.066	-1.02	-1.059	8.836e-05	0.00313524	23.8341	9.19172	1.45538	0.00110743	0.830708	0.00761654
Brd8	-1.081	1.023	1.046	-1.043	-1.23	8.836e-05	0.00313524	23.8322	9.19174	1.5039	-0.0197138	0.830761	0.0213656
Serpinb7	-1.12	1.051	1.058	-1.013	-1.172	9.216e-05	0.00313524	23.8314	9.19179	1.50396	0.000162174	0.830604	0.0074537
Lmo7	-1.052	1.087	1.038	-1.029	-1.415	0.00015376	0.00358035	23.8335	9.192	1.54599	-0.0216556	0.828025	0.0505487
LOC381565	-1.076	1.105	1.185	-1.011	-1.033	9.409e-05	0.00313524	23.8351	9.19209	1.51175	0.0761954	0.830363	0.00604305
4932414J04Rik	-1.14	1.034	1.153	-1.081	-1.01	0.00013225	0.00323834	23.8373	9.19227	1.53123	0.0179632	0.828874	0.0183165
D930012N15Rik	-1.15	1.023	1.078	-1.037	-1.068	8.1e-05	0.00313524	23.8339	9.19235	1.47755	-0.0047258	0.830793	0.0118182
Katnal2	-1.006	1.024	1.197	-1.092	-1.03	0.00021025	0.0044985	23.8404	9.19256	1.5274	0.0375397	0.825546	0.00338704
D030024D02Rik	-1.025	1.043	1.159	-1.137	-1.255	0.000121	0.00314508	23.837	9.19272	1.5742	-0.00470387	0.829288	0.0314247
Cops7b	-1.175	1.009	1.113	-1.195	-1.256	0.0001	0.00313524	23.8363	9.19306	1.56438	-0.0400099	0.83	0.0109377
C130015I21Rik	-1.058	1.051	1.153	-1.026	-1.028	0.00010609	0.00313524	23.8368	9.19488	1.47371	0.0655509	0.829889	0.00429685
H2-M10.1	-1.017	1.049	1.191	-1.052	-1.023	0.00016384	0.00366036	23.839	9.19503	1.52056	0.0519322	0.827562	0.000851126
Dbi	-1.026	1.083	1.191	-1.008	-1.013	0.00010609	0.00313524	23.8372	9.19564	1.48146	0.0963277	0.829651	0.00184953
Yod1	-1.081	1.016	1.08	-1.028	-1.107	8.836e-05	0.00313524	23.8351	9.19672	1.47007	0.00362984	0.830723	0.00377291
Prss32	-1.163	1.052	1.096	-1.015	-1.054	7.569e-05	0.00304467	23.834	9.19684	1.48127	0.00452984	0.830966	0.0156174
Pltp	-1.064	1.007	1.188	-1.189	-1.172	0.00020449	0.00438134	23.8412	9.19743	1.58789	-0.0179028	0.825724	0.0146631
Olfr907	-1.078	1.049	1.109	-1.005	-1.078	8.1e-05	0.00313524	23.835	9.19747	1.47641	0.0261807	0.830818	0
1700022L20Rik	-1.187	1.016	1.059	-1.012	-1.025	7.569e-05	0.00304467	23.8343	9.19819	1.45375	-0.0129374	0.830971	0.0236451
V1rf4	-1.093	1.067	1.147	-1.033	-1.077	9.409e-05	0.00313524	23.8361	9.19828	1.50562	0.0418166	0.8305	0.00226067
Fli1	-1.017	1.014	1.087	-1.065	-1.233	9.025e-05	0.00313524	23.8358	9.19866	1.49427	-0.00824824	0.830624	0.0308106
Wnt10b	-1.012	1.008	1	-1.004	-1.312	9.409e-05	0.00313524	23.8339	9.1991	1.47106	-0.0273183	0.83041	0.0439503
LOC382128	-1.089	1.13	1.251	-1.393	-1.768	0.0001	0.00313524	23.8376	9.20089	1.79827	-0.0759593	0.830167	0.0798764
LOC100043209	-1.047	1.01	1.016	-1.015	-1.273	9.216e-05	0.00313524	23.8339	9.20115	1.48067	-0.0249493	0.830609	0.0329044
EG624138	-1.012	1.011	1.224	-1.138	-1.047	0.00033489	0.00702404	23.8438	9.2016	1.55321	0.026423	0.823599	0.00485409
LOC100047674	-1.196	1.046	1.038	-1.013	-1.164	9.801e-05	0.00313524	23.835	9.20292	1.5075	-0.0148411	0.830323	0.00457471
Pycr2	-1.075	-1.054	-1.033	-1.156	-1.197	0.00370881	0.068974	23.8791	9.20407	0.0724856	-1.09448	0.789795	0.357355
Ect2	1.062	1.001	1.747	-1.517	-2.569	0.0143281	0.209661	23.9289	9.20461	1.77818	0.121384	0.750412	0.424285
LOC272699	-1.018	1.026	1.147	-1.042	-1.082	0.000121	0.00314508	23.8395	9.20535	1.50416	0.0300841	0.829282	0.00918176
Med26	-1.175	1.057	1.101	-1.019	-1.08	6.889e-05	0.00277838	23.8355	9.20603	1.49101	-0.00252168	0.831004	0.013505
Kap	-1.064	1.103	1.238	-1.072	-1.08	0.00013225	0.00323834	23.84	9.20627	1.58184	0.0595218	0.828865	0.00218263
Zfp114	-1.119	1.065	1.146	-1.023	-1.052	9.025e-05	0.00313524	23.8374	9.20643	1.50367	0.0409394	0.830666	0.00949322
Fev	-1.074	1.093	1.212	-1.03	-1.024	0.00010609	0.00313524	23.8396	9.20798	1.51933	0.0854666	0.829746	0.0069789
Aof1	-1.019	1.04	1.1	-1.004	-1.166	6.724e-05	0.00272609	23.8367	9.20807	1.47308	0.0142665	0.831055	0.0212349
Eml5	-1.119	1.038	1.109	-1.072	-1.186	7.744e-05	0.00309089	23.8372	9.20858	1.52317	-0.0109135	0.83091	0.0093799
Speer1-ps1	-1.202	1.077	1.142	-1.098	-1.182	6.724e-05	0.00272609	23.8368	9.20887	1.56809	-0.0138203	0.831054	0.00271448
1700028G04Rik	-1.044	1.084	1.206	-1.017	-1.02	0.00011664	0.00314508	23.84	9.20902	1.52686	0.07268	0.82954	0.00338446
Rtcd1	-1.158	1.055	1.073	-1.099	-1.345	8.836e-05	0.00313524	23.8357	9.20925	1.57881	-0.0426093	0.830767	0.0255396
LOC100041452	-1.119	1.002	1.089	-1.019	-1.028	9.216e-05	0.00313524	23.8384	9.20978	1.45369	0.0180116	0.830579	0.0133124
Rps6kb2	-1.054	1.02	1.139	-1.033	-1.048	0.00010609	0.00313524	23.8403	9.21103	1.48408	0.0372491	0.829663	0.000865256
Dlk2	-1.136	1.441	1.713	-1.199	-1.008	0.00032761	0.00687602	23.8457	9.21196	1.91447	0.232261	0.823635	0.0144046
Rfwd3	-1.062	1.077	1.283	-1.359	-1.54	0.00019321	0.00420685	23.8437	9.21297	1.77122	-0.0640161	0.826292	0.0582039
Olfr961	-1.08	1.069	1.168	-1.041	-1.111	9.216e-05	0.00313524	23.8396	9.2149	1.51801	0.0468692	0.830549	0.00433769
Polydom-pending	-1.02	1.057	1.166	-1.004	-1.066	9.801e-05	0.00313524	23.8404	9.21592	1.47697	0.0717763	0.830333	0.00659214
LOC236866	-1.101	1.058	1.155	-1.014	-1.038	9.216e-05	0.00313524	23.8398	9.216	1.49179	0.0531722	0.830579	0.00897321
Hspb9	-1.056	1.076	1.194	-1.016	-1.037	0.0001	0.00313524	23.8409	9.21616	1.49539	0.0841257	0.830103	0.00268341
Mmrn1	-1.048	1.052	1.149	-1.019	-1.102	9.216e-05	0.00313524	23.8398	9.21637	1.49139	0.0474144	0.830587	0.00769398
LOC628836	-1.108	1.029	1.162	-1.319	-1.599	0.0001	0.00313524	23.841	9.21672	1.67866	-0.0841129	0.830105	0.0617734
D130059J11Rik	-1.206	1.016	1.063	-1.075	-1.19	6.724e-05	0.00272609	23.8373	9.21684	1.52763	-0.0408642	0.831069	0.00224931
OTTMUSG00000010431	-1.109	1.032	1.139	-1.033	-1.044	9.409e-05	0.00313524	23.8405	9.21695	1.48197	0.0415556	0.830402	0.0092922
Wtip	-1.203	1.047	1.103	-1.008	-1.032	6.084e-05	0.00249614	23.8379	9.21767	1.48339	0.00322754	0.831158	0.0244718
Ccr10	-1.065	1.011	1.129	-1.017	-1.024	0.0001	0.00313524	23.8413	9.21786	1.44918	0.0522712	0.829993	0.00597082
EG317677	-1.155	1.058	1.149	-1.03	-1.043	8.836e-05	0.00313524	23.8398	9.21878	1.50959	0.035533	0.830771	0.0158068
LOC384372	-1.1	1.003	1.088	-1.031	-1.109	7.921e-05	0.00313524	23.8398	9.21981	1.47348	0.00203019	0.830864	0.00130308
Ilf2	-1.05	1.007	1.078	-1.133	-1.425	5.776e-05	0.00237609	23.8392	9.22188	1.54961	-0.0689049	0.831228	0.0514993
LOC241715	-1.042	1.027	1.252	-1.148	-1.078	0.00027889	0.00587344	23.8474	9.22316	1.58386	0.0271103	0.824244	0.00489899
Mrpl53	-1.058	1.043	1.146	-1.055	-1.177	9.025e-05	0.00313524	23.8412	9.22388	1.51523	0.0247151	0.830677	0.0166954
Sgk2	-1.167	1.024	1.1	-1.014	-1.046	6.241e-05	0.00254364	23.84	9.22434	1.4788	0.00703933	0.831135	0.0174433
Vhl	-1.107	1.027	1.192	-1.072	-1.006	0.00016129	0.00366036	23.8447	9.22494	1.53424	0.0320864	0.827725	0.0142059
Cnih4	-1.035	1.033	1.204	-1.104	-1.137	0.00016384	0.00366036	23.845	9.22598	1.56236	0.0213479	0.827597	0.0140881
Pip	-1.022	1.023	1.216	-1.081	-1.043	0.00020164	0.00434745	23.8465	9.22649	1.53629	0.0406093	0.826078	0.00294843
Epha1	-1.071	1	1.097	-1.002	-1.067	8.1e-05	0.00313524	23.8417	9.22763	1.44995	0.0239712	0.830791	0.00058722
scl0002720.1_68	-1.108	1.011	1.137	-1.062	-1.092	9.801e-05	0.00313524	23.8432	9.22866	1.48828	0.028634	0.830241	0.00227119
Tcerg1	-1.045	1.044	1.054	-1.042	-1.421	9.409e-05	0.00313524	23.8428	9.23229	1.54249	-0.0320583	0.830533	0.0525527
5330430O04Rik	-1.204	1.037	1.088	-1.047	-1.173	6.084e-05	0.00249614	23.8411	9.23265	1.53819	-0.0152187	0.831158	0.00434835
Ndufs4	-1.068	1.012	1.158	-1.093	-1.169	0.00011881	0.00314508	23.8452	9.23508	1.54641	-0.000802766	0.829489	0.0141
Cilp	-1.066	1.041	1.139	-1.041	-1.194	6.561e-05	0.00267053	23.8431	9.23743	1.51868	0.0148235	0.831071	0.0179984
Aoc2	-1.045	1.008	1.093	-1.007	-1.171	5.329e-05	0.00220989	23.8428	9.23876	1.46989	0.0025074	0.831282	0.0182835
Cla3	-1.028	1.039	1.316	-1.15	-1.014	0.00042849	0.00886073	23.852	9.23991	1.59871	0.0548062	0.821798	0.00188564
Crkrs	-1.173	1.01	1.063	-1.009	-1.133	5.776e-05	0.00237609	23.8433	9.24042	1.49423	-0.0103324	0.831214	0.00577634
2010109I03Rik	-1.071	1.041	1.139	-1.002	-1.115	6.241e-05	0.00254364	23.8438	9.24127	1.49278	0.0330911	0.831125	0.00629662
Cnot6l	-1.001	1.031	1.2	-1.012	-1.026	0.00015376	0.00358035	23.8478	9.24285	1.50279	0.0603657	0.828172	0.00359103
Pde6b	-1.01	1.064	1.181	-1.021	-1.183	7.744e-05	0.00309089	23.8451	9.24419	1.51681	0.0524081	0.830881	0.0242596
Hspg2	-1.073	1.053	1.19	-1.103	-1.25	9.216e-05	0.00313524	23.846	9.24492	1.5603	0.0246354	0.830608	0.0240204
Epc1	-1.039	1.053	1.211	-1.002	-1.011	0.000121	0.00314508	23.8478	9.24669	1.515	0.068371	0.829163	0.00399038
Fst	-1.032	1.307	1.569	-1.32	-1.513	0.00020164	0.00434745	23.8504	9.247	1.93129	0.0819933	0.826182	0.053736
2610036L11Rik	-1.066	1.034	1.173	-1.669	-2.514	6.241e-05	0.00254364	23.8451	9.24736	1.97736	-0.29527	0.831136	0.156332
Gm732	-1.149	1.029	1.195	-1.064	-1.023	0.00012544	0.00319587	23.8485	9.24992	1.54446	0.0277198	0.82903	0.0176146
LOC100048079	-1.06	1.006	1.139	-1.017	-1.089	9.025e-05	0.00313524	23.8471	9.25032	1.46653	0.0419282	0.830658	0.00418696
D5Wsu178e	-1.12	1.023	1.148	-1.074	-1.181	7.744e-05	0.00309089	23.8464	9.25042	1.52742	0.00887218	0.830903	0.00848897
Rpl29	-1.092	1.022	1.126	-1.109	-1.343	5.329e-05	0.00220989	23.8454	9.25088	1.56283	-0.0353226	0.831317	0.0343127
Pard3	-1.026	1.008	1.136	-1.019	-1.151	7.921e-05	0.00313524	23.8473	9.25353	1.47533	0.0334633	0.830843	0.0179835
Pcsk9	-1.125	1.122	1.239	-1.084	-1.253	5.625e-05	0.00232951	23.8462	9.2537	1.61823	0.0357264	0.831232	0.0168955
2810035J02Rik	-1.031	1.014	1.148	-1.019	-1.134	8.836e-05	0.00313524	23.8477	9.25424	1.47722	0.0424479	0.830752	0.0147762
LOC100046343	-1.063	1.049	1.059	-1.041	-1.478	0.00010609	0.00313524	23.851	9.2549	1.5598	-0.039216	0.829837	0.0573483
Egfl7	-1.224	-1.018	-1.021	-1.152	-1.119	0.00023409	0.00497752	23.8576	9.25551	0.100408	-1.08992	0.825195	0.224928
EG434171	-1.037	1.005	1.222	-1.076	-1.047	0.00020164	0.00434745	23.8524	9.2571	1.53495	0.0358872	0.826155	0.00140578
4930512K19Rik	-1.102	1	1.158	-1.018	-1.004	0.00011025	0.00314508	23.8495	9.25711	1.49348	0.0306074	0.829612	0.01417
LOC380927	-1.039	1	1.177	-1.17	-1.359	0.000121	0.00314508	23.8499	9.25746	1.60551	-0.0385432	0.829175	0.0430389
Vnn3	-1.075	1.036	1.179	-1.023	-1.096	8.836e-05	0.00313524	23.8488	9.25905	1.49659	0.0564888	0.830733	0.00297053
Myl6	-1.051	1.008	1.183	-1.06	-1.114	0.00013225	0.00323834	23.8505	9.25939	1.53059	0.0210653	0.828876	0.00888789
BC027246	-1.101	1.122	1.252	-1.032	-1.148	6.241e-05	0.00254364	23.848	9.25997	1.57751	0.0740686	0.831112	0.00634497
Scgb3a2	-1.027	-1.035	-1.021	-1.092	-1.132	0.0126563	0.192831	23.9056	9.26106	0.040961	-1.05681	0.779443	0.54256
Gpc4	-1.015	1.08	1.251	-1.011	-1.085	0.00011236	0.00314508	23.851	9.26467	1.55138	0.0765575	0.8296	0.00974451
Qsox1	-1.045	1.006	1.193	-1.111	-1.23	0.00013225	0.00323834	23.8522	9.26777	1.57123	-0.00335675	0.828873	0.0254267
2900092C05Rik	-1.052	1.02	1.209	-1.015	-1.006	0.00014641	0.00347209	23.8527	9.26813	1.50968	0.0548294	0.82829	0.00657942
LOC270186	-1.072	1.14	1.332	-1.021	-1.036	0.00012544	0.00319587	23.8529	9.27218	1.60656	0.108414	0.829081	0.00483947
Foxk2	-1.129	1.004	1.168	-1.175	-1.374	7.744e-05	0.00309089	23.8518	9.27483	1.59406	-0.0327229	0.830903	0.0325757
8430419L09Rik	-1.068	1.012	1.078	-1.009	-1.324	5.329e-05	0.00220989	23.8549	9.27843	1.51699	-0.0174886	0.831453	0.0364224
Gyk	-1.068	1.038	1.206	-1.096	-1.286	6.889e-05	0.00277838	23.8536	9.28418	1.57319	0.0180591	0.831001	0.0295041
Sec61b	-1.167	1.018	1.22	-1.133	-1.178	0.000121	0.00314508	23.8553	9.2846	1.60589	-0.00794354	0.829157	0.00147955
Fkbpl	-1.085	1.087	1.274	-1.008	-1.038	0.00010609	0.00313524	23.855	9.28596	1.5659	0.0816609	0.829896	0.00648374
Olfr1365	-1.088	1.013	1.114	-1.01	-1.244	5.041e-05	0.00212763	23.8552	9.28746	1.49743	-0.0167477	0.831828	0.0221595
Man1a2	-1.01	1.02	1.186	-1.016	-1.18	6.889e-05	0.00277838	23.8548	9.28987	1.51409	0.0406088	0.831033	0.0240711
Ap2a2	-1.037	1.027	1.245	-1.043	-1.088	0.00015376	0.00358035	23.8577	9.29224	1.54775	0.0499377	0.828044	0.00711667
2610001E17Rik	-1.036	1.058	1.178	-1.004	-1.265	5.041e-05	0.00212763	23.8559	9.29334	1.53291	0.0231555	0.831948	0.0318809
Tpx2	-1.003	1.147	1.169	-1.429	-2.571	0.000144	0.00347209	23.8689	9.29675	1.95487	-0.212203	0.82848	0.172847
Zfp521	-1.198	1.042	1.213	-1.02	-1.02	5.776e-05	0.00237609	23.8561	9.29761	1.52893	0.0548176	0.831173	0.0248157
Ranbp9	1.035	2.236	2.053	1.381	1.045	0.00935089	0.153296	23.9592	9.30043	0.661304	1.67896	0.763778	0.00314598
Sbf1	-1.23	1.033	1.145	-1.031	-1.182	5.041e-05	0.00212763	23.8604	9.3033	1.5555	-0.00709359	0.831968	0.00664303
2310044H10Rik	-1.141	1.034	1.215	-1.066	-1.215	5.329e-05	0.00220989	23.86	9.31586	1.56247	0.0277504	0.831489	0.0100633
Fam152a	-1.083	1.046	1.161	-1.028	-1.368	4.9e-05	0.0020939	23.8655	9.3172	1.57734	-0.000628621	0.832036	0.0390247
Krt2	-1.074	-1.024	-1.007	-1.076	-1.049	0.0125216	0.191405	23.8899	9.31941	0.0378422	-1.04207	0.754228	0.137811
Pigt	-1.157	1.095	1.43	-1.36	-1.516	0.00021316	0.00455445	23.865	9.32118	1.84839	-0.0340425	0.825436	0.0419301
Homer1	-1.164	1.015	1.132	-1.041	-1.333	4.761e-05	0.00204584	23.8686	9.32594	1.56926	-0.0249521	0.832088	0.0232602
3000003G13Rik	-1.071	1.132	1.363	-1.038	-1.161	0.0001	0.00313524	23.8631	9.32711	1.64517	0.0937346	0.830112	0.0118224
C230043F19Rik	1.005	1.039	1.047	1.012	1.032	0.0081	0.136042	23.896	9.32759	0.0197283	1.02915	0.768211	0.288138
Vps13d	-1.055	1.088	1.369	-1.042	-1.058	0.00017956	0.00395429	23.8665	9.33351	1.61302	0.097321	0.826872	0.000401745
LOC100043126	-1.061	1.062	1.367	-1.097	-1.124	0.00020449	0.00438134	23.868	9.33855	1.63581	0.0674142	0.825815	0.00831704
C530024C18Rik	-1.053	1.038	1.26	-1.006	-1.139	9.025e-05	0.00313524	23.8653	9.34039	1.55762	0.0568874	0.830658	0.0119338
Man2a1	-1.141	1.04	1.318	-1.08	-1.079	0.00016384	0.00366036	23.8676	9.34103	1.61065	0.0496392	0.827484	0.00831671
Bat2	-1.019	1.009	1.21	-1.063	-1.379	5.041e-05	0.00212763	23.8695	9.34776	1.56186	0.0140307	0.831868	0.0490538
H2-Q8	-1.076	-1.024	-1.025	-1.089	-1.129	0.00040804	0.00847761	23.9121	9.34968	0.0504684	-1.05991	0.822231	0.225732
Rnf5	-1.046	-1.012	-1.013	-1.086	-1.157	0.00261121	0.0497307	23.9145	9.35477	0.0575625	-1.05288	0.822322	0.414527
Ncapg	-1.116	1.067	1.22	-1.21	-1.83	4.624e-05	0.00200936	23.8808	9.35883	1.75991	-0.0881205	0.832421	0.0876467
Rnf141	-1.009	1.118	1.407	-1.042	-1.188	0.00014641	0.00347209	23.8707	9.35974	1.65314	0.103753	0.82837	0.0234017
2310051N18Rik	-1.092	1.065	1.353	-1.015	-1.027	0.00015625	0.00358956	23.8714	9.36189	1.59207	0.0930927	0.827819	0.0088231
Vps13a	-1.103	1.099	1.313	-1.057	-1.345	4.761e-05	0.00204584	23.8755	9.36445	1.64171	0.0530086	0.832245	0.0314726
Efcab2	-1.029	1.005	1.33	-1.061	-1.083	0.00023716	0.00503586	23.8733	9.36518	1.57843	0.0611727	0.82516	0.00738842
LOC100043444	-1.038	-1.008	-1.01	-1.048	-1.079	0.00083521	0.0169308	23.9375	9.36583	0.0313699	-1.03103	0.815487	0.279648
Gnb1	-1.037	1.015	1.282	-1.033	-1.225	9.801e-05	0.00313524	23.8754	9.37911	1.58144	0.0403837	0.830235	0.025703
scl0003781.1_22	-1.028	1.143	1.482	-1.011	-1.036	0.00020164	0.00434745	23.8755	9.37964	1.65566	0.152385	0.82614	0.00104397
Uchl5	-1.041	1.001	1.305	-1.227	-1.595	0.00011881	0.00314508	23.8746	9.38079	1.71989	-0.0520452	0.829478	0.0696376
Gnb1l	-1.194	-1.025	-1.024	-1.194	-1.265	0.00027889	0.00587344	23.9246	9.38486	0.132805	-1.11763	0.824219	0.115067
LOC100039751	1.047	1.283	1.32	1.163	1.331	0.036864	0.277571	23.8888	9.38526	0.0893952	1.23884	0.773244	0.671432
6720463L11Rik	-1.024	1.08	1.347	-1.036	-1.307	5.329e-05	0.00220989	23.8794	9.38745	1.64119	0.0636218	0.831408	0.0372893
5730589K01Rik	-1.011	1.007	1.27	-1.004	-1.224	7.744e-05	0.00309089	23.8792	9.38921	1.55979	0.0457071	0.830891	0.0295295
1810007M14Rik	-1.134	1.055	1.414	-1.102	-1.116	0.00020449	0.00438134	23.8787	9.39564	1.66664	0.0670728	0.825884	0.0023336
Lsm8	-1.136	1.088	1.544	-1.257	-1.286	0.00040804	0.00847761	23.8819	9.40765	1.81175	0.0472154	0.82214	0.0178672
Suclg2	-1.011	1.086	1.386	-1.037	-1.321	7.744e-05	0.00309089	23.8851	9.4098	1.65913	0.0740416	0.830876	0.0404098
Spin	-1.027	1.002	1.351	-1.089	-1.298	0.00015625	0.00358956	23.8835	9.42312	1.63539	0.0316705	0.827954	0.0358272
Ptch1	-1.062	-1.053	-1.007	-1.203	-1.289	0.00506944	0.0908289	23.8847	9.42741	0.11359	-1.10951	0.781748	0.424591
L3mbtl3	-1.105	1.099	1.468	-1.077	-1.204	0.00015625	0.00358956	23.8845	9.42773	1.70461	0.0903378	0.827895	0.0125568
Aurka	-1.092	-1.119	-1.014	-2.062	-3.254	0.0266669	0.266838	23.9053	9.42992	0.740954	-1.59064	0.833424	0.62655
Gli2	1.159	1.425	1.455	1.181	1.149	3.025e-05	0.00138472	23.9056	9.43882	0.192002	1.30524	0.83326	0.0111751
Nde1	-1.098	1.003	1.354	-1.162	-1.479	0.0001	0.00313524	23.891	9.43945	1.70824	-0.0170408	0.829997	0.0482415
Ptrh2	-1.068	-1.048	-1.039	-1.072	-1.064	0.0114918	0.180253	23.8669	9.44117	0.0181956	-1.05622	0.757096	0.0460044
6720475J19Rik	-1.014	1.094	1.462	-1.006	-1.186	0.000144	0.00347209	23.8893	9.44554	1.65717	0.118485	0.828438	0.0224444
4933417E08Rik	-1.064	1.044	1.411	-1.065	-1.269	0.00013225	0.00323834	23.8904	9.44712	1.66594	0.0618637	0.828757	0.0266117
4930543C13Rik	1.036	1.125	1.127	1.042	1.008	0.00027889	0.00587344	23.9568	9.44826	0.0668417	1.07914	0.824221	0.0901794
Dnm1l	-1.036	1.005	1.398	-1.067	-1.211	0.00019044	0.0041524	23.8879	9.45266	1.63378	0.0586554	0.826448	0.0231574
Tia1	-1.066	1.023	1.35	-1.012	-1.27	5.329e-05	0.00220989	23.8983	9.45574	1.61865	0.0539523	0.831417	0.0272656
4932438H23Rik	-1.06	-1.012	-1.017	-1.056	-1.09	0.00442225	0.0803532	24.0432	9.46255	0.0363096	-1.04002	0.785645	0.173778
Stac2	1.01	1.627	1.63	1.225	1.214	0.00050176	0.0103137	23.9776	9.46914	0.327391	1.39892	0.82036	0.133782
Ext2	-1.012	1.169	1.679	-1.1	-1.118	0.00047961	0.00987152	23.8846	9.47158	1.78589	0.175658	0.820754	0.012816
EG668831	-1.062	1.068	1.514	-1.018	-1.007	0.00030625	0.00644085	23.8868	9.47728	1.65081	0.137206	0.823891	0.00720087
EG434758	1.028	1.123	1.142	1.043	1.063	0.00063504	0.0129326	23.8834	9.4778	0.0629154	1.08853	0.818027	0.120027
Camkv	-1.108	-1.076	-1.068	-1.15	-1.217	0.00189225	0.0367874	23.9428	9.48608	0.0599974	-1.11393	0.833551	0.393096
LOC382421	1.066	1.21	1.237	1.096	1.131	0.00057121	0.0116867	23.8846	9.48719	0.0900333	1.1606	0.819204	0.155853
Cbx5	-1.079	1.002	1.461	-1.182	-1.475	0.00017689	0.00390385	23.8931	9.50544	1.75436	0.00624958	0.827021	0.0488277
Nat12	-1.058	1.037	1.492	-1.047	-1.178	0.00020164	0.00434745	23.8916	9.51097	1.67384	0.095771	0.825932	0.0155065
Layn	1.108	1.208	1.239	1.066	1.014	0.00020164	0.00434745	23.8918	9.51199	0.114112	1.14383	0.826027	0.178177
Zdhhc6	-1.053	-1.067	-1.038	-1.128	-1.166	0.0250906	0.266838	23.8381	9.52127	0.0474213	-1.08554	0.730566	0.490252
Snrpd3	-1.111	1.027	1.614	-1.241	-1.338	0.00055696	0.0114179	23.8824	9.5384	1.82454	0.0482228	0.819486	0.0268689
Cdc27	-1.03	1.011	1.389	-1.03	-1.504	2.601e-05	0.00120133	23.9354	9.54303	1.67705	0.0286605	0.833338	0.0612477
Slco3a1	-1.065	-1.031	-1.007	-1.083	-1.073	0.0170825	0.230604	23.8345	9.54419	0.0408315	-1.04742	0.743234	0.0406278
Atp5a1	1.051	1.16	1.212	1.058	1.132	0.0470022	0.288891	23.8276	9.54454	0.0797309	1.13052	0.713461	0.207472
Xist	-1.144	1.057	1.44	-1.049	-1.47	2.401e-05	0.00112239	23.9397	9.54466	1.73293	0.0380337	0.83356	0.0407686
E330034G19Rik	1.002	1.062	1.079	1	1.001	0.00075076	0.015249	23.876	9.54661	0.0498721	1.03574	0.816449	0.00432551
Gadd45g	1.117	3.097	2.997	1.831	1.326	0.00417316	0.0766852	24.1057	9.56419	1.0878	2.28349	0.787525	0.040445
Smek2	1.042	1.221	1.266	1.038	1.014	0.00018496	0.00405009	23.8958	9.57272	0.150505	1.13864	0.826538	0.0402482
LOC433261	-1.041	1.205	1.772	-1.004	-1.185	0.00020449	0.00438134	23.8922	9.58267	1.82186	0.219862	0.825691	0.0170927
Synj2bp	-1.127	1.066	1.66	-1.048	-1.049	0.00047089	0.00971148	23.881	9.592	1.74036	0.152047	0.821083	0.00968009
Angpt1	-1.012	-1.194	-1.001	-1.553	-1.865	0.0447746	0.288891	23.8093	9.59682	0.286035	-1.29599	0.715366	0.609232
Hipk3	1.09	2.519	2.426	1.77	1.588	0.0141848	0.2087	24.1614	9.59769	0.657793	2.01057	0.750871	0.157278
Sgca	-1.022	-1.014	-1.005	-1.033	-1.035	0.0141848	0.2087	23.8171	9.60664	0.0152634	-1.02009	0.750864	0.177622
D17H6S56E-5	-1.037	1.216	1.708	-1.465	-2.916	1.296e-05	0.000711486	23.9927	9.62738	2.26924	-0.133617	0.834976	0.178557
Zdhhc24	1.028	1.088	1.089	1.038	1.005	0.00106276	0.0212229	24.0966	9.64764	0.0439809	1.05775	0.811565	0.111583
Fstl3	1.081	1.771	1.746	1.403	1.309	0.00702244	0.120369	24.1781	9.66016	0.330273	1.52706	0.772253	0.144598
1700034H14Rik	-1.132	1.007	1.612	-1.056	-1.295	0.00019044	0.0041524	23.9094	9.66158	1.7555	0.0905319	0.826395	0.0200927
LOC218963	1.037	1.121	1.162	1.049	1.105	0.0392436	0.280409	23.7855	9.66606	0.0587458	1.10089	0.718689	0.236893
Bdp1	-1.077	1.028	1.633	-1.012	-1.271	0.00018496	0.00405009	23.9115	9.66913	1.74132	0.121719	0.826504	0.0241108
Fkbp2	-1.094	1.009	1.73	-1.023	-1.041	0.00075076	0.015249	23.8594	9.70915	1.73942	0.166536	0.816522	0.00657482
LOC271490	-1.044	1.103	1.969	-1.384	-1.924	0.00056169	0.0115072	23.8686	9.71539	2.13978	0.0561402	0.819348	0.0888288
Col4a2	1.074	1.483	1.532	1.158	1.025	0.00010609	0.00313524	24.0731	9.72619	0.291266	1.30475	0.829657	0.0363772
5530601H04Rik	1.009	1.176	1.167	1.084	1.033	0.0221117	0.256857	24.2621	9.72758	0.0858368	1.11137	0.734268	0.05776
5830420C15Rik	-1.109	1.023	1.73	-1.03	-1.198	0.00042849	0.00886073	23.8811	9.72911	1.77974	0.145957	0.821833	0.0108142
1300018J18Rik	1.042	1.138	1.167	1.065	1.086	0.00110224	0.021997	23.8422	9.76348	0.0635998	1.10866	0.811346	0.149094
Dtx1	1.12	1.72	1.692	1.427	1.276	0.046829	0.288891	24.3286	9.78489	0.284322	1.50699	0.713596	0.112131
Pmaip1	1.094	2.729	2.681	1.13	-1.105	0.0135024	0.200863	24.2949	9.8189	1.55258	1.6215	0.75167	0.294212
1500010G04Rik	1.086	1.458	1.614	1.079	1.016	0.00056644	0.0115968	23.8663	9.83398	0.341805	1.30115	0.81925	0.0442694
Scpep1	1.09	1.164	1.195	1.083	1.056	0.00020164	0.00434745	23.9126	9.84431	0.0737518	1.12877	0.825997	0.100022
Snx19	-1.095	-1.051	-1.05	-1.13	-1.284	0.0118157	0.184302	24.3166	9.86853	0.0792118	-1.10566	0.756215	0.494298
LOC384285	1.021	1.076	1.105	1.015	1.006	0.001521	0.029871	23.8242	9.87889	0.0555365	1.0525	0.806184	0.0581614
Rbpms	1.008	2.912	3.008	2.007	1.834	0.00182329	0.0355139	24.2557	9.91576	0.907498	2.33113	0.803479	0.192349
LOC225058	1.086	1.299	1.391	1.084	1.018	0.00020449	0.00438134	23.9134	9.92315	0.202376	1.20648	0.825858	0.0729437
Golt1b	-1.1	1.057	2.241	-1.086	-1.024	0.00308025	0.0579835	23.793	9.93472	1.99097	0.293206	0.793558	0.00816826
6530402F18Rik	-1.154	-1.063	-1.035	-1.15	-1.2	3.61e-06	0.000586207	24.044	9.94138	0.0829965	-1.10612	0.836696	0.119607
1700019J19Rik	1.019	1.11	1.162	1.04	1.093	0.0253446	0.266838	23.6984	9.95146	0.0644653	1.0923	0.730323	0.235916
Plekha3	1.051	1.414	1.493	1.183	1.163	2.89e-06	0.000492625	24.0488	9.97813	0.22421	1.29964	0.836864	0.107809
3830408P04Rik	-1.097	-1.072	-1.037	-1.138	-1.194	0.00085849	0.0173799	23.8582	10.0087	0.0641249	-1.09805	0.815214	0.326924
Adarb1	1.094	1.505	1.736	1.193	1.392	0.0155501	0.218374	23.7109	10.0172	0.296489	1.42036	0.746476	0.209362
2500002A22Rik	-1.054	1.114	2.203	-1.082	-1.873	0.00027556	0.00581522	23.9061	10.0241	2.15839	0.191785	0.824269	0.0824161
Alox12b	1.049	1.273	1.431	1.032	1.033	0.00544644	0.0965741	23.7695	10.0358	0.232793	1.19473	0.779341	0.0146344
D130059O18Rik	-1.183	1.188	2.637	-1.083	-1.241	0.00254016	0.0485573	23.8159	10.0983	2.27104	0.382956	0.797589	0.00550103
Ptpru	1.001	1.288	1.345	1.138	1.129	9.61e-06	0.000711486	24.1151	10.1442	0.160045	1.20845	0.835981	0.174377
LOC384666	1.011	1.097	1.122	1.041	1.02	2.25e-06	0.000492625	24.085	10.201	0.0601796	1.0686	0.837199	0.0323879
Smc5l1	1.068	2.656	2.751	2.127	2.111	0.0127464	0.193631	24.4249	10.2068	0.626208	2.27615	0.753688	0.343685
LOC667005	-1.027	1.054	2.471	-1.465	-3.19	0.00016384	0.00366036	23.9491	10.2098	2.6732	-0.0303194	0.827455	0.178227
Enah	1.019	1.187	1.252	1.067	1.038	4.624e-05	0.00200936	23.9906	10.2311	0.129572	1.13263	0.832465	0.0323438
Med19	-1.166	-1.096	-1.046	-1.234	-1.483	0.00383161	0.0709158	24.2238	10.2483	0.156673	-1.17653	0.827379	0.439766
Mocs1	1.162	1.339	1.388	1.198	1.032	0.000324	0.00680488	24.2551	10.2709	0.162782	1.25369	0.823704	0.172969
Eif4g2	-1.03	1.007	2.466	-1.076	-2.021	0.00086436	0.0174758	23.8865	10.2757	2.29467	0.21016	0.815094	0.0941339
Foxq1	1.215	1.358	1.372	1.311	1.326	0.00299209	0.0564272	24.3263	10.2906	0.0558653	1.32728	0.806136	0.423802
Tcfcp2	1.004	1.135	1.195	1.038	1.01	0.000121	0.00314508	23.9667	10.296	0.108191	1.09295	0.829299	0.0122239
Fcrl5	1.04	1.083	1.096	1.062	1.07	0.00022801	0.004865	23.9736	10.3058	0.0235625	1.07382	0.830164	0.280812
1810019D21Rik	1.017	1.094	1.116	1.055	1.054	3.24e-06	0.000549251	24.0704	10.3545	0.0446987	1.07528	0.837374	0.179077
Mrpl18	-1.132	-1.131	-1.048	-1.226	-1.358	0.00374544	0.0694042	23.8267	10.3865	0.111341	-1.16261	0.799916	0.438164
EG629643	1.113	1.164	1.243	1.091	1.089	0.027291	0.266838	23.6482	10.4082	0.0830224	1.1495	0.727694	0.0605541
Oxr1	-1.076	-1.051	-1.037	-1.099	-1.235	0.0124546	0.191384	24.473	10.4212	0.0631388	-1.08633	0.75464	0.524217
S3-12	-1.154	15.142	18.709	8.101	7.021	5.329e-05	0.00220989	24.2082	10.4374	8.77978	11.1801	0.831327	0.204469
LOC232890	1.027	1.111	1.173	1.056	1.102	0.0351938	0.275034	23.6283	10.4397	0.0634583	1.10089	0.721502	0.247036
EG434858	-1.087	1.021	3.159	-1.067	-1.647	0.00512656	0.0916395	23.75	10.4478	2.53343	0.442202	0.781228	0.0470751
Col4a1	1.185	1.457	1.595	1.237	1.032	1.69e-06	0.000492625	24.0867	10.4533	0.265278	1.35115	0.837305	0.124072
Baz1b	-1.129	-1.037	-1.028	-1.064	-1.064	0.0104448	0.167579	24.4746	10.4854	0.0365713	-1.05686	0.760094	0.372886
Odz3	-1.155	-1.182	-1.081	-1.314	-1.612	0.0212285	0.253468	24.0221	10.5007	0.168235	-1.24149	0.833638	0.598213
Lrsam1	-1.027	-1.033	-1.006	-1.062	-1.118	0.0117289	0.183226	23.8913	10.5092	0.0369126	-1.04349	0.815012	0.536254
LOC383335	1.02	1.027	1.037	1.019	1.02	0.0373649	0.277571	23.5923	10.5442	0.00983568	1.02571	0.720171	0
LOC236831	1.011	1.117	1.2	1.05	1.061	0.00605284	0.105746	23.7176	10.5773	0.0893054	1.10133	0.775957	0.117824
Atad4	1.09	1.468	1.871	1.157	1.145	0.0104448	0.167579	23.6662	10.5946	0.413994	1.40558	0.760115	0.0278637
Csad	1.055	2.079	2.215	1.712	1.309	0.0236237	0.265234	24.5495	10.6019	0.541854	1.78948	0.732568	0.0972371
Apba3	1.048	1.114	1.222	1.033	1.028	0.0279893	0.266838	23.5856	10.6069	0.104732	1.10156	0.726937	0.0400314
Prps1	1.134	1.202	1.325	1.109	1.047	0.00779689	0.131596	23.683	10.6083	0.12682	1.18273	0.769135	0.143312
A630084D02Rik	1.034	1.328	1.479	1.172	1.138	0.00017956	0.00395429	23.9667	10.6169	0.214949	1.26511	0.826884	0.105881
LOC100041703	1.069	1.293	1.483	1.154	1.236	0.0205636	0.251073	23.6024	10.6309	0.185131	1.27082	0.737182	0.189047
1190005N23Rik	1.017	1.519	1.687	1.306	1.253	9.61e-06	0.000711486	24.1427	10.6524	0.296891	1.41003	0.836104	0.172715
Lrg1	1.029	4.228	6.234	2.566	2.64	0.00165649	0.0324699	23.8421	10.6631	2.37164	3.72041	0.805002	0.145678
EG665509	1.03	1.261	1.472	1.103	1.062	0.00388129	0.0717922	23.7663	10.6688	0.227445	1.2222	0.788901	0.0296569
Ard1	-1.115	-1.104	-1.079	-1.166	-1.414	0.0374423	0.277571	24.5849	10.6714	0.0964808	-1.15474	0.719996	0.639759
Top2a	-1.029	-1.051	1.003	-2.483	-4.206	0.0152276	0.214822	23.6108	10.6728	1.99157	-1.27844	0.746964	0.333643
Rab18	1.072	1.249	1.399	1.143	1.111	0.00257049	0.0491067	23.8026	10.7328	0.161756	1.22186	0.797263	0.0507695
Nampt	1.069	1.234	1.402	1.125	1.101	0.00561001	0.0986243	23.6904	10.7345	0.166123	1.21345	0.778181	0.0399067
Chd7	1.112	1.476	1.553	1.369	1.4	0.001936	0.0376142	24.3024	10.7639	0.16391	1.41346	0.827358	0.393758
5730470C09Rik	-1.104	-1.042	-1.017	-1.092	-1.236	0.0163073	0.224812	24.5566	10.7647	0.0810085	-1.08195	0.74486	0.345848
Egln2	1.039	1.2	1.445	1.056	1.046	0.0233173	0.2641	23.5273	10.8119	0.220376	1.18676	0.732973	0.00662166
Crispld2	-1.008	2.54	3.909	1.46	2.198	0.00200704	0.0389454	23.9828	10.8166	1.75461	2.1223	0.827067	0.396219
Olfr1046	1.024	1.094	1.201	1.032	1.028	0.0238085	0.265473	23.5216	10.8232	0.0957324	1.08864	0.732245	0.00870724
Ghitm	1.092	1.198	1.213	1.17	1.151	0.0243672	0.266838	24.5956	10.8286	0.0480202	1.17461	0.731458	0.259166
E230025E14Rik	1.002	1.207	1.327	1.123	1.117	0.00060516	0.0123485	23.9152	10.8357	0.139744	1.17952	0.818543	0.175828
Cubn	1.047	1.136	1.156	1.102	1.046	0.0127238	0.193574	24.556	10.8436	0.0581373	1.10886	0.753743	0.00368921
Ccdc91	1.12	1.364	1.544	1.263	1.264	0.00253009	0.0483948	23.7756	10.8843	0.178479	1.34081	0.797699	0.166621
Ada	1.045	4.621	5.874	3.231	1.824	0.00047089	0.00971148	24.3462	10.91	2.41546	3.78615	0.821146	0.0722636
Birc5	-1.169	-1.007	1.239	-2.123	-3.779	0.0148596	0.212055	23.5262	10.9258	1.94629	-1.06308	0.748041	0.275508
LOC666053	1.07	1.822	2.444	1.521	1.47	0.00276676	0.052402	23.7416	10.9767	0.58458	1.76264	0.795471	0.139677
LOC100038857	1.02	1.078	1.119	1.057	1.05	0.0009	0.0181488	23.8754	10.982	0.0415637	1.07179	0.81453	0.148256
Bsdc1	1.031	1.276	1.368	1.229	1.305	0.017424	0.231717	23.9711	11.0354	0.0985893	1.2587	0.824461	0.574236
Cdcp2	-1.127	-1.024	-1.004	-1.046	-1.048	0.00549081	0.0970263	24.5527	11.0717	0.045076	-1.04075	0.779018	0.390156
LOC268700	1.134	1.249	1.311	1.193	1.066	0.00111556	0.0222341	24.4147	11.0855	0.114694	1.21335	0.811147	0.134205
Rnps1	-1.081	-1.095	-1.038	-1.121	-1.232	0.0115993	0.181846	23.9269	11.0876	0.0578525	-1.10359	0.820292	0.534769
Fign	1.05	1.289	1.443	1.212	1.141	0.000121	0.00314508	24.0285	11.0979	0.171762	1.25709	0.82921	0.110402
Arsj	-1.024	1.895	2.495	1.343	1.706	0.0108368	0.172344	24.4717	11.1157	1.17042	1.51758	0.800808	0.527334
Dpep1	1.051	3.809	6.139	2.912	2.696	0.002601	0.0495668	23.7381	11.1396	2.08396	3.66819	0.796967	0.159945
Cdca8	-1.226	-1.133	1.121	-2.001	-3.308	0.030695	0.269129	23.4265	11.1678	1.8434	-1.07415	0.724485	0.239174
Tgfa	1.044	1.16	1.233	1.125	1.083	6.241e-05	0.00254364	24.0903	11.1702	0.0841931	1.14405	0.831101	0.0974653
Ntf3	1.024	1.568	1.832	1.431	1.326	5.184e-05	0.00217905	24.1948	11.2145	0.337284	1.49861	0.831618	0.194843
Ptk2b	1.006	1.382	1.8	1.242	1.192	0.00614656	0.10702	23.6048	11.2299	0.350153	1.38368	0.77552	0.108718
Trafd1	1.049	1.242	1.514	1.158	1	0.00224676	0.0431896	23.7536	11.281	0.235374	1.2316	0.799961	0.0419139
LOC380644	1.093	1.093	1.132	1.081	1.039	0.00508369	0.0910314	23.6391	11.2901	0.0327289	1.09316	0.781647	0.337923
Ppp2r3c	-1.114	-1.059	-1.035	-1.082	-1.169	0.0219929	0.256857	24.675	11.2916	0.0594098	-1.07902	0.734397	0.213002
Mt2	-1.056	2.772	3.428	2.158	1.874	0.042601	0.287563	24.7144	11.3488	1.70498	2.21032	0.716615	0.39944
Sostdc1	1.015	1.428	1.561	1.371	1.444	0.0139476	0.206193	24.2921	11.372	0.168803	1.39504	0.826263	0.552177
Trpv5	-1.102	-1.057	-1.02	-1.081	-1.176	0.002601	0.0495668	24.5213	11.3874	0.0643595	-1.07466	0.796972	0.262001
LOC384710	1.284	1.42	1.527	1.392	1.41	0.00450241	0.0815695	23.6566	11.3952	0.0892208	1.42195	0.785016	0.291193
Olfr1510	-1.092	-1.037	-1.016	-1.055	-1.126	0.0390062	0.280409	24.722	11.4092	0.0538417	-1.05306	0.718877	0.15091
A330080J22Rik	1.063	1.306	1.564	1.235	1.003	0.00019044	0.0041524	23.9997	11.4181	0.255026	1.27939	0.826351	0.0483645
9330210B09Rik	1.034	1.068	1.13	1.053	1.04	0.015675	0.21933	23.4486	11.461	0.0494744	1.07187	0.746196	0.0260695
Etfdh	1.039	1.22	1.438	1.172	1.01	0.00063504	0.0129326	23.8817	11.472	0.191426	1.20723	0.81802	0.0299519
6330414G02Rik	1.009	1.893	2.413	1.78	1.827	0.000961	0.0192781	23.8986	11.4833	0.463664	1.86202	0.819581	0.35153
Mknk2	1.086	1.477	1.76	1.413	1.541	0.00811801	0.136048	23.5571	11.4897	0.230278	1.49218	0.768069	0.419769
Fscn3	-1.18	-1.073	-1.005	-1.088	-1.03	0.02247	0.259068	23.4254	11.5138	0.0539815	-1.06824	0.741164	0.605009
D630033O11Rik	-1.071	-1.022	-1.009	-1.031	-1.05	0.0220522	0.256857	24.7198	11.5222	0.0294275	-1.03026	0.734324	0.169756
Adamts1	1.05	1.425	3.064	1.104	-1.252	0.00042849	0.00886073	23.9292	11.5258	1.49384	1.33966	0.822013	0.311888
V1rc29	1.105	1.104	1.145	1.094	1.004	0.00633616	0.109949	24.2243	11.5463	0.0451106	1.09889	0.822338	0.480296
Cenpa	-1.117	-1.014	1.364	-1.453	-3.026	0.0192377	0.24431	23.4183	11.6024	1.89292	-0.830081	0.739265	0.224618
LOC547329	1.037	1.081	1.107	1.075	1.055	0.00091204	0.0183556	24.3824	11.6295	0.0311044	1.07699	0.814083	0.127085
Serpina3m	-1.083	1.73	2.638	1.403	1.222	0.00367236	0.0683373	24.57	11.6456	1.36279	1.44546	0.790036	0.382902
LOC270152	-1.046	1.291	1.728	1.056	1.345	0.0285948	0.266838	24.7321	11.6552	0.879452	1.05339	0.741518	0.63515
Lrrc39	1.009	1.141	1.302	1.12	1.025	0.00113569	0.0225915	23.8357	11.6597	0.130091	1.13992	0.810957	0.0239979
BC064033	1.064	1.597	2.271	1.492	1.618	0.0321485	0.270855	23.3869	11.6814	0.540243	1.65287	0.723596	0.238381
Prodh	1.035	6.404	8.027	5.749	4.664	0.00990025	0.160934	24.6931	11.7156	2.8164	5.72915	0.76206	0.296701
Tilz3c	-1.066	2.16	3.294	1.878	1.564	0.00438244	0.0797708	24.5892	11.7499	1.61061	1.88217	0.785901	0.369989
4933403O12Rik	1.009	1.05	1.078	1.047	1.034	0.00070756	0.0143905	24.1355	11.7514	0.0277169	1.04884	0.816808	0.191236
Olfr881	1.014	1.094	1.155	1.086	1.032	0.00094864	0.0190425	24.2937	11.7552	0.0662179	1.0889	0.813451	0.0589357
Ramp2	-1.069	4.214	5.761	3.706	3.192	0.00931225	0.152744	24.6931	11.7632	2.5416	3.66111	0.76402	0.385179
Rasl10b	1.027	1.277	1.506	1.256	1.068	0.00080656	0.0163608	24.1343	11.7722	0.225037	1.26962	0.81583	0.038661
Fam108b	1.107	1.351	1.799	1.303	1.153	0.00938961	0.153686	23.5353	11.7809	0.372749	1.38382	0.763676	0.0285228
Htra4	1.04	1.154	1.219	1.134	1	0.0112784	0.177719	24.7163	11.7962	0.107993	1.13079	0.757659	0.0853305
Fzd1	1.068	2.01	3.146	1.902	1.951	0.0134096	0.200352	23.4743	11.8194	0.968591	2.0879	0.75212	0.222004
Pax6	1.01	1.067	1.159	1.06	1.033	0.00820836	0.137264	23.5607	11.8531	0.0790939	1.07309	0.767856	0.0697523
2410004N11Rik	1.002	1.139	2.008	1.044	-1.147	0.00408321	0.0752115	24.5446	11.8546	1.08458	1.02622	0.790128	0.445235
Ppp1r9b	1.002	1.331	1.991	1.279	1.117	0.0157252	0.219633	23.4476	11.8628	0.563178	1.37967	0.746136	0.0506281
Cnot4	1.279	1.25	1.994	1.174	-1.012	0.011046	0.174591	24.6156	11.9014	0.982187	1.13527	0.77886	0.529418
Fam129b	-1.067	1.334	1.847	1.197	1.331	0.0453264	0.288891	24.8283	11.9139	0.951248	1.12176	0.714935	0.588581
Eif4a2	-1.127	1.037	4.019	1.009	-1.301	0.00096721	0.0193649	23.9045	11.9164	2.45229	1.15822	0.812547	0.0143226
9930013M16Rik	1.214	1.264	1.337	1.251	1.034	0.0150308	0.213805	24.756	11.9165	0.115698	1.2434	0.747466	0.359536
Eln	1.054	1.82	3.058	1.746	1.819	0.0435974	0.288891	23.3707	11.9215	1.01211	1.94379	0.716053	0.189187
6430598A04Rik	-1.082	1.169	2.268	1.159	1.249	0.00506944	0.0908289	24.2195	11.9285	1.08715	1.16657	0.808153	0.462034
Tbn-pending	1.089	1.249	1.37	1.245	1.097	0.00425104	0.0778844	24.5338	11.9653	0.143697	1.23882	0.787098	0.0124655
Phf14	1.075	1.265	2.079	1.205	-1.092	0.00872356	0.144703	24.6766	11.969	1.1117	1.1321	0.766538	0.445263
Snd1	1.001	1.383	1.601	1.376	1.197	0.00442225	0.0803532	24.548	11.969	0.260937	1.36403	0.78563	0.168468
Sorbs3	1.01	1.314	1.588	1.318	1.184	0.00096721	0.0193649	23.981	11.9725	0.234195	1.32559	0.812529	0.153
B230107H12Rik	-1.068	1.249	1.845	1.161	1.14	0.0302064	0.269129	24.8149	11.9824	0.99374	1.06908	0.72482	0.516984
ORF61	1.025	1.141	1.707	1.047	-1.152	0.0415752	0.286515	24.8316	11.9827	0.976726	0.953643	0.71736	0.519572
Ccng1	1.174	1.27	2.055	1.212	-1.172	0.0104448	0.167579	24.7036	11.9853	1.09871	1.13095	0.760108	0.489145
Csde1	1.041	1.025	2.151	1.031	-1.349	0.00425104	0.0778844	24.31	11.9906	1.15244	0.998845	0.804791	0.448906
Cnih3	1.067	1.09	1.165	1.09	1.021	0.00224676	0.0431896	23.7652	11.9917	0.0536811	1.0943	0.800015	0.162302
Lcn2	-1.198	22.128	47.692	21.894	17.567	0.00431649	0.0789897	23.6786	11.9931	22.4186	23.9192	0.786769	0.201187
Maf1	1.007	1.18	1.324	1.181	1.171	0.00182329	0.0355139	23.7903	11.9996	0.10543	1.18843	0.803447	0.298552
Mapk1ip1	1.046	1.421	2.083	1.42	1.234	0.010282	0.165915	23.526	12.0447	0.38343	1.48003	0.760582	0.0829895
Aff1	1.053	1.179	1.419	1.18	1.12	0.0136656	0.202704	23.4776	12.0666	0.132317	1.20214	0.751423	0.083304
Plekhf1	-1.079	1.297	1.937	1.242	1.087	0.0496398	0.288891	24.8561	12.079	0.859588	1.12799	0.711244	0.473816
Ubxd8	1.26	1.307	1.45	1.31	1.23	0.00885481	0.146487	23.5567	12.0955	0.0842787	1.32031	0.765987	0.0611856
mtDNA_ND4L	1.163	1.147	3.015	1.222	-1.043	0.00243049	0.0466053	23.7619	12.0967	1.47325	1.36934	0.798672	0.318641
Hnrpa1	-1.188	1.04	2.744	1.094	-1.305	0.00698896	0.119861	24.6406	12.1129	1.88561	0.911	0.772267	0.0126146
LOC329190	1.167	1.139	1.264	1.143	1.008	0.00990025	0.160934	23.537	12.1265	0.0738674	1.1524	0.762286	0.375695
LOC545208	-1.123	1.055	2.444	1.064	-1.307	0.0180634	0.237254	24.7826	12.135	1.66952	0.84984	0.741375	0.0214597
Sepx1	1.173	1.336	1.559	1.351	1.182	0.00121801	0.0241357	23.9416	12.1424	0.195815	1.35388	0.809928	0.0101647
Stx5a	1.121	1.175	1.323	1.185	1.018	0.00121801	0.0241357	23.945	12.1431	0.130019	1.18683	0.809949	0.175085
Asph	1.034	1.121	2.228	1.185	-1.329	0.00401956	0.0742163	24.4817	12.1455	1.15426	1.09041	0.788148	0.429612
scl000981.1_40	1.031	1.149	1.901	1.162	-1.142	0.0171086	0.230604	24.7766	12.1466	0.894466	1.04597	0.743185	0.474253
Zc3h14	1.164	1.026	2.049	1.093	-1.397	0.00923521	0.151561	24.4604	12.151	1.0551	1.00781	0.789933	0.510906
LOC100041754	1.079	1.079	1.137	1.082	1.033	0.0101002	0.163754	23.5328	12.1768	0.0362278	1.08692	0.761234	0.23669
LOC100044395	1.066	3.094	4.926	3.24	2.515	0.00123201	0.024335	23.9599	12.1796	1.56004	3.25997	0.809541	0.199152
Gab3	1.098	1.173	1.224	1.176	1.101	0.0122988	0.189823	24.7328	12.1862	0.057673	1.16849	0.755081	0.0103234
Ly6a	-1.158	1.043	1.822	1.101	1.286	0.0212868	0.253576	24.607	12.2003	0.836491	1.00625	0.774356	0.598444
Nbl1	1.036	1.484	1.737	1.508	1.45	0.00208849	0.0403989	24.2995	12.2089	0.24706	1.49017	0.80141	0.362408
Prosc	1.108	1.07	1.714	1.103	-1.08	0.0247748	0.266838	24.8232	12.217	0.768188	0.983962	0.73105	0.547905
S100a7a	1.054	3.376	8.511	3.691	2.609	0.027291	0.266838	23.4309	12.221	3.00966	4.24113	0.727719	0.0951484
6530401P13	-1.056	1.231	2.27	1.34	1.535	0.0139004	0.205693	24.3139	12.2367	1.01538	1.25695	0.800048	0.551621
Arid4a	1.065	1.02	1.882	1.105	-1.04	0.00670761	0.115485	24.5492	12.2375	0.898345	1.00214	0.779503	0.485219
Ssfa2	1.111	1.323	1.801	1.356	1.272	0.0442682	0.288891	23.4126	12.2448	0.279113	1.40999	0.715661	0.107353
Klhl24	1.005	1.046	2.106	1.169	-1.129	0.00374544	0.0694042	24.4398	12.259	1.0614	1.05771	0.78949	0.424879
Tollip	1.104	1.001	2.15	1.131	-1.164	0.00429025	0.0785561	24.2476	12.2646	1.09027	1.05889	0.802027	0.44969
Cab39l	1.099	1.315	1.57	1.342	1.2	0.00141376	0.0278181	23.9047	12.2677	0.201454	1.34034	0.807491	0.103225
LOC381735	1.038	1.036	1.056	1.038	1.01	0.00166464	0.032609	23.8395	12.2696	0.0150696	1.03812	0.804959	0.37488
LOC668631	-1.049	1.089	1.735	1.153	1.323	0.0284934	0.266838	24.7881	12.2753	0.731465	1.03547	0.742566	0.633805
Btnl7-pending	1.003	1.038	1.126	1.045	1.02	0.0251857	0.266838	23.445	12.2757	0.0525464	1.05365	0.730503	0.0608295
EG547109	1.003	1.108	1.157	1.114	1.121	0.0118374	0.184548	24.3149	12.2871	0.0475589	1.10955	0.799029	0.536645
Mtmr2	1.085	1.019	1.939	1.121	-1.646	0.0148596	0.212055	24.7634	12.2912	1.023	0.957485	0.748014	0.526101
Arnt	-1.025	1.005	1.747	1.091	1.04	0.0118592	0.184794	24.7211	12.2968	0.809872	0.966232	0.756001	0.508547
2610524N02Rik	1.117	1.021	1.835	1.118	-1.118	0.010404	0.167446	24.6497	12.3037	0.867662	0.992544	0.766526	0.522948
Anxa1	-1.033	1.594	2.57	1.717	1.871	0.018252	0.238311	24.6125	12.3057	1.02318	1.57368	0.771341	0.580412
Trim23	1.073	1.159	2.041	1.265	-1.062	0.0104448	0.167579	24.6954	12.3061	0.953011	1.1199	0.760052	0.449725
LOC674706	1.145	1.001	2.174	1.148	-1.011	0.00389376	0.0719797	24.1235	12.3089	1.0327	1.08663	0.804979	0.441799
Yme1l1	1.041	1.02	1.745	1.111	-1.289	0.0337457	0.273126	24.8626	12.3495	0.839511	0.950132	0.722579	0.529437
Ankrd42	1.034	1.063	1.16	1.073	1.023	0.0114276	0.179702	23.5272	12.3517	0.0598231	1.07904	0.75731	0.0347662
2510008P16Rik	1.173	1.215	1.456	1.246	1.012	0.00285156	0.0538758	23.7564	12.3944	0.165994	1.24594	0.794709	0.188404
Stam	1.19	1.038	1.836	1.17	-1.083	0.0131332	0.197465	24.6821	12.3961	0.838002	1.0259	0.760241	0.546339
Tm9sf2	1.074	1.012	1.768	1.137	-1.186	0.020967	0.253387	24.8132	12.4097	0.832817	0.973952	0.736308	0.527777
Herc4	1.32	1.045	1.97	1.202	-1.05	0.0146652	0.211334	24.4309	12.4176	0.90713	1.07396	0.787293	0.556397
Adrb2	-1.14	1.226	2.103	1.385	1.567	0.024461	0.266838	24.6299	12.4178	0.897094	1.23241	0.766705	0.614478
LOC381285	1.078	1.014	1.828	1.157	-1.382	0.0247118	0.266838	24.8348	12.4325	0.899489	0.972804	0.7311	0.528437
Obfc2a	-1.1	1.056	1.765	1.188	1.097	0.0373649	0.277571	24.8789	12.4588	0.793763	1.0146	0.720176	0.527428
Unc5b	-1.041	1.028	1.874	1.198	1.112	0.0103023	0.166069	24.6686	12.4648	0.867261	1.03591	0.760533	0.501262
Adam9	-1.006	1.126	2.149	1.316	1.294	0.007396	0.125863	24.4213	12.4679	0.996042	1.1649	0.787185	0.493832
A630098G22Rik	1.186	1.169	2.069	1.361	-1.142	0.0167703	0.228539	24.7622	12.5056	0.947776	1.16174	0.744002	0.484807
Chpt1	-1.007	1.196	2.03	1.373	1.08	0.0267977	0.266838	24.8412	12.5128	0.906246	1.16977	0.728271	0.444593
Rbbp9	1.017	1.045	1.791	1.206	-1.119	0.043514	0.288891	24.8935	12.5235	0.826411	1.01147	0.716127	0.490932
1300014I06Rik	1.072	1.369	1.878	1.463	1.287	0.00675684	0.116203	23.6221	12.5282	0.344984	1.47205	0.773291	0.128836
2010001H16Rik	-1.108	1.002	3.127	1.448	-1.007	0.005041	0.090477	24.4626	12.5363	2.07173	1.08879	0.78206	0.0103715
Actr10	1.089	1.015	1.838	1.222	-1.046	0.0164352	0.225568	24.7514	12.5858	0.844959	1.02975	0.74453	0.500358
mt-Nd4l	1.62	1.05	3.927	1.617	-1.095	0.0236237	0.265234	23.4934	12.6071	1.81191	1.71497	0.732541	0.304471
LOC383077	-1.119	1.278	2.22	1.527	1.334	0.0208514	0.25288	24.7918	12.6093	0.973113	1.29388	0.736582	0.493176
Nsbp1	1.08	1.136	2.008	1.371	-1.097	0.0294809	0.268358	24.8443	12.6302	0.91805	1.13936	0.725293	0.457247
Cidea	-1.038	1.205	2.042	1.42	1.674	0.0369408	0.277571	24.6172	12.6371	0.830214	1.23809	0.763216	0.672033
Ppp1cb	1.003	1.096	2.841	1.559	-1.334	0.00287296	0.0542469	24.2199	12.647	1.51395	1.33069	0.794492	0.332662
[truncated: 3,312 more rows]
