# Supplementary material for: Astrocytic insulin receptor controls circadian behavior via dopamine signaling in a sexually dimorphic manner
Source: Nat Commun. 2023 Dec 9;14:8175. doi: 10.1038/s41467-023-44039-8 (PMC10710518; doi:10.1038/s41467-023-44039-8)
Supplement: Supplementary file 5 — Supplementary Dataset 2 [file 41467_2023_44039_MOESM5_ESM.xlsx]

## Sheet: Supplementary Data 2
Supplementary Data 2. List of astrocyte circadian transcripts related to rhythmic processes
Gene ID	Ensembl ID	Gene name	Gene description	FC 0.25	FC 6	FC 12	FC 18	FC 24	P_VALUE	Q_VALUE	PERIOD	ACHROPHASE	AMPLITUDE	OFFSET	AVG_REPS_PERIODICITY	REPS_SCATTER
59026	ENSMUSG00000025261	Huwe1	HECT, UBA and WWE domain containing 1 [MGI:1926884]	1.278	1.108	-1.089	-1.018	1.255	0.0493284	0.288891	24.2631	2.91919	1.57129	0.0668972	0.71143	0.00313811
99586	ENSMUSG00000033308	Dpyd	dihydropyrimidine dehydrogenase [MGI:2139667]	1.144	1.182	-1.193	-1.02	1.076	0.03996	0.282254	24.0074	3.05704	1.59349	0.019085	0.718196	0.00922741
21853	ENSMUSG00000039994	Timeless	timeless circadian clock 1 [MGI:1321393]	-1.046	-1.027	-2.049	-2.757	-2.561	0.017689	0.234231	23.9377	5.64332	0.874288	-1.89235	0.741799	0.375293
20787	ENSMUSG00000020538	Srebf1	sterol regulatory element binding transcription factor 1 [MGI:107606]	-1.029	-1.048	-1.15	-1.342	-1.396	0.0108368	0.172344	23.8072	7.08374	0.15031	-1.19139	0.765496	0.527612
22171	ENSMUSG00000025747	Tyms	thymidylate synthase [MGI:98878]	-1.092	-1.237	-1.517	-3.005	-3.528	0.012144	0.188376	23.837	7.90159	0.91371	-1.99286	0.772471	0.53823
12234	ENSMUSG00000025217	Btrc	beta-transducin repeat containing protein [MGI:1338871]	1.116	1.21	1.039	-1.061	-1.333	0.0127013	0.193327	23.9582	8.1362	1.20893	0.292642	0.753775	0.407276
78925	ENSMUSG00000021594	Srd5a1	steroid 5 alpha-reductase 1 [MGI:98400]	-1.054	-1.033	-1.086	-1.193	-1.328	0.0233478	0.264114	23.6289	8.40295	0.0929938	-1.12471	0.784305	0.609236
11450	ENSMUSG00000022878	Adipoq	adiponectin, C1Q and collagen domain containing [MGI:106675]	-1.128	1.048	1.001	-1.051	-1.089	0.00011236	0.00314508	23.8134	9.09512	1.48025	-0.0142464	0.829602	0.00567306
58991	ENSMUSG00000064177	Ghrl	ghrelin [MGI:1930008]	-1.025	1.024	1.036	-1.047	-1.114	0.00010404	0.00313524	23.8208	9.12205	1.44994	-0.00510644	0.829932	0.013049
18587	ENSMUSG00000029491	Pde6b	phosphodiesterase 6B, cGMP, rod receptor, beta polypeptide [MGI:97525]	-1.01	1.064	1.181	-1.021	-1.183	7.744e-05	0.00309089	23.8451	9.24419	1.51681	0.0524081	0.830881	0.0242596
59027	ENSMUSG00000020572	Nampt	nicotinamide phosphoribosyltransferase [MGI:1929865]	1.069	1.234	1.402	1.125	1.101	0.00561001	0.0986243	23.6904	10.7345	0.166123	1.21345	0.778181	0.0399067
11486	ENSMUSG00000017697	Ada	adenosine deaminase [MGI:87916]	1.045	4.621	5.874	3.231	1.824	0.00047089	0.00971148	24.3462	10.91	2.41546	3.78615	0.821146	0.0722636
19046	ENSMUSG00000014956	Ppp1cb	protein phosphatase 1 catalytic subunit beta [MGI:104871]	1.003	1.096	2.841	1.559	-1.334	0.00287296	0.0542469	24.2199	12.647	1.51395	1.33069	0.794492	0.332662
232087	ENSMUSG00000053907	Mat2a	methionine adenosyltransferase II, alpha [MGI:2443731]	1.121	1.063	2.584	1.575	-1.216	0.004489	0.0814701	24.3135	12.7702	1.33011	1.28291	0.785194	0.377339
19091	ENSMUSG00000052920	Prkg1	protein kinase, cGMP-dependent, type I [MGI:108174]	-1.147	-1.037	1.186	1.047	-1.094	0.0253128	0.266838	24.2209	15.0371	1.54203	0.0192158	0.730371	0.0073822
81601	ENSMUSG00000024926	Kat5	K(lysine) acetyltransferase 5 [MGI:1932051]	-1.049	-1.163	1.283	1.05	-1.181	0.0231344	0.263091	24.078	15.0445	1.62665	0.0141365	0.733169	0.017484
19047	ENSMUSG00000004455	Ppp1cc	protein phosphatase 1 catalytic subunit gamma [MGI:104872]	-1.004	-1.106	1.206	1.009	-1.062	0.024087	0.266838	24.0774	15.0765	1.53668	0.0197812	0.731936	0.00813854
387285	ENSMUSG00000032360	Hcrtr2	hypocretin (orexin) receptor 2 [MGI:2680765]	-1.142	-1.11	1.046	1.004	-1.133	0.0297563	0.268358	24.2553	15.1392	1.46676	-0.0696662	0.725033	0.00128228
20274	ENSMUSG00000075316	Scn9a	sodium channel, voltage-gated, type IX, alpha [MGI:107636]	-1.105	-1.083	1.09	1.069	-1.129	0.032436	0.270855	24.2747	15.1521	1.49202	-0.0251746	0.723408	0.00337135
17978	ENSMUSG00000005886	Ncoa2	nuclear receptor coactivator 2 [MGI:1276533]	-1.068	-1.071	1.015	1.01	-1.168	0.0353064	0.275093	24.2954	15.1562	1.44606	-0.0494149	0.721457	0.01453
433292	ENSMUSG00000067604	Nms	neuromedin S [MGI:3583618]	-1.062	-1.13	1.087	1.021	-1.055	0.0283249	0.266838	24.1736	15.1736	1.51314	-0.018556	0.726303	0.000997186
17844	ENSMUSG00000058523	Mup5	major urinary protein 5 [MGI:104974]	-1.02	-1.163	1.108	1.004	-1.045	0.0275228	0.266838	24.1077	15.1759	1.5207	-0.0192313	0.727363	0.00354878
50721	ENSMUSG00000034748	Sirt6	sirtuin 6 [MGI:1354161]	-1.019	-1.132	1.054	1.004	-1.093	0.0291044	0.267329	24.1818	15.1883	1.49521	-0.0308422	0.725546	0.0106676
20845	ENSMUSG00000031574	Star	steroidogenic acute regulatory protein [MGI:102760]	-1.031	-1.058	1.001	1.069	-1.1	0.044016	0.288891	24.3239	15.2347	1.44974	-0.0148381	0.715843	0.0100733
14102	ENSMUSG00000024778	Fas	Fas (TNF receptor superfamily member 6) [MGI:95484]	-1.049	-1.312	1.332	1.239	-1.045	0.0273572	0.266838	24.0567	15.2497	1.74596	0.0552925	0.727496	0.000495249
50758	ENSMUSG00000023965	Fbxl17	F-box and leucine-rich repeat protein 17 [MGI:1354704]	-1.152	-1.078	1.047	1.145	-1.017	0.0473933	0.288891	24.3427	15.2559	1.50674	0.0112715	0.71319	0.0189754
19215	ENSMUSG00000015090	Ptgds	prostaglandin D2 synthase (brain) [MGI:99261]	1.273	1.449	2.709	3.148	2.97	0.0438484	0.288891	23.8713	16.7906	0.940799	2.37028	0.715925	0.407042
18143	ENSMUSG00000026077	Npas2	neuronal PAS domain protein 2 [MGI:109232]	-1.104	-1.034	1.197	2.171	1.277	0.0347823	0.274741	24.1481	16.9202	1.69782	0.596038	0.721813	0.303815
11906	ENSMUSG00000038872	Zfhx3	zinc finger homeobox 3 [MGI:99948]	-1.168	-1.327	-1.168	-1.067	-1.176	0.0282912	0.266838	23.5865	17.9787	0.121912	-1.18514	0.726375	0.0131805
268903	ENSMUSG00000048490	Nrip1	nuclear receptor interacting protein 1 [MGI:1315213]	1.035	1.015	1.081	1.163	1.153	0.00790321	0.133099	23.986	18.5544	0.0735188	1.08899	0.768667	0.343881
328572	ENSMUSG00000055024	Ep300	E1A binding protein p300 [MGI:1276116]	-1.11	-1.14	-1.115	1.222	1.007	0.0498629	0.288891	24.1731	19.9487	1.24259	-0.282296	0.711073	0.334963
20669	ENSMUSG00000053747	Sox14	SRY (sex determining region Y)-box 14 [MGI:98362]	-1.046	-1.017	-1.011	1.061	1.061	0.0351938	0.275034	24.0866	20.0484	1.11141	-0.252293	0.721543	0.375483
19653	ENSMUSG00000094936	Rbm4	RNA binding motif protein 4 [MGI:1100865]	-1.083	-1.125	-1.092	1.019	1	0.027258	0.266838	24.064	20.0487	1.14407	-0.324402	0.727749	0.361418
14583	ENSMUSG00000029992	Gfpt1	glutamine fructose-6-phosphate transaminase 1 [MGI:95698]	1.022	-1.002	-1.015	1.073	-1.014	0.0413716	0.286515	24.1013	20.0506	1.11202	-0.246251	0.717485	0.362055
11444	ENSMUSG00000027950	Chrnb2	cholinergic receptor, nicotinic, beta polypeptide 2 (neuronal) [MGI:87891]	1.072	-1.038	-1.034	1.029	-1.043	0.0276224	0.266838	24.0525	20.1004	1.11269	-0.270804	0.72723	0.377602
18213	ENSMUSG00000059146	Ntrk3	neurotrophic tyrosine kinase, receptor, type 3 [MGI:97385]	1.061	-1.106	-1.174	1.15	-1.029	0.0391248	0.280409	24.0689	20.1593	1.2302	-0.290813	0.718764	0.336618
17842	ENSMUSG00000066154	Mup3	major urinary protein 3 [MGI:97235]	-1.017	-1.002	-1.076	1.022	1.005	0.043514	0.288891	24.078	20.1623	1.10532	-0.275849	0.716131	0.362037
21869	ENSMUSG00000001496	Nkx2-1	NK2 homeobox 1 [MGI:108067]	1.021	-1.08	-1.159	1.078	-1.013	0.0378303	0.277767	24.0574	20.1933	1.18319	-0.301164	0.719642	0.340919
56183	ENSMUSG00000029236	Nmu	neuromedin U [MGI:1860476]	1.058	-1.897	-1.065	1.013	1.1	0.00311364	0.0585763	23.5989	20.4043	1.76493	-0.243789	0.793486	0.00495562
16490	ENSMUSG00000040724	Kcna2	potassium voltage-gated channel, shaker-related subfamily, member 2 [MGI:96659]	1.015	-1.168	-1.099	1.465	1.121	1.296e-05	0.000711486	23.6985	20.6796	1.67845	0.0402357	0.834859	0.0134289
19092	ENSMUSG00000029334	Prkg2	protein kinase, cGMP-dependent, type II [MGI:108173]	-1.058	-1.241	-1.247	-1.006	-1.046	0.00019044	0.0041524	23.7112	20.691	0.150441	-1.13874	0.826415	0.016894
16193	ENSMUSG00000025746	Il6	interleukin 6 [MGI:96559]	1.025	-1.487	-1.157	1.034	1.05	0.00014884	0.0035189	23.6873	20.7341	1.6493	-0.165674	0.828265	0.00323081
69376	ENSMUSG00000017195	Zpbp2	zona pellucida binding protein 2 [MGI:1916626]	1.077	1.004	1.01	1.069	1.071	0.00012544	0.00319587	23.7328	20.9116	0.045231	1.03868	0.829095	0.0283786
103583	ENSMUSG00000020271	Fbxw11	F-box and WD-40 domain protein 11 [MGI:2144023]	1.043	-1.049	-1.015	1.038	1.04	1.296e-05	0.000711486	23.7391	20.9303	1.42952	-0.00376594	0.835007	0.000443343
269254	ENSMUSG00000043535	Setx	senataxin [MGI:2443480]	1.022	-1.07	-1.062	1.072	1.088	1.089e-05	0.000711486	23.7397	20.9337	1.47554	-0.0210018	0.835717	0.0094895
