# Supplementary material for: Astrocytic insulin receptor controls circadian behavior via dopamine signaling in a sexually dimorphic manner
Source: Nat Commun. 2023 Dec 9;14:8175. doi: 10.1038/s41467-023-44039-8 (PMC10710518; doi:10.1038/s41467-023-44039-8)
Supplement: Supplementary file 6 — Supplementary Dataset 3 [file 41467_2023_44039_MOESM6_ESM.xlsx]

## Sheet: Supplementary Data 3
Supplementary Data 3. List of astrocyte circadian transcripts related to INS signaling
Gene ID	Ensembl ID	Gene name	Gene description	FC 0.25	FC 6	FC 12	FC 18	FC 24	P_VALUE	Q_VALUE	PERIOD	ACHROPHASE	AMPLITUDE	OFFSET	AVG_REPS_PERIODICITY	REPS_SCATTER
20418	ENSMUSG00000021448	Shc3	src homology 2 domain-containing transforming protein C3 [MGI:106179]	-1.036	-1.387	-1.734	-1.357	-1.335	0.0141372	0.208397	23.5126	0.0599716	0.290133	-1.41321	0.750958	0.229899
18761	ENSMUSG00000026778	Prkcq	protein kinase C, theta [MGI:97601]	1.077	1.019	-1.116	-1.031	1.049	0.0466992	0.288891	24.1687	3.00486	1.44084	0.00497073	0.71366	0.00405241
105787	ENSMUSG00000050697	Prkaa1	protein kinase, AMP-activated, alpha 1 catalytic subunit [MGI:2145955]	1.037	1.026	-1.039	-1.004	1.072	0.0490623	0.288891	24.2024	3.04745	1.40995	0.0236711	0.711977	0.00519715
80796	ENSMUSG00000033765	Calm4	calmodulin 4 [MGI:1931464]	1.026	1.058	-1.094	-1.075	1.048	0.0482242	0.288891	24.1805	3.10289	1.45732	0.00303265	0.712622	0.00315938
12313	ENSMUSG00000001175	Calm1	calmodulin 1 [MGI:88251]	1.068	1.135	-1.029	-1.002	1.044	0.0454116	0.288891	24.1291	3.15038	1.43873	0.0745984	0.71469	0.00347968
18176	ENSMUSG00000027852	Nras	neuroblastoma ras oncogene [MGI:97376]	-1.116	-1.15	-1.25	-1.296	-1.353	0.0408848	0.285842	23.4446	5.74176	0.0804875	-1.23368	0.730588	0.687262
20787	ENSMUSG00000020538	Srebf1	sterol regulatory element binding transcription factor 1 [MGI:107606]	-1.029	-1.048	-1.15	-1.342	-1.396	0.0108368	0.172344	23.8072	7.08374	0.15031	-1.19139	0.765496	0.527612
208650	ENSMUSG00000022637	Cblb	Casitas B-lineage lymphoma b [MGI:2146430]	1.1	1.274	1.152	-1.075	-1.097	0.0313644	0.270609	24.0397	8.11838	1.23852	0.359276	0.724066	0.352175
107746	ENSMUSG00000039844	Rapgef1	Rap guanine nucleotide exchange factor (GEF) 1 [MGI:104580]	-1.004	-1.044	-1.03	-1.181	-1.296	0.03996	0.282254	23.826	8.96541	0.0903098	-1.10049	0.794394	0.683893
58988	ENSMUSG00000024830	Rps6kb2	ribosomal protein S6 kinase, polypeptide 2 [MGI:1927343]	-1.054	1.02	1.139	-1.033	-1.048	0.00010609	0.00313524	23.8403	9.21103	1.48408	0.0372491	0.829663	0.000865256
17347	ENSMUSG00000020190	Mknk2	MAP kinase-interacting serine/threonine kinase 2 [MGI:894279]	1.086	1.477	1.76	1.413	1.541	0.00811801	0.136048	23.5571	11.4897	0.230278	1.49218	0.768069	0.419769
19046	ENSMUSG00000014956	Ppp1cb	protein phosphatase 1 catalytic subunit beta [MGI:104871]	1.003	1.096	2.841	1.559	-1.334	0.00287296	0.0542469	24.2199	12.647	1.51395	1.33069	0.794492	0.332662
384783	ENSMUSG00000038894	Irs2	insulin receptor substrate 2 [MGI:109334]	-1.217	-1.096	1.603	1.025	-1.369	0.0152029	0.214822	24.0008	14.6984	1.83351	0.0979695	0.747018	0.0182841
19047	ENSMUSG00000004455	Ppp1cc	protein phosphatase 1 catalytic subunit gamma [MGI:104872]	-1.004	-1.106	1.206	1.009	-1.062	0.024087	0.266838	24.0774	15.0765	1.53668	0.0197812	0.731936	0.00813854
13712	ENSMUSG00000009406	Elk1	ELK1, member of ETS oncogene family [MGI:101833]	-1.025	-1.079	1.115	1.013	-1.095	0.0266669	0.266838	24.1798	15.1176	1.50131	-0.0017562	0.728496	0.01004
14251	ENSMUSG00000059714	Flot1	flotillin 1 [MGI:1100500]	-1.08	-1.098	1.688	1.634	-1.02	0.0290702	0.267174	24.213	15.1738	1.90953	0.285329	0.725587	0.00671589
210789	ENSMUSG00000033083	Tbc1d4	TBC1 domain family, member 4 [MGI:2429660]	-1.009	-1.074	1.089	1.05	-1.063	0.0292752	0.267782	24.2147	15.1765	1.47802	-0.00279878	0.725443	0.00778129
14378	ENSMUSG00000005232	G6pc2	glucose-6-phosphatase, catalytic, 2 [MGI:1277193]	-1.112	-1.058	1.023	1.028	-1.037	0.0351938	0.275034	24.2829	15.1808	1.43543	-0.0328615	0.721595	0.0109782
241113	ENSMUSG00000006542	Prkag3	protein kinase, AMP-activated, gamma 3 non-catalytic subunit [MGI:1891343]	-1.079	-1.095	1.028	1.047	-1.117	0.0363284	0.277571	24.2841	15.1989	1.46606	-0.0422285	0.720751	0.00545213
494124	ENSMUSG00000099269	Calm5	calmodulin 5 [MGI:3511177]	-1.057	-1.006	1.037	1.072	-1.006	0.03992	0.282254	24.3117	15.1993	1.42875	0.0135176	0.718255	0.00753107
18753	ENSMUSG00000021948	Prkcd	protein kinase C, delta [MGI:97598]	1.013	1.044	1.255	1.405	1.375	0.0220226	0.256857	24.149	17.7033	0.186237	1.22434	0.73438	0.428143
26457	ENSMUSG00000031808	Slc27a1	solute carrier family 27 (fatty acid transporter), member 1 [MGI:1347098]	1.118	1.077	1.185	1.538	1.446	0.0218744	0.256472	24.3452	19.2218	0.211088	1.26319	0.7346	0.294311
67296	ENSMUSG00000048379	Socs4	suppressor of cytokine signaling 4 [MGI:1914546]	1.026	-1.122	-1.013	1.026	-1.135	0.025664	0.266838	24.0928	19.9244	1.11992	-0.306964	0.729937	0.38187
11651	ENSMUSG00000001729	Akt1	thymoma viral proto-oncogene 1 [MGI:87986]	1.08	-1.073	-1.007	1.059	-1.092	0.0268632	0.266838	24.0788	19.9871	1.12613	-0.271567	0.728164	0.382482
14104	ENSMUSG00000025153	Fasn	fatty acid synthase [MGI:95485]	-1.141	-1.221	-1.093	1.008	1.089	0.0142325	0.209003	24.0127	20.0145	1.17624	-0.352788	0.750767	0.378242
14583	ENSMUSG00000029992	Gfpt1	glutamine fructose-6-phosphate transaminase 1 [MGI:95698]	1.022	-1.002	-1.015	1.073	-1.014	0.0413716	0.286515	24.1013	20.0506	1.11202	-0.246251	0.717485	0.362055
26569	ENSMUSG00000059316	Slc27a4	solute carrier family 27 (fatty acid transporter), member 4 [MGI:1347347]	-1.006	-1.135	-1.046	1.015	1.036	0.0151536	0.214269	24.0139	20.0579	1.14459	-0.305622	0.747125	0.356167
208647	ENSMUSG00000038648	Creb3l2	cAMP responsive element binding protein 3-like 2 [MGI:2442695]	1.081	-1.111	-1.05	1.024	-1.056	0.0188238	0.242392	24.026	20.0714	1.14041	-0.297767	0.740197	0.373475
26419	ENSMUSG00000021936	Mapk8	mitogen-activated protein kinase 8 [MGI:1346861]	1.037	-1.011	-1.052	1.064	-1.018	0.04008	0.282455	24.0831	20.1118	1.1229	-0.258649	0.718174	0.362297
12894	ENSMUSG00000024900	Cpt1a	carnitine palmitoyltransferase 1a, liver [MGI:1098296]	1.077	-1.054	-1.133	1.068	-1.078	0.0412496	0.286509	24.0688	20.1776	1.16117	-0.291088	0.717556	0.367601
23797	ENSMUSG00000019699	Akt3	thymoma viral proto-oncogene 3 [MGI:1345147]	-1.019	-1.059	-1.124	1.069	1.16	0.0243048	0.266838	24.017	20.2527	1.17856	-0.273919	0.731686	0.369496
110078	ENSMUSG00000033059	Pygb	brain glycogen phosphorylase [MGI:97828]	1.181	-1.273	-1.355	1.027	-1.135	0.0152276	0.214822	23.9706	20.337	1.29963	-0.409128	0.747007	0.359575
16193	ENSMUSG00000025746	Il6	interleukin 6 [MGI:96559]	1.025	-1.487	-1.157	1.034	1.05	0.00014884	0.0035189	23.6873	20.7341	1.6493	-0.165674	0.828265	0.00323081
26395	ENSMUSG00000004936	Map2k1	mitogen-activated protein kinase kinase 1 [MGI:1346866]	1.216	1.11	1.072	1.38	1.417	0.001681	0.0328877	23.7512	20.8118	0.180376	1.21747	0.804654	0.234435
22259	ENSMUSG00000002108	Nr1h3	nuclear receptor subfamily 1, group H, member 3 [MGI:1352462]	1.109	-1.019	-1.014	1.205	1.022	6.76e-06	0.000711486	23.725	20.8589	1.55627	0.0731693	0.836258	0.0123668
70405	ENSMUSG00000063130	Calml3	calmodulin-like 3 [MGI:1917655]	1.084	-1.189	-1.055	1.068	1.17	4.624e-05	0.00200936	23.7324	20.9047	1.55645	-0.0318655	0.832362	0.0118511
21428	ENSMUSG00000017801	Mlx	MAX-like protein X [MGI:108398]	1.101	-1.106	-1.077	1.042	1.014	1.296e-05	0.000711486	23.7416	20.9413	1.4779	-0.0271225	0.835014	0.0124398
18762	ENSMUSG00000029053	Prkcz	protein kinase C, zeta [MGI:97602]	1.05	-1.038	-1.03	1.013	1.004	1.296e-05	0.000711486	23.7441	20.9524	1.42294	-0.0180186	0.835418	0.00685703
74551	ENSMUSG00000040618	Pck2	phosphoenolpyruvate carboxykinase 2 (mitochondrial) [MGI:1860456]	1.041	-1.012	-1.039	1.043	1.016	6.25e-06	0.000711486	23.7448	20.9561	1.42566	-0.0217386	0.836317	0.00371339
12895	ENSMUSG00000078937	Cpt1b	carnitine palmitoyltransferase 1b, muscle [MGI:1098297]	1.061	-1.063	-1.149	1.12	1.074	2.25e-06	0.000492625	23.7473	20.9678	1.54395	-0.0237583	0.837182	0.00180854
12913	ENSMUSG00000028466	Creb3	cAMP responsive element binding protein 3 [MGI:99946]	1.106	-1.048	-1.097	1.061	1.113	9.61e-06	0.000711486	23.7553	21.0016	1.50717	-0.0102721	0.836122	0.000993051
20663	ENSMUSG00000034801	Sos2	SOS Ras/Rho guanine nucleotide exchange factor 2 [MGI:98355]	1.298	-1.081	-1.307	1.024	1.213	4e-06	0.000632882	23.7942	21.1728	1.66538	-0.0404281	0.836625	0.0110987
53412	ENSMUSG00000067279	Ppp1r3c	protein phosphatase 1, regulatory subunit 3C [MGI:1858229]	-1.07	-1.517	-1.992	-1.434	-1.429	0.021904	0.256472	23.4391	23.3307	0.385746	-1.54983	0.734545	0.200622
18751	ENSMUSG00000052889	Prkcb	protein kinase C, beta [MGI:97596]	1.097	-1.051	-1.733	-1.043	-1.412	0.0408444	0.285689	24.3606	24.1152	0.749571	-1.00226	0.772821	0.68671
