# Supplementary material for: Astrocytic insulin receptor controls circadian behavior via dopamine signaling in a sexually dimorphic manner
Source: Nat Commun. 2023 Dec 9;14:8175. doi: 10.1038/s41467-023-44039-8 (PMC10710518; doi:10.1038/s41467-023-44039-8)
Supplement: Supplementary file 7 — Supplementary Dataset 4 [file 41467_2023_44039_MOESM7_ESM.xlsx]

## Sheet: Supplementary Data 4
Supplementary Data 4. List of astrocyte circadian transcripts related to dopaminergic synapse
Gene ID	Ensembl ID	Gene name	Gene description	FC 0.25	FC 6	FC 12	FC 18	FC 24	P_VALUE	Q_VALUE	PERIOD	ACHROPHASE	AMPLITUDE	OFFSET	AVG_REPS_PERIODICITY	REPS_SCATTER
80796	ENSMUSG00000033765	Calm4	calmodulin 4 [MGI:1931464]	1.026	1.058	-1.094	-1.075	1.048	0.0482242	0.288891	24.1805	3.10289	1.45732	0.00303265	0.712622	0.00315938
12313	ENSMUSG00000001175	Calm1	calmodulin 1 [MGI:88251]	1.068	1.135	-1.029	-1.002	1.044	0.0454116	0.288891	24.1291	3.15038	1.43873	0.0745984	0.71469	0.00347968
14708	ENSMUSG00000048240	Gng7	guanine nucleotide binding protein (G protein), gamma 7 [MGI:95787]	-1.076	-1.112	-1.95	-1.836	-1.354	0.044016	0.288891	23.6209	3.15872	0.560653	-1.53766	0.715838	0.11541
19052	ENSMUSG00000020349	Ppp2ca	protein phosphatase 2 (formerly 2A), catalytic subunit, alpha isoform [MGI:1321159]	-1.083	-1.066	-1.221	-1.199	-1.099	0.0492396	0.288891	23.5286	3.23798	0.0946464	-1.14423	0.711636	0.0366713
12286	ENSMUSG00000034656	Cacna1a	calcium channel, voltage-dependent, P/Q type, alpha 1A subunit [MGI:109482]	-1.007	1.106	1.159	-1.148	-1.112	0.00016641	0.00369903	23.8168	9.08052	1.57323	0.0270488	0.82729	0.0143689
26415	ENSMUSG00000004864	Mapk13	mitogen-activated protein kinase 13 [MGI:1346864]	-1.058	1.01	1.023	-1.045	-1.091	0.0001	0.00313524	23.8218	9.12799	1.44097	-0.0142603	0.83004	0.00486624
14812	ENSMUSG00000030209	Grin2b	glutamate receptor, ionotropic, NMDA2B (epsilon 2) [MGI:95821]	-1.101	1.046	1.073	-1.042	-1.083	9.409e-05	0.00313524	23.8264	9.15324	1.47633	0.00188381	0.830392	0.00259129
12287	ENSMUSG00000004113	Cacna1b	calcium channel, voltage-dependent, N type, alpha 1B subunit [MGI:88296]	-1.167	1.057	1.069	-1.034	-1.056	9.409e-05	0.00313524	23.8265	9.1588	1.4764	-0.00988753	0.830511	0.0159079
14688	ENSMUSG00000029064	Gnb1	guanine nucleotide binding protein (G protein), beta 1 [MGI:95781]	-1.037	1.015	1.282	-1.033	-1.225	9.801e-05	0.00313524	23.8754	9.37911	1.58144	0.0403837	0.830235	0.025703
59032	ENSMUSG00000021022	Ppp2r3c	protein phosphatase 2, regulatory subunit B'', gamma [MGI:1930009]	-1.114	-1.059	-1.035	-1.082	-1.169	0.0219929	0.256857	24.675	11.2916	0.0594098	-1.07902	0.734397	0.213002
19046	ENSMUSG00000014956	Ppp1cb	protein phosphatase 1 catalytic subunit beta [MGI:104871]	1.003	1.096	2.841	1.559	-1.334	0.00287296	0.0542469	24.2199	12.647	1.51395	1.33069	0.794492	0.332662
53623	ENSMUSG00000001986	Gria3	glutamate receptor, ionotropic, AMPA3 (alpha 3) [MGI:95810]	1.194	1.234	1.48	1.41	1.107	0.0148109	0.211948	24.3643	14.1875	0.187245	1.31751	0.748106	0.100814
19047	ENSMUSG00000004455	Ppp1cc	protein phosphatase 1 catalytic subunit gamma [MGI:104872]	-1.004	-1.106	1.206	1.009	-1.062	0.024087	0.266838	24.0774	15.0765	1.53668	0.0197812	0.731936	0.00813854
235542	ENSMUSG00000043154	Ppp2r3a	protein phosphatase 2, regulatory subunit B'', alpha [MGI:2442104]	-1.043	-1.122	1.232	1.047	-1.077	0.0245549	0.266838	24.0973	15.0821	1.57344	0.0250675	0.731369	0.00465836
494124	ENSMUSG00000099269	Calm5	calmodulin 5 [MGI:3511177]	-1.057	-1.006	1.037	1.072	-1.006	0.03992	0.282254	24.3117	15.1993	1.42875	0.0135176	0.718255	0.00753107
14683	ENSMUSG00000027523	Gnas	GNAS (guanine nucleotide binding protein, alpha stimulating) complex locus [MGI:95777]	-1.021	-1.175	1.037	1.115	-1.112	0.034299	0.274644	24.2553	15.2993	1.54538	-0.0200978	0.722278	0.012672
11651	ENSMUSG00000001729	Akt1	thymoma viral proto-oncogene 1 [MGI:87986]	1.08	-1.073	-1.007	1.059	-1.092	0.0268632	0.266838	24.0788	19.9871	1.12613	-0.271567	0.728164	0.382482
14680	ENSMUSG00000024524	Gnal	guanine nucleotide binding protein, alpha stimulating, olfactory type [MGI:95774]	1.082	-1.082	-1.017	1.076	-1.056	0.0246804	0.266838	24.0636	20.0108	1.1432	-0.268072	0.731212	0.371328
208647	ENSMUSG00000038648	Creb3l2	cAMP responsive element binding protein 3-like 2 [MGI:2442695]	1.081	-1.111	-1.05	1.024	-1.056	0.0188238	0.242392	24.026	20.0714	1.14041	-0.297767	0.740197	0.373475
18795	ENSMUSG00000051177	Plcb1	phospholipase C, beta 1 [MGI:97613]	-1.05	-1.054	-1.043	1.001	1.026	0.0279893	0.266838	24.0578	20.0837	1.10329	-0.290582	0.726884	0.373649
26419	ENSMUSG00000021936	Mapk8	mitogen-activated protein kinase 8 [MGI:1346861]	1.037	-1.011	-1.052	1.064	-1.018	0.04008	0.282455	24.0831	20.1118	1.1229	-0.258649	0.718174	0.362297
66066	ENSMUSG00000032766	Gng11	guanine nucleotide binding protein (G protein), gamma 11 [MGI:1913316]	1.069	-1.049	-1.077	1.064	-1.02	0.030555	0.269129	24.0514	20.1418	1.14645	-0.272532	0.724611	0.361888
23797	ENSMUSG00000019699	Akt3	thymoma viral proto-oncogene 3 [MGI:1345147]	-1.019	-1.059	-1.124	1.069	1.16	0.0243048	0.266838	24.017	20.2527	1.17856	-0.273919	0.731686	0.369496
70405	ENSMUSG00000063130	Calml3	calmodulin-like 3 [MGI:1917655]	1.084	-1.189	-1.055	1.068	1.17	4.624e-05	0.00200936	23.7324	20.9047	1.55645	-0.0318655	0.832362	0.0118511
12913	ENSMUSG00000028466	Creb3	cAMP responsive element binding protein 3 [MGI:99946]	1.106	-1.048	-1.097	1.061	1.113	9.61e-06	0.000711486	23.7553	21.0016	1.50717	-0.0102721	0.836122	0.000993051
14706	ENSMUSG00000021303	Gng4	guanine nucleotide binding protein (G protein), gamma 4 [MGI:102703]	1.173	-1.036	-1.039	1.02	1.053	1.296e-05	0.000711486	23.7562	21.0037	1.47739	-0.00253663	0.834792	0.0174546
16572	ENSMUSG00000074657	Kif5a	kinesin family member 5A [MGI:109564]	1.142	-1.024	-1.153	1.02	1.04	2.25e-06	0.000492625	23.7673	21.0549	1.5061	-0.032637	0.837213	0.0145495
14281	ENSMUSG00000021250	Fos	FBJ osteosarcoma oncogene [MGI:95574]	1.182	-1.34	-1.636	1.095	1.174	3.6e-07	0.000427195	23.7805	21.1152	1.84447	-0.193442	0.838375	0.000930132
18751	ENSMUSG00000052889	Prkcb	protein kinase C, beta [MGI:97596]	1.097	-1.051	-1.733	-1.043	-1.412	0.0408444	0.285689	24.3606	24.1152	0.749571	-1.00226	0.772821	0.68671
