# Supplementary material for: Astrocytic insulin receptor controls circadian behavior via dopamine signaling in a sexually dimorphic manner
Source: Nat Commun. 2023 Dec 9;14:8175. doi: 10.1038/s41467-023-44039-8 (PMC10710518; doi:10.1038/s41467-023-44039-8)
Supplement: Supplementary file 8 — Supplementary Dataset 5 [file 41467_2023_44039_MOESM8_ESM.xlsx]

## Sheet: Supplementary Data 5
Supplementary Data 5. Primer sequences used for real-time quantitative reverse transcriptase polymerase chain reaction (qRT-PCR).
	INSR	Sequence (5' -> 3')
	Forward Primer	ATGGGCTTCGGGAGAGGAT
	Reverse Primer	GGATGTCCATACCAGGGCAC
	GLUT1	Sequence (5' -> 3')
	Forward Primer	CAGTTCGGCTATAACACTGGTG
	Reverse Primer	GCCCCCGACAGAGAAGATG
	GLUT2	Sequence (5' -> 3')
	Forward Primer	TCAGAAGACAAGATCACCGGA
	Reverse Primer	GCTGGTGTGACTGTAAGTGGG
	GLUT4	Sequence (5' -> 3')
	Forward Primer	GTGACTGGAACACTGGTCCTA
	Reverse Primer	CCAGCCACGTTGCATTGTAG
	GAPDH	Sequence (5' -> 3')
	Forward Primer	TGGATTTGGACGCATTGGTC
	Reverse Primer	TTTGCACTGGTACGTGTTGAT
