# Supplementary material for: Astrocytic insulin receptor controls circadian behavior via dopamine signaling in a sexually dimorphic manner
Source: Nat Commun. 2023 Dec 9;14:8175. doi: 10.1038/s41467-023-44039-8 (PMC10710518; doi:10.1038/s41467-023-44039-8)
Supplement: Supplementary file 10 — Source Data [file 41467_2023_44039_MOESM10_ESM.xlsx]

## Sheet: Figure 1A
Upper panel	DEXA
Time (hours)	Per2									Time (hours)	Cry1									Time (hours)	Bmal1									Time (hours)	Dbp
4	0.7022	1.0718	1.3287	1.0293	0.899171	1.08048	0.718227	1.1755	1.05581	4	0.819794	0.884745	1.37872	1.30308	1.15957	0.978455	0.676376	1.18509	0.843816	4	0.864537	0.742262	1.08673	0.867424	1.002	0.773181	1.48806	1.43396	0.64842	4	0.63728	1.08673	1.44393	0.716978	0.63728	2.18859	0.959406	1.26582	0.9375
8	0.2606	0.3487	0.3121	0.26456	0.0916111	0.192331	0.189027	0.327484	0.398207	8	0.723635	0.629961	0.802923	1.04883	1.50354	1.84823	1.21344	0.792784	0.765779	8	1.11342	0.907519	0.840896	0.949805	1.11314	0.853613	1.07549	1.58557	1.1607	8	1.25701	1.82766	1.41421	0.946058	1.75321	1.32869	0.643548	0.562966	0.501491
12	0.0713	0.1768	0.1975	0.167434	0.42609	0.172141	0.334964	0.282232	0.176444	12	0.133354	0.424352	0.51883	1.32023	1.9274	0.880252	1.40101	0.885768	0.630689	12	1.03168	0.607097	0.607097	2.43886	1.03601	1.24347	1.31577	1.58557	1.69937	12	0.872133	0.726986	0.659754	1.12506	2.44528	0.858565	0.44694	0.495959	0.82914
16	0.3057	0.361	0.2952	0.177342	0.339543	0.480186	0.12697	0.122764	0.166909	16	0.587774	0.300062	0.326088	0.557857	0.709977	0.72618	0.605853	0.367292	0.82645	16	1.55294	1.50004	1.21841	1.09214	1.16868	1.01801	1.14781	1.89868	1.21841	16	3.97237	2.78949	2.20381	1.86607	3.34035	0.911402	0.479201	1.28343	1.23971
20	0.8057	1.5157	0.2661	0.902292	1.0656	0.543769	0.448667	0.723583	0.629942	20	0.0760627	1.67404	0.128812	0.208765	0.387878	0.160388	0.260971	0.584389	0.433769	20	0.63728	1.00574	0.231647	1.16274	1.24	1.31179	0.906783	0.962594	0.760489	20	2.44528	3.70635	4.02782	4.46915	4.53154	1.89684	2.61328	2.02072	2.42242
24	0.8586	0.5946	0.7474	0.758734	1.00812	1.32103	0.850667	0.829764	1.12183	24	0.652176	0.595979	0.310644	0.312231	0.253525	0.272681	0.372661	1.08298	0.662044	24	0.293209	0.225313	0.111105	0.550001	0.911712	0.601595	0.503328	1.00347	0.468136	24	5.3615	3.53081	4.28709	2.88786	1.53688	4.11246	0.83383	1.58814	1.51053
28	0.6199	0.7022	0.5141	0.764012	0.655954	0.228722	0.307511	0.341673	0.821156	28	0.484085	0.359318	0.295931	0.484068	0.721189	0.447875	0.710799	0.292194	0.257921	28	0.138696	0.132127	0.127627	0.496633	0.403492	0.455785	0.279866	0.843816	1.68763	28	1.33793	1.42405	1.55833	3.91768	3.55537	1.17283	1.1911	1.06737	1.18463
32	0.6029	0.5471	0.6417	0.323462	0.679086	0.444935	0.406596	0.431315	0.408121	32	1.15936	1.31342	1.46747	0.957293	0.906085	0.760382	1.17691	0.036272	0.787308	32	0.82932	0.806642	0.643941	0.576011	0.66313	0.724744	0.655974	0.721965	1.28788	32	1.83762	1.67997	1.26564	2.96905	3.18215	2.51403	1.14132	0.94535	0.878322
Lower panel
	INS														INS + Glucose
Time (hours)	Per2													Time (hours)	Per2
4	0.5987	1.1647	1.434	1.67791	0.631418	0.943874	1.06955	3.72696	0.411796	0.860055	2.17724	0.972056		4	1.38631	0.506746	1.03526	1.30526	1.00278	0.963262	0.635626	1.08016	1.05063
8	0.5	0.4569	0.4234	0.631418	0.452712	0.350301	3.03564	1.60993	2.17046	1.93522	2.89287	1.29737		8	0.299629	0.121863	0.254194	0.331788	0.824162	1.15509	1.39595	0.626043	0.317831
12	0.5471	0.4569	0.3737	0.553504	0.816014	0.422396	1.03025	0.276433	0.108442	0.620929	0.191113	0.44764		12	0.141733	0.191888	0.502432	0.801811	0.584794	0.225469	0.297559	0.683251	0.191602
16	0.8179	1.5476	1.014	0.911722	0.300756	0.338368	8.4123	5.68043	2.08927	3.55005	5.07181	0.851926		16	0.712642	0.421713	0.432568	0.122117	0.260842	0.0922696	0.146638	0.374036	0.113834
20	0.8351	0.669	1.4641	0.434271	1.62076	1.0693	2.95468	6.80219	3.4129	5.07181	5.66667	1.21323		20	0.521685	0.32451	0.984184	0.285438	0.385019	1.51187	0.89296	0.609205	0.658383
24	1.2834	0.6926	0.9526	1.18646	1.64023	1.16205	4.14393	1.38223	1.18263	6.28756	3.25464	2.0762		24	0.159458	0.167048	1.25006	0.159467	1.63241	2.27048	0.420813	0.993953	0.181663
28	0.7371	0.8236	0.8066	1.2283	0.686184	0.686184	0.129139	1.1591	0.622006	0.723217	2.9742	1.22934		28	0.25371	0.00597988	0.51979	0.124165	0.0244504	0.658383	0.393995	0.0745318	0.225469
32	0.6974	0.7071	0.5249	1.13813	0.793701	0.258219	0.245195	0.815637	1.47223	0.665495	2.89287	0.661758		32	0.112754	0.182926	0.201381	0.0042815	0.0276419	0.113834	0.00481333	0.0771245	0.0745318
Time (hours)	Cry1													Time (hours)	Cry1
4	0.981686	0.749154	1.35974	1.60436	1.20025	0.786399	1.63807	1.05946	0.890076	0.882091	1.00789	0.898		4	1.20895	0.554304	2.15659	1.09076	1.28729	0.71219	0.733567	1.00301	1.2427
8	0.571701	0.629961	0.600124	0.84792	0.922316	0.941696	1.48658	0.689362	0.785673	0.927873	0.774498	0.687		8	0.857822	1.87742	1.87742	0.861745	0.521715	0.827788	0.483303	0.308712	0.93969
12	0.371989	0.451668	0.501157	1.15029	0.317171	0.890899	1.25006	1.0163	1.23285	1.32317	1.23058	0.546		12	0.627962	0.627962	0.773112	0.743463	0.370446	0.367122	0.389043	0.468894	0.536985
16	1.1355	1.19031	0.83702	0.819037	0.283876	0.319377	0.665265	0.511687	0.853818	0.165511	0.409046	0.54		16	0.311812	0.0423572	1.87742	1.19031	0.640528	0.524252	0.55594	0.106014	0.185154
20	0.504642	0.529732	0.441046	0.95396	0.477421	0.675643	0.902501	0.404254	0.738157	0.535144	0.358572	0.385		20	1.06216	0.470848	1.6231	1.16662	0.675643	0.41764	0.457867	0.543116	1.88954
24	1.18372	0.954842	0.897095	0.733058	0.819794	1.18372	0.713013	0.218091	0.356506	0.336109	0.268191	0.588		24	0.945238	0.805943	0.805943	1.11522	1.35129	1.30888	0.602904	0.316732	0.93738
28	1.00231	0.66128	0.629961	1.33978	0.670511	0.831238	0.310357	1.07425	0.619567	0.387697	0.858764	0.688		28	0.20311	0.4276	0.279386	0.0480718	0.619567	0.858764	0.515961	0.557612	0.381468
32	0.6846	1.37872	0.679871	1.37745	1.60585	1.54043	1.45599	1.30435	2.0734	0.857376	0.615714	0.842		32	0.0361152	0.0823978	2.09762	0.193222	0.419963	0.245762	0.431969	0.148788	0.428546
Time (hours)	Bmal1													Time (hours)	Bmal1
4	1.13027	0.66281	1.33484	0.925304	1.1607	0.861546	0.379893	1.13971	1.42734	0.501157	1.39797	1.684		4	2.1454	0.983673	0.75067	1.52555	0.809068	0.810191	0.925304	1.05775	1.02172
8	0.695762	0.577009	0.710382	0.898132	0.643941	0.657471	3.09013	0.645579	4.06522	0.647671	1.59475	2.77		8	2.82108	2.4559	1.16171	1.02337	0.43177	0.362068	2.75681	1.21757	1.15681
12	0.37285	0.419478	0.413703	0.750019	1.79709	0.765779	2.64024	3.85216	1.83825	2.68204	2.08975	2.533		12	0.70772	1.90033	1.17793	0.824353	2.21351	1.85104	0.824162	1.15696	1.15235
16	1.28046	1.4914	0.735433	0.505226	0.572362	0.643941	2.4909	1.12792	2.77663	2.06098	1.29534	1.614		16	0.214084	0.214084	0.402274	0.588997	1.64291	0.498961	0.53924	1.75443	0.498961
20	0.367717	0.462225	0.290511	0.328736	0.556711	0.576343	2.59668	0.483526	0.666649	0.604299	1.88339	1.186		20	0.138336	0.226291	0.588963	0.0629493	0.13644	0.201149	0.424254	0.377618	0.377618
24	0.459032	0.434271	0.378055	0.712025	0.666649	0.206613	0.851257	0.504409	1.55114	1.04488	0.545254	0.804		24	0.431146	0.292448	0.658041	0.33294	0.0835239	0.942785	0.631235	0.400905	0.424254
28	0.47522	0.320116	0.502316	0.675955	0.436786	0.410371	2.35164	0.259835	0.662044	0.935191	0.819794	0.458		28	0.0115677	0.0191612	0.0405614	0.00421379	0.0722429	0.322465	0.374231	0.460413	0.374231
32	0.352737	1.10701	0.355191	1.13682	0.552865	1.04608	1.53333	1.72748	2.48515	2.55502	1.08172	0.534		32	0.133786	0.232653	0.538493	0.700278	0.314108	0.0978184	0.915099	0.494485	0.700278
Time (hours)	Dbp													Time (hours)	Dbp
4	1.50177	0.597358	1.11471	1.27294	1.01045	0.989657	1.32042	0.787854	0.961261	1.47087	0.452712	1.094		4	1.56238	0.659183	0.659183	0.639197	1.56519	1.32042	0.787854	0.999538	0.961261
8	1.09936	1.78592	1.24545	2.25793	3.14923	1.91189	1.96837	1.428	2.54559	0.251158	0.437291	1.271		8	1.51677	2.54559	2.43851	1.86391	2.6839	1.96837	1.428	1.11832	1.172
12	1.39152	0.710382	1.36289	1.83401	1.28788	0.481297	3.16017	3.20428	1.51677	1.15402	1.36289	1.967		12	3.15743	3.26877	4.19523	4.62141	2.29952	3.16017	3.20428	3.30886	1.9141
16	3.74509	3.79737	5.52765	2.27363	3.42238	3.04196	5.79175	2.11404	1.85575	1.87471	3.72352	1.786		16	1.71564	1.85575	3.36067	5.07826	1.08398	5.79175	2.11404	1.78097	2.16623
20	2.88119	3.59668	1.2283	2.41999	5.25977	2.10672	1.89737	2.20993	2.43851	2.15348	3.40267	1.65		20	5.4974	1.23863	2.04026	0.671907	0.626911	1.89737	2.20993	2.25064	0.621359
24	6.21893	3.19688	3.10947	4.06992	1.06069	1.78386	0.437089	0.408668	1.45565	1.67791	1.18646	0.67		24	1.77615	3.34905	0.711408	2.32678	0.182799	0.437089	0.408668	1.23399	1.50505
28	1.54399	1.4406	1.60956	2.57576	2.18102	2.45661	0.0703649	1.74231	1.39378	1.95432	2.68825	0.563		28	1.39378	0.594089	3.17939	0.554144	1.35129	0.0703649	1.74231	1.35543	0.904693
32	1.33484	0.93088	1.20303	1.56374	1.38992	1.64148	0.665265	1.76418	1.48041	0.530957	0.502316	0.18		32	0.971813	0.155906	1.48041	0.189377	1.30345	0.665265	1.76418	0.758033	0.363115

## Sheet: Figure 1B
Achrophase
	Dexa
Per2	24.67		21.54	24.44	23.69	22.5	24.15	22..60	24.86
Cry1	6.16	15.83	6.193	7.068	9.427	7.841	10.13	6.319	11.65
Bmal1	12.12	17.17	17.34	12.98	13.27	14.69	10.97	11.2	13.9
Dbp	21.42	20.9	21.71	25.14	23.25	25.08	22.68	21.33	21.06
	INS
Per2	22.97	16.12	20.42		22.68	22.79	17.43	19.04	18.62	20.8	19.31	22.77
Cry1	0.3122	0.2182	3.037	6.155	6.408	6.151	2.509	1.202	2.757	1.281	7.568	4.12
Bmal1	15.06	16.55	9.352	8.38	9.176	7.66	20.72	12.57	10.28	13.85	12.72	10.76
Dbp	21.47	19.76	17.84	22.49	18	18.45	14.37	13.98	15.87	21.39	19.56	14.13
	INS + glucose
Per2	9.329	0.5588	0.2159	9.315	6.283	2.448	0.1793	5.389	3.893
Cry1	5.398	8.195	2.859	0.1534	0.69	5.466	2.802	3.853	4.315
Bmal1	6.7	8.623	9.345	3.333	12.68	11.62	7.515	11.2	7.492
Dbp	18.62	6.133	13.41	14.45	9.066	14.37	13.98	15.31	14.78

## Sheet: Figure 1D
	Per2
Time (hours)	DEXA						INS
0	1.06991	1.23054	1.19871	1.30134	0.678302	0.773782	1.06991	1.23054	1.19871	1.30134	0.678302	0.773782
1	0.981762	1.04438	1.13964	1.54756	1.42405	1.24833	1.06576	1.07085	0.635498	0.80107	0.699793	0.986233
2	0.990207	1.27194	0.465997	1.64718	1.84038	1.24833	1.45665	1.26466	1.26441	0.907519	0.926588	0.846745
4	0.826149	0.683041	2.1564	3.09513	2.14355	2.86791	0.64921	0.519116	0.7548	0.858565	0.806642	0.7974
	Cry1
Time (hours)	DEXA						INS
0	0.889228	0.867539	0.93993	0.989657	1.21841	1.12896	0.889228	0.867539	0.93993	0.989657	1.21841	1.12896
1	1.16524	0.841261	0.73236	1.28788	1.38992	1.80876	1.03571	0.92699	0.551191	1.18509	1.6644	1.92519
2	1.0144	1.04654	0.688069	0.313166	1.31494	0.45219	1.198	0.898522	1.2974	1.56917	1.37078	1.42899
4	0.914227	0.93993	0.5394	0.600818	0.418994	0.349896	1.63651	1.05017	1.638	1.97931	1.30586	1.5821
	Bmal1
Time (hours)	DEXA						INS
0	0.986233	0.993092	1.26576	0.757858	1.05702	1.00696	0.986233	0.993092	1.26576	0.757858	1.05702	1.00696
1	1.33793	0.231647	0.835088	1.11729	0.3681	0.6115	0.732043	0.846745	0.933033	0.893157	0.794625	0.96385
2	0.473029	0.473029	0.496546	0.6921	0.3742	0.5971	1.14076	0.882703	1.18921	0.9216	0.9582	1.30324
4	0.332171	0.251739	0.4986	0.1983	0.3712	0.23982	1.56917	1.31039	1.46249	1.7562	0.86	1.364
	Dbp
Time (hours)	DEXA						INS
0	0.806642	0.732043	1.40444	1.48452	0.76313	1.06437	0.806642	0.732043	1.40444	1.48452	0.76313	1.06437
1	1.81504	1.69349	0.952638	1.01342	2.49853	0.897634	0.926588	0.659754	0.823591	1.03283	0.68274	0.782452
2	0.432269	0.432269	0.426317	0.443	0.367832	0.357392	1.13288	1.05336	0.624165	0.93642	1.39847	0.5824
4	0.532185	0.590496	0.835088	0.78542	0.6961	0.3682	2.01391	1.51572	1.952	2.3821	1.6374	1.07563

## Sheet: Supp Fig 1B
Term	Count	PValue	%	Genes	List Total	Pop Hits	Pop Total	Fold Enrichment	Bonferroni	Benjamini	FDR
Localization	948	1.62826e-15	34.1376	240641, 71801, 66212, 215445, 19226, 110385, 240880, 214593, 22632, 16193, 11504, 328370, 54473, 77116, 238799, 27083, 19229, 171530, 11502, 239408, 71810, 108078, 23970, 108071, 52065, 11998, 12845, 81601, 56426, 225004, 329693, 76257, 100102, 110380, 217866, 71803, 21763, 16173, 20672, 18591, 108043, 16171, 57765, 228787, 57764, 27062, 19206, 170461, 380959, 68423, 238331, 93840, 69994, 68421, …	2328	6663	19984	1.22134	3.9968e-14	3.90782e-14	1.30261e-14
Developmental process	1014	8.656e-14	36.5142	69721, 240641, 67785, 22637, 19226, 67544, 240880, 214593, 380709, 22632, 77591, 16193, 99377, 353326, 16191, 11504, 246196, 54473, 77116, 213019, 239405, 27083, 19229, 320873, 11502, 20465, 22409, 23970, 108071, 20227, 20226, 52065, 11515, 12845, 81601, 56426, 54006, 225004, 76257, 320404, 100102, 70956, 110380, 18113, 17268, 16173, 20672, 109135, 239435, 18591, 17261, 16171, 20437, 57765, 76044…	2328	7301	19984	1.19222	2.07834e-12	1.03872e-12	3.4624e-13
Metabolic process	1583	4.28209e-13	57.004	66212, 21786, 235293, 22637, 68877, 238323, 100340, 22632, 353326, 11504, 328370, 76025, 227671, 213019, 171530, 11502, 66222, 22646, 22648, 20465, 18143, 52065, 11515, 11998, 12845, 56426, 57751, 56421, 320404, 217869, 217866, 18113, 18597, 18598, 17268, 21762, 21761, 353342, 18591, 225028, 17261, 20437, 57765, 76044, 99152, 67561, 72902, 545384, 380959, 68423, 238331, 93840, 67573, 68421, 11011…	2328	12239	19984	1.11028	1.02771e-11	3.42567e-12	1.14189e-12
Biogenesis	971	2.7733e-09	34.9658	240641, 71801, 67785, 380709, 22632, 77591, 16193, 16191, 11504, 328370, 77116, 213019, 27083, 19229, 320873, 11502, 23970, 108071, 20227, 11998, 231912, 12845, 81601, 56426, 225004, 100102, 70956, 217869, 110380, 217866, 66475, 18113, 218973, 21761, 18591, 16171, 20437, 76044, 74094, 12813, 99152, 228787, 12819, 57764, 19207, 27062, 19206, 68423, 238331, 93840, 69994, 67331, 67573, 19699, 67332,…	2328	7227	19984	1.15335	6.65592e-08	1.66398e-08	5.5466e-09
Growth	190	3.07489e-08	6.84192	12391, 20850, 16598, 15387, 14453, 68755, 214593, 236266, 19063, 22113, 106042, 22632, 99377, 239250, 232339, 233826, 116891, 13808, 140477, 14732, 239405, 268663, 19229, 56812, 12316, 65086, 110532, 14463, 230709, 12165, 209212, 59011, 208643, 14180, 71371, 77980, 11998, 12845, 16646, 12167, 50721, 12168, 20181, 16885, 16009, 52906, 17387, 66113, 17268, 18479, 214498, 18198, 217124, 22330, 31975…	2328	1110	19984	1.46937	7.37974e-07	1.27334e-07	4.24447e-08
Rhythmic process	89	3.18335e-08	3.2049	18213, 20850, 15465, 15387, 14453, 57264, 21869, 58991, 20779, 16193, 11504, 433292, 328572, 11906, 16952, 105787, 78925, 12234, 17842, 14812, 17844, 12995, 50758, 18538, 18587, 103583, 18143, 109685, 74006, 14583, 74244, 20669, 20787, 56183, 13615, 81601, 14309, 12167, 15117, 17978, 101476, 14102, 50721, 69376, 19878, 18667, 226090, 17387, 26419, 18159, 242443, 232087, 20274, 19047, 19046, 18072…	2328	422	19984	1.81041	7.64004e-07	1.27334e-07	4.24447e-08
Locomotion	320	5.88015e-08	11.5232	240641, 18015, 68750, 14573, 72333, 13482, 214593, 26554, 59009, 11504, 13809, 257632, 19229, 13800, 17965, 11502, 17973, 72349, 65256, 12165, 108071, 71371, 56546, 56426, 12167, 14102, 14345, 12168, 16528, 110380, 15559, 217866, 17387, 26419, 18479, 16173, 20672, 239556, 67203, 18591, 319757, 56792, 29806, 16171, 57765, 230972, 11848, 57764, 13345, 16854, 211652, 268882, 19206, 11600, 109700, 93…	2328	2082	19984	1.31938	1.41123e-06	2.01605e-07	6.72017e-08
Biological adhesion	242	2.38756e-06	8.71444	22635, 18015, 22637, 68750, 93712, 72333, 13482, 93710, 59003, 16193, 243911, 59009, 268663, 93703, 19229, 70945, 16638, 320873, 11502, 17973, 72349, 108078, 207952, 20227, 12845, 81601, 56546, 320404, 60363, 16644, 14102, 213945, 14345, 17387, 16173, 242122, 75863, 18591, 65945, 57765, 330790, 12819, 11848, 17829, 12937, 57764, 16854, 107746, 68094, 11600, 109700, 19699, 16184, 14683, 20320, 123…	2328	1568	19984	1.32486	5.73e-05	7.16269e-06	2.38756e-06
Behavior	139	3.1932e-06	5.0054	18015, 218038, 66612, 13482, 19063, 22353, 26556, 16193, 239250, 232339, 116891, 433292, 11906, 140477, 12310, 13643, 17842, 18536, 17844, 239408, 109205, 110532, 17450, 18143, 230709, 12286, 74244, 208643, 108071, 22127, 170719, 11998, 225642, 54006, 17978, 12287, 18667, 16528, 15559, 101490, 17268, 18479, 18198, 217124, 14156, 19165, 20274, 18072, 353342, 110648, 13508, 12894, 11444, 18762, 142…	2328	815	19984	1.46405	7.6634e-05	8.51521e-06	3.1932e-06
Biological regulation	1710	0.000334858	61.5772	69721, 22635, 240641, 21786, 22637, 68877, 67544, 100340, 80517, 22632, 11504, 328370, 27083, 171530, 11502, 66222, 22646, 22648, 20465, 18143, 23970, 52065, 11515, 11998, 12845, 56426, 329693, 57751, 230828, 320404, 217869, 217866, 18113, 17268, 399549, 21762, 21761, 353342, 18591, 225028, 17261, 20437, 57765, 76044, 99152, 57764, 67561, 27062, 72902, 545384, 68423, 93840, 110115, 239667, 110595…	2328	14074	19984	1.04298	0.00800572	0.000730599	0.000334858
Immune system process	430	0.00817115	15.4843	18015, 22637, 100340, 22632, 16193, 16192, 16191, 54353, 54473, 18018, 19229, 11502, 17057, 66222, 108078, 18021, 65256, 17175, 230709, 207952, 20227, 52065, 54123, 246085, 81601, 329693, 237339, 320404, 320640, 17387, 399549, 17268, 214498, 16173, 18591, 56792, 16171, 270151, 83924, 57765, 76044, 11848, 54139, 11600, 545384, 218624, 19215, 16184, 20683, 20682, 68667, 16068, 19695, 19332, 21417, …	2328	3327	19984	1.10947	0.178738	0.0163423	0.00817115
Biological phase	12	0.0199289	0.432121	378430, 19165, 21808, 12023, 320558, 21749, 26972, 11651, 110052, 22410, 21869, 18018	2328	48	19984	2.14605	0.383147	0.0367919	0.0199289
Cellular process	2117	0.026038	76.2333	69721, 22635, 240641, 66212, 21786, 22637, 68877, 238323, 67544, 100340, 80517, 22632, 11504, 328370, 76025, 227671, 213019, 27083, 171530, 320873, 11502, 66222, 22646, 22648, 20465, 18143, 23970, 52065, 11515, 11998, 12845, 56426, 329693, 225004, 57751, 56421, 230828, 320404, 217869, 217866, 18113, 18597, 18598, 17268, 21762, 21761, 353342, 18591, 225028, 17261, 20437, 57765, 76044, 12813, 99152…	2328	17941	19984	1.01292	0.469106	0.0446366	0.026038
Presynaptic process involved in chemical synaptic transmission	31	0.0574591	1.11631	18751, 12290, 18015, 110304, 18479, 242662, 242443, 171180, 19063, 108043, 20538, 20910, 60510, 268882, 18436, 12313, 11444, 27062, 13447, 14265, 104015, 18441, 74006, 18166, 12286, 18442, 98256, 59033, 21337, 12287, 11555	2328	192	19984	1.38599	0.75834	0.0919346	0.0574591

## Sheet: Supp Fig 1C
Time (Hours)	Number of genes	Percentage
0	76	1.43126
1	50	0.94162
2	123	2.31638
3	349	6.5725
4	37	0.696798
5	41	0.772128
6	55	1.03578
7	80	1.50659
8	286	5.38606
9	725	13.6535
10	55	1.03578
11	63	1.18644
12	83	1.56309
13	30	0.564972
14	152	2.86252
15	754	14.1996
16	17	0.320151
17	12	0.225989
18	30	0.564972
19	267	5.02825
20	1647	31.0169
21	260	4.89642
22	36	0.677966
23	50	0.94162
24	32	0.602637
Total genes	5310

## Sheet: Supp Fig 1D
Cluster 1
Term	Count	PValue	%	Genes	List Total	Pop Hits	Pop Total	Fold Enrichment	Bonferroni	Benjamini	FDR
Melanogenesis	6	0.0175742	1.7192	14371, 13618, 14365, 80796, 12313, 22413	137	100	8998	3.94073	0.988326	1	1
Hippo signaling pathway	7	0.0315839	2.00573	14371, 14365, 19052, 16414, 93737, 29806, 22413	137	157	8998	2.92836	0.999683	1	1
Rap signaling pathway	8	0.0433813	2.29226	18441, 80796, 16414, 93737, 14026, 12313, 78473, 13645	137	214	8998	2.45528	0.999985	1	1
Butanoate metabolism	3	0.0622499	0.859599	233799, 272428, 15107	137	27	8998	7.29765	1	1	1
Phototransduction	3	0.0622499	0.859599	80796, 14686, 12313	137	27	8998	7.29765	1	1	1
Fatty acid elongation	3	0.0706248	0.859599	217698, 75778, 15107	137	29	8998	6.79436	1	1	1
Protein export	3	0.0706248	0.859599	217337, 66661, 67398	137	29	8998	6.79436	1	1	1
Cluster 2
Term	Count	PValue	%	Genes	List Total	Pop Hits	Pop Total	Fold Enrichment	Bonferroni	Benjamini	FDR
Pathways in cancer	35	0.000622409	4.65426	19401, 212398, 18176, 17342, 23882, 80857, 319757, 242705, 22410, 19361, 21802, 112406, 15964, 14633, 13982, 11863, 19206, 56615, 67112, 14164, 14362, 22346, 385643, 12826, 15519, 12428, 58988, 58801, 12827, 21808, 14688, 404549, 16644, 12448, 11799	315	543	8998	1.84121	0.167788	0.133994	0.13354
DNA replication	7	0.00118754	0.930851	18971, 14156, 16881, 18969, 72151, 17217, 17218	315	35	8998	5.71302	0.295687	0.133994	0.13354
Cell cycle	13	0.00136265	1.72872	19650, 268697, 217232, 23882, 242705, 59008, 19090, 12428, 21808, 381759, 12448, 17217, 17218	315	125	8998	2.97077	0.33119	0.133994	0.13354
Cellular senescence	15	0.00502058	1.99468	19650, 18176, 268697, 19355, 19046, 23882, 242705, 26415, 12428, 21808, 14985, 15259, 12234, 12448, 15019	315	184	8998	2.32867	0.773453	0.363428	0.362196
Nucleotide metabolism	9	0.00877866	1.19681	20135, 67464, 22171, 76025, 76952, 14544, 18605, 382985, 11486	315	84	8998	3.06054	0.925811	0.431617	0.430154
Pyrimidine metabolism	7	0.0128995	0.930851	20135, 67464, 22171, 76025, 76952, 18605, 382985	315	56	8998	3.57063	0.978293	0.484202	0.482561
TGF-beta signaling pathway	9	0.0176475	1.19681	18741, 58988, 19650, 14563, 21808, 12167, 14313, 12667, 17965	315	95	8998	2.70617	0.994766	0.500321	0.498625
Purine metabolism	11	0.018656	1.46277	231327, 18587, 19139, 20135, 67464, 76025, 76952, 14544, 18605, 382985, 11486	315	134	8998	2.34489	0.996134	0.500321	0.498625
Hippo signaling pathway	12	0.021403	1.59574	93742, 14563, 21808, 14164, 14362, 19046, 12167, 14633, 101543, 22410, 12234, 11799	315	157	8998	2.18332	0.998309	0.526156	0.524372
PIK-Akt signaling pathway	21	0.0261684	2.79255	67112, 19111, 18176, 14164, 80857, 21802, 59032, 27219, 263803, 12826, 12845, 15519, 58988, 12827, 15964, 14688, 404549, 18205, 12448, 12643, 11600	315	359	8998	1.67094	0.999599	0.575604	0.573653
Protein processing in endoplasmic reticulum	12	0.0382753	1.59574	17156, 108687, 66212, 67397, 15519, 54197, 13418, 216440, 231098, 69608, 226418, 235416	315	172	8998	1.99291	0.99999	0.585208	0.583225
p signaling pathway	7	0.0392404	0.930851	20135, 58801, 12450, 268697, 23882, 382985, 12448	315	72	8998	2.77716	0.999993	0.585208	0.583225
Taurine and hypotaurine metabolism	4	0.0396751	0.531915	12583, 246277, 211488, 14415	315	22	8998	5.19365	0.999993	0.585208	0.583225
Mismatch repair	4	0.0396751	0.531915	18971, 16881, 26909, 72151	315	22	8998	5.19365	0.999993	0.585208	0.583225
Chemical carcinogenesis - receptor activation	14	0.0514638	1.8617	67112, 18176, 12286, 80857, 20779, 15519, 58988, 12287, 13982, 11555, 18667, 11863, 56615, 11799	315	225	8998	1.77738	1	0.722943	0.720493
AMPK signaling pathway	9	0.0760279	1.19681	12428, 58988, 69008, 11450, 18639, 270198, 12683, 59032, 20787	315	127	8998	2.0243	1	0.934509	0.931342
GABAergic synapse	7	0.0902903	0.930851	227120, 12286, 14660, 14688, 12287, 20779, 14415	315	89	8998	2.24669	1	0.957285	0.95404
PPAR signaling pathway	7	0.0902903	0.930851	66113, 18830, 108078, 11450, 13167, 11832, 14080	315	89	8998	2.24669	1	0.957285	0.95404
Cluster 3
Term	Count	PValue	%	Genes	List Total	Pop Hits	Pop Total	Fold Enrichment	Bonferroni	Benjamini	FDR
Lipid and atherosclerosis	14	0.00225736	2.60708	26409, 26408, 15481, 16452, 225164, 15969, 494124, 20183, 14102, 12540, 20181, 18018, 19878, 230459	219	216	8998	2.66303	0.467683	0.325848	0.31884
Pathways in cancer	25	0.00305151	4.65549	20852, 20850, 20890, 16452, 22033, 15969, 13544, 19207, 16184, 14683, 22409, 23871, 11515, 494124, 12828, 12443, 20183, 12983, 16842, 14102, 12540, 20181, 13712, 11797, 19878	219	543	8998	1.89166	0.573726	0.325848	0.31884
Inflammatory mediator regulation of TRP channels	10	0.0036492	1.8622	11515, 18753, 494124, 277328, 15465, 14683, 53357, 19047, 13119, 230459	219	127	8998	3.23518	0.639401	0.325848	0.31884
Cushing syndrome	11	0.00595853	2.04842	11515, 110115, 14683, 15497, 22409, 20890, 12443, 13544, 16842, 20845, 18514	219	162	8998	2.78984	0.811263	0.325848	0.31884
Chemokine signaling pathway	12	0.00695655	2.23464	11515, 18753, 15162, 16452, 12145, 24013, 14773, 12540, 19878, 14191, 21844, 16428	219	192	8998	2.56792	0.857392	0.325848	0.31884
JAK-STAT signaling pathway	11	0.00764419	2.04842	20852, 244218, 20850, 15969, 16184, 14199, 16452, 12443, 230828, 12983, 16391	219	168	8998	2.6902	0.882453	0.325848	0.31884
Focal adhesion	12	0.00966076	2.23464	109700, 319480, 11461, 19047, 12828, 12443, 224105, 12540, 13712, 11797, 19878, 17898	219	201	8998	2.45294	0.93336	0.325848	0.31884
Melanogenesis	8	0.01062	1.48976	50518, 11515, 494124, 14683, 22409, 20890, 13544, 16842	219	100	8998	3.28694	0.949148	0.325848	0.31884
Oxytocin signaling pathway	10	0.0119883	1.8622	11515, 241113, 494124, 14683, 11461, 19047, 12443, 13712, 18018, 19878	219	153	8998	2.68541	0.965436	0.325848	0.31884
Hippo signaling pathway	10	0.014015	1.8622	22409, 11461, 19047, 20890, 12443, 13544, 211652, 16842, 12168, 11797	219	157	8998	2.61699	0.98051	0.325848	0.31884
Tight junction	10	0.0201813	1.8622	26408, 74094, 241113, 11461, 12443, 60363, 12540, 19878, 73608, 21844	219	167	8998	2.46028	0.996614	0.433121	0.423807
Proteoglycans in cancer	11	0.0273381	2.04842	29875, 22409, 11461, 19047, 20890, 12443, 14102, 12540, 13712, 19878, 21844	219	205	8998	2.20466	0.999562	0.466164	0.456139
Adipocytokine signaling pathway	6	0.0285284	1.11732	241113, 16452, 384783, 20183, 20181, 14378	219	71	8998	3.47212	0.999689	0.466164	0.456139
Inositol phosphate metabolism	6	0.0300751	1.11732	101490, 269180, 107650, 69718, 71780, 108083	219	72	8998	3.4239	0.999801	0.466164	0.456139
Cortisol synthesis and secretion	6	0.0300751	1.11732	11515, 110115, 14683, 15497, 20845, 18514	219	72	8998	3.4239	0.999801	0.466164	0.456139
AGE-RAGE signaling pathway in diabetic complications	7	0.035715	1.30354	18753, 20850, 16452, 12828, 12443, 12540, 18018	219	101	8998	2.8476	0.999961	0.498224	0.48751
Regulation of actin cytoskeleton	11	0.0413506	2.04842	109700, 29875, 319480, 11461, 19047, 224105, 12540, 19878, 17898, 108083, 21844	219	220	8998	2.05434	0.999992	0.549373	0.537558
Regulation of lipolysis in adipocytes	5	0.0488465	0.931099	11515, 14683, 18166, 384783, 19091	219	57	8998	3.6041	0.999999	0.592529	0.579787
Signaling pathways regulating pluripotency of stem cells	8	0.0535675	1.48976	69587, 22409, 11906, 20890, 16452, 13544, 12168, 15407	219	140	8998	2.34781	1	0.622722	0.60933
Wnt signaling pathway	9	0.0560137	1.67598	26409, 208846, 22409, 20890, 12443, 13544, 16842, 18018, 19878	219	171	8998	2.16246	1	0.623583	0.610172
Th and Th cell differentiation	6	0.0620755	1.11732	20852, 20850, 12504, 16184, 16452, 18018	219	88	8998	2.80137	1	0.623583	0.610172
GnRH signaling pathway	6	0.0670519	1.11732	11515, 18753, 494124, 14683, 12540, 13712	219	90	8998	2.73912	1	0.623583	0.610172
Phosphatidylinositol signaling system	6	0.0832712	1.11732	101490, 269180, 107650, 494124, 69718, 108083	219	96	8998	2.56792	1	0.683313	0.668618
Adherens junction	5	0.093048	0.931099	26409, 29875, 11461, 16842, 12540	219	71	8998	2.89343	1	0.702505	0.687398
Cluster 4
Term	Count	PValue	%	Genes	List Total	Pop Hits	Pop Total	Fold Enrichment	Bonferroni	Benjamini	FDR
Calcium signaling pathway	29	1.68761e-05	2.53275	18795, 18751, 18213, 68279, 14171, 15564, 14573, 239556, 18591, 21925, 22334, 13869, 14675, 18799, 70405, 20190, 13867, 14680, 14186, 14165, 14180, 108071, 21337, 320707, 11937, 320404, 18821, 15559, 16867	443	240	8998	2.45431	0.00535228	0.00371393	0.00335188
Insulin resistance	18	2.3358e-05	1.57205	18762, 18751, 26419, 14583, 110078, 74551, 26457, 21428, 23797, 16193, 26569, 22259, 208647, 12913, 53412, 12894, 12895, 11651	443	110	8998	3.3237	0.00740042	0.00371393	0.00335188
Choline metabolism in cancer	16	7.86888e-05	1.39738	18751, 26419, 110524, 14281, 20663, 20683, 18591, 23797, 83767, 26395, 18805, 18717, 11651, 12651, 271844, 104418	443	98	8998	3.31617	0.0247135	0.00625576	0.00564592
MAPK signaling pathway	30	0.000255266	2.62009	240168, 18751, 18015, 26419, 14171, 18479, 239556, 286940, 225028, 18591, 54376, 26395, 13869, 12475, 271844, 13867, 18218, 14281, 20663, 18021, 14186, 14165, 26401, 19395, 14180, 23797, 21813, 11651, 30957, 140723	443	294	8998	2.0726	0.0779768	0.0135291	0.0122102
cAMP signaling pathway	24	0.000488782	2.09607	26419, 14281, 18479, 20682, 110385, 333329, 23797, 239273, 208647, 12913, 11932, 26395, 14309, 320707, 11937, 11848, 328572, 14632, 18805, 11651, 18821, 70405, 12789, 16867	443	220	8998	2.2158	0.143988	0.0188106	0.0169769
Glucagon signaling pathway	15	0.000532376	1.31004	18597, 18795, 18598, 110078, 74551, 23797, 208647, 12913, 328572, 56421, 12894, 12895, 11651, 70405, 14527	443	104	8998	2.92955	0.155779	0.0188106	0.0169769
Parathyroid hormone synthesis, secretion and action	15	0.000782203	1.31004	18795, 17387, 18751, 14281, 19226, 20683, 110385, 74499, 17261, 26941, 208647, 12913, 26395, 11848, 18805	443	108	8998	2.82104	0.220294	0.024874	0.0224492
Phospholipase D signaling pathway	18	0.000992324	1.57205	18795, 110524, 20663, 12000, 18591, 23797, 108071, 20963, 11998, 26395, 11848, 14388, 18805, 18717, 11651, 271844, 104418, 65086	443	149	8998	2.45374	0.270733	0.0286872	0.0258906
Toll-like receptor signaling pathway	14	0.00116161	1.22271	26419, 14281, 56066, 23797, 16193, 21898, 54123, 81897, 26395, 230396, 15975, 11651, 12475, 15968	443	100	8998	2.84361	0.308994	0.0307827	0.0277818
JAK-STAT signaling pathway	19	0.00148031	1.65939	16163, 20663, 16156, 17480, 18591, 93672, 23797, 16193, 16192, 16191, 56324, 328572, 230396, 15975, 11651, 15968, 67296, 13856, 12985	443	168	8998	2.29714	0.375677	0.0324392	0.0292769
T cell receptor signaling pathway	14	0.00153015	1.22271	26419, 18566, 14281, 20663, 18479, 17973, 18021, 21682, 23797, 16191, 26395, 11848, 11651, 12503	443	103	8998	2.76079	0.385509	0.0324392	0.0292769
NOD-like receptor signaling pathway	22	0.00178944	1.9214	18795, 13030, 246728, 26419, 100503970, 16173, 17951, 210198, 77040, 22334, 16193, 270151, 21898, 54123, 56486, 11848, 230396, 257632, 15975, 11793, 15968, 107607	443	213	8998	2.0979	0.434221	0.0354898	0.0320301
Fc gamma R-mediated phagocytosis	13	0.00189725	1.13537	18751, 218038, 18479, 23797, 20963, 83767, 26395, 246256, 12631, 18805, 18717, 11651, 271844	443	93	8998	2.83924	0.453325	0.0354898	0.0320301
Pathways in cancer	43	0.00214864	3.75546	18795, 240168, 18751, 26419, 14171, 12371, 18591, 16193, 16192, 16191, 26395, 11848, 328572, 230396, 14632, 15968, 70405, 65086, 16780, 14281, 66066, 16163, 20663, 20683, 13176, 12385, 14186, 14165, 24069, 19395, 22422, 14180, 23797, 21813, 21414, 14706, 15975, 18805, 11651, 15213, 18129, 13856, 108989	443	543	8998	1.60846	0.495407	0.0366939	0.0331168
Thyroid hormone signaling pathway	15	0.0021924	1.31004	18795, 18751, 327987, 14463, 12371, 23797, 11932, 26395, 11937, 328572, 56421, 11651, 18821, 18799, 18129	443	120	8998	2.53894	0.502395	0.0366939	0.0331168
Ras signaling pathway	23	0.00270685	2.00873	240168, 18751, 26419, 18015, 66066, 20663, 14171, 18479, 18780, 14186, 14165, 19395, 18591, 14180, 23797, 14706, 26395, 11848, 14388, 18805, 11651, 271844, 70405	443	235	8998	1.98794	0.57766	0.0430388	0.0388432
PIK-Akt signaling pathway	30	0.00549052	2.62009	14171, 17763, 12371, 18591, 74551, 16193, 12913, 26395, 13869, 230396, 15968, 83490, 13867, 65086, 16780, 66066, 20663, 19699, 14186, 14165, 14180, 23797, 208647, 21898, 20963, 14706, 15975, 11651, 13856, 12985	443	359	8998	1.69734	0.826365	0.0759125	0.0685122
B cell receptor signaling pathway	11	0.00607703	0.960699	240168, 18751, 20663, 14281, 26395, 18021, 17060, 11651, 23797, 83490, 20963	443	81	8998	2.75835	0.856065	0.0772415	0.0697117
Neurotrophin signaling pathway	14	0.00631534	1.22271	18213, 26419, 72843, 20663, 327826, 19165, 108960, 26401, 23797, 26395, 11848, 14388, 11651, 70405	443	121	8998	2.35009	0.866633	0.0772415	0.0697117
ErbB signaling pathway	11	0.00784223	0.960699	18751, 26419, 20663, 26395, 17973, 13869, 18479, 14388, 11651, 23797, 13867	443	84	8998	2.65984	0.918215	0.092364	0.08336
Relaxin signaling pathway	14	0.0106453	1.22271	18762, 18795, 26419, 14281, 66066, 20663, 239336, 23797, 21813, 208647, 12913, 14706, 26395, 11651	443	129	8998	2.20435	0.966738	0.110594	0.0998127
PD-L expression and PD- checkpoint pathway in cancer	11	0.0107812	0.960699	81897, 18566, 14281, 26395, 18021, 11651, 23797, 12503, 12995, 74481, 21898	443	88	8998	2.53894	0.96816	0.110594	0.0998127
Estrogen signaling pathway	14	0.0143466	1.22271	18795, 14281, 20663, 13033, 107656, 20683, 23797, 208647, 18390, 12913, 26395, 66809, 11651, 70405	443	134	8998	2.1221	0.9899	0.128888	0.116323
EGFR tyrosine kinase inhibitor resistance	10	0.0149541	0.873362	18751, 18015, 20663, 26395, 14388, 18591, 11651, 23797, 16193, 13867	443	79	8998	2.57108	0.991698	0.128888	0.116323
Diabetic cardiomyopathy	19	0.0157927	1.65939	18597, 18762, 18795, 18751, 18598, 26419, 66495, 13033, 20683, 14583, 23797, 21813, 22334, 11937, 22272, 12862, 12895, 11651, 18821	443	211	8998	1.829	0.993668	0.13216	0.119277
Autophagy - animal	14	0.0222233	1.22271	13030, 26419, 13033, 67841, 16783, 77040, 23797, 52187, 26395, 56486, 78610, 50540, 11793, 11651	443	142	8998	2.00254	0.999213	0.176675	0.159452
Pancreatic secretion	12	0.0240814	1.04803	18795, 18751, 11932, 320707, 11937, 22073, 18780, 11848, 22074, 232680, 56373, 319229	443	114	8998	2.13805	0.99957	0.178487	0.161088
HIF- signaling pathway	12	0.0240814	1.04803	18597, 18751, 18598, 26395, 13808, 328572, 56421, 11651, 23797, 13856, 16193, 21898	443	114	8998	2.13805	0.99957	0.178487	0.161088
Neuroactive ligand-receptor interaction	29	0.0241351	2.53275	19226, 15564, 239336, 108043, 18390, 11449, 22073, 22074, 54598, 216749, 11444, 65086, 21333, 12000, 18442, 18101, 319229, 108071, 21337, 56183, 14805, 11998, 14309, 57277, 14406, 14527, 15559, 16867, 14767	443	386	8998	1.52599	0.999577	0.178487	0.161088
Growth hormone synthesis, secretion and action	12	0.0285209	1.04803	12913, 18795, 18751, 26419, 20663, 14281, 26395, 328572, 26401, 11651, 23797, 208647	443	117	8998	2.08323	0.999899	0.192971	0.17416
GnRH signaling pathway	10	0.0321173	0.873362	18795, 17387, 18751, 26419, 20663, 26395, 26401, 18805, 271844, 70405	443	90	8998	2.25683	0.999969	0.212777	0.192034
Dopaminergic synapse	13	0.0334052	1.13537	18795, 16572, 18751, 26419, 14680, 14281, 66066, 23797, 208647, 12913, 14706, 11651, 70405	443	135	8998	1.95592	0.99998	0.216156	0.195084
Lipid and atherosclerosis	18	0.0369405	1.57205	18795, 26419, 14281, 16173, 18021, 12371, 100066, 23797, 16193, 21898, 54123, 11848, 230396, 11651, 12475, 15968, 70405, 74519	443	216	8998	1.69263	0.999994	0.225905	0.203883
Hematopoietic cell lineage	10	0.040832	0.873362	12481, 16156, 12482, 14960, 12475, 13856, 16193, 16192, 12985, 16191	443	94	8998	2.1608	0.999998	0.242094	0.218493
Sphingolipid signaling pathway	12	0.0411102	1.04803	18762, 18795, 18751, 26419, 20773, 26395, 13033, 11848, 268656, 18805, 11651, 23797	443	124	8998	1.96563	0.999998	0.242094	0.218493
Phosphatidylinositol signaling system	10	0.0457374	0.873362	18795, 18751, 110524, 104015, 64436, 320404, 18717, 104418, 18799, 70405	443	96	8998	2.11578	1	0.259723	0.234404

## Sheet: Supp Fig 1E
Time (hours)	IR
0	0.83696	1.04508	1.14327	0.681761	0.973097	1.44816
6	0.684505	0.429605	1.39057	1.31131	0.957468	1.47008
12	0.429207	0.788037	1.67464	1.52502	0.879575	1.13984
18	0.570153	0.894662	1.43251	1.38425	0.77619	0.853341
24	0.83696	1.04508	1.14327	0.681761	0.973097	1.44816
Time (hours)	Glut1
0	0.431235	0.953125	1.53297	0.41576	1.1223	1.74312
6	2.39565	1.07849	2.15641	8.32933	4.87545	3.38189
12	5.51435	5.96412	8.3812	6.45323	8.69312	7.38893
18	12.4843	11.2988	9.22553	3.6622	4.20797	8.65254
24	0.431235	0.953125	1.53297	0.41576	1.1223	1.74312
Time (hours)	Glut2
0	1.39759	0.596699	1.19913	1.13247	0.419405	1.33477
6	1.55351	0.909134	1.46038	0.27858	0.0578684	0.451546
12	1.41828	0.681146	1.39025	0.849732	0.849732	1.25815
18	1.65064	2.10757	2.57644	1.17453	1.60827	1.73049
24	1.39759	0.596699	1.19913	0.419405	1.13247	1.33477
Time (hours)	Glut4
0	0.728501	1.6866	0.813876	1.12521	0.89845	0.889817
6	1.47899	1.22375	1.14179	2.47102	1.1616	1.19476
12	0.941913	1.44171	4.94873	1.2902	3.4427	1.2902
18	2.23124	5.80894	2.90107	1.16633	2.29619	5.174
24	0.728501	1.6866	0.813876	0.89845	0.889817	0.989817

## Sheet: Supp Fig 1F
	pAKT/AKT							GLUT1 / bactin
	ZT0	98.6265	101.374					ZT0	89.0312	119.316	91.6528
	ZT12	35.4436	41.1315	43.516				ZT12	46.5579	37.4323	27.3465

## Sheet: Figure 2A
Males
	LD
Time (hours)	Control																											IRcKO
0	2.25	0	1.667	7.778	21.75	0.778	0.182	1.0909	15.4	30.333	17.2	0	0	0	0	0	0	21.333	20.5	1.571	0	0.5	3.5	10.5	0	3	0	0	0.75	1	0.6	2.2	0.1	0	0.444	0	0	0	0	0	0	0.167	0	1.429	0	2.5	99	0
0.0833333	0	0	0	5.556	14.875	0.222	3.636	2.5455	16.9	64.889	35.3	0	0	0	0	0	0	25	47	0	0.143	0	0	14	0	0	0	0	1.75	1.889	28	5.3	1.7	0	0.111	0	0	0	16.833	0	0	0	0	0	0	0.75	5	0
0.166667	0	0	0	0.333	14	0.111	2.455	1.2727	5.3	43.556	29.6	0	3.333	0	0	0.167	0.125	15.556	0.25	0	0	0	0	0	0	0	0	0	0	0.556	35	0.4	1.1	0.286	0.111	0	0	0	0.167	0	0	0	0	1.143	0	0	0	0
0.25	0	0	0	0.111	26.625	0.222	3.091	0.7273	1.8	64.556	35.3	0	0	0	30.333	0	3.375	45.667	0	1.143	12.143	0	0	6	0	0	0	0	0	3.889	7.8	0.6	1.5	4	6	0	0	0	10.5	0	0	0	0	0.857	0	0	5.5	0
0.333333	0	0	0	0	61.125	0.111	3.455	2	0	59.333	3	0	0	0	18	0	0	32.778	0	11.286	0.143	0	0.25	1.25	0	0	0	0	0	0.556	1.2	0	11.6	3.857	0.556	0.111	40.167	0	4.833	0	0	0	27.333	0	0	0.75	66.5	0
0.416667	1.25	0	0	0.111	46.25	1.111	3.364	0	2	63.778	29.1	0	0.333	0	37.5	0	0.25	9	0	34.714	2.571	0	0	0	0	0	0	0	0	0	0.2	0	14.3	28.714	2.444	0.111	66.5	0	8.167	0.167	0	0	23.667	0	0	0.25	66	0
0.5	0.125	1.625	0	1	16	4.444	0.273	0	3.7	18.111	51.7	0	0.333	0	6.333	7.167	10.75	17	0	34.429	2	0	0	0	0	0	0	10.625	0	0	38.2	0.3	5.2	20.714	6.333	0.333	90.333	0	4.167	0	0	0	45.667	0	5.286	0	108	0
0.583333	0	0	0.556	0.444	22.5	1.222	5.182	1.4545	8.6	31.667	31.8	0	6.833	0	12.5	52.333	4	18.333	0	29.143	18.571	0	0	0	0	0	0	0.25	0	0	3.2	0	3	12.429	0.222	0	46.5	0	0	2.667	0	0	79.333	0	9.714	0	26	0
0.666667	3.5	0	6.333	0	16	1.222	2.091	1.0909	11.2	26.444	70.7	0	7.5	0	0.167	35.5	6.25	12	0	12.714	0.714	0	0	0	0	1.5	0	0	0	0	3.8	0	2.4	8.286	4.222	0	58	0	0.333	1.5	0	0.5	86	0	3.857	0	77.5	0
0.75	0.5	3.5	3	0	11.5	9.444	0	0	10.3	20.667	78.2	0	27.167	0.833	0	29.833	2	6	0	34.429	2.714	0	0	0	0	0	0	0	0	0.111	3.2	0	3.7	1.143	1.222	0	0.333	9.833	0	3.167	0.333	3.333	59.667	0.286	0.714	0	7	0
0.833333	1.75	0.25	1.778	0	1.875	1.667	2.364	0	3.3	41.556	79.2	0	0	2.5	0	56.833	4.625	2.333	4	16.429	16.714	0.5	0	0	0	0	0	0.5	0	0.222	36.4	3	0.7	2.429	2.667	0.222	0.167	0	0	0	2.5	0.5	99.333	0	3.286	0	53	0
0.916667	4.125	1.375	0.333	0	2.125	4.333	0.818	0	0.6	51.667	43.2	3	0	15.667	0	40.667	8.875	0.444	0.25	16.429	0.857	0.5	0	0	0	0.5	0	11.375	0	0.333	31.4	15.8	0.8	0	4.889	0.111	1	3.5	0	0.833	1	0	7	0	0	0	44.5	0
1	4.125	10.5	0	1.667	6.5	4	0.273	0	0.2	59.556	72	15.5	0	0.167	0	17.333	0.25	0	38	19.714	2.571	9.5	0	0	0	0	0	2.75	0	0	0.4	18.8	9.7	0.286	0.333	1.667	4.5	3.5	0	0	0.5	0	0.667	0	0	0	64.5	0
1.08333	4.875	4.5	0.222	0.556	9.5	10.222	2.091	0	2.5	47.111	15.1	8.167	0	0.167	33.5	3	0	0	20	18.429	0.286	5	0	0	0	0	0	0.125	0	0.111	0.2	23.1	6	0	1.778	2.889	51.333	42.667	0	0	0	0.333	1	0	0	0	4.5	0
1.16667	0	28.25	1.444	0	34	1.667	0	2.2727	6.8	59.556	37	47.333	0.333	0	52.167	3	0	1.778	15.5	33.286	0.857	0	9.5	0	0	0	0	10.125	0	0	0.8	12.7	0.7	0	0.556	0	47.833	0.5	0.333	0	0	23.833	1.333	0	0	0	4	0
1.25	0.875	30.375	12.222	0.111	39	1.444	1	1.6364	5	45.667	38.2	40.833	0.333	0	31.167	2.167	0.75	0	0.75	0.857	0	0	12.75	0	0	0	0	6.125	0.25	1.111	14	0.1	0.4	0	23.667	0	37.5	0	4.833	0	2.667	0.667	0	0	0	0	37	0
1.33333	0.75	9.625	9.778	0	30.375	1.667	4	0.5455	2.8	40.222	15.6	13.5	21	0	23.333	0	14.875	0	0	20	10.857	0	36	0	0	0.25	0	14.625	1.25	8.667	6.4	20	0	0	26.111	0	61.5	32.5	1.167	0	0.333	0.167	0	1.143	1.857	0	6.5	0
1.41667	8	4.75	3.889	5.333	70.75	2.111	4	2.2727	3	32.778	2.5	35.5	0	0	87.833	36.5	0.25	0	6.75	8	7	0	19.75	0	0	4.5	0	4.375	2.625	15.778	0	5.8	0	0	32.889	0.778	43.5	7	0	0	11.5	0.333	0	0	0	0	0	0
1.5	7.375	4.375	2.333	9	59.5	5.111	5.818	0.2727	0	51.556	0.4	26.5	4.667	0	42.833	45.333	0	0	13.5	16.143	0.714	0.5	0.25	0	0	0	0	24.625	8	12.111	0	9.6	0	0	16.778	0	22.333	0	0.667	0.333	0.5	0	0	0	0	0	0	0
1.58333	2.125	5.75	20.889	21.667	67.375	7.444	8.909	0	0	44.889	2	3.667	8	0	34.833	22.167	0	0.222	0.25	1.714	0.714	2.25	0.25	0	0	0	0	26.75	5.875	20.556	0.2	11.4	0.9	0	8.889	0.444	0	0	14.667	0.167	0	0.333	17.667	0	0	0	0	0
1.66667	0.875	5.375	8.222	23.778	77.125	0	4.727	0	0	84.222	0.6	17.833	0.333	0	25.833	58.167	0	0	37	5.857	0	17.25	0	0	0	0	0	31	7.125	11.889	0	21.5	9.8	0	0.333	17.444	0.333	0	10.333	0	0	1.833	1	0	0	0	0	0
1.75	2.875	7.25	19.778	8.889	63.875	4.778	20.545	1.0909	2.5	87.889	5.7	5.667	3.5	0	4.5	61.667	0	0	9.75	0	0	21.25	0	0	1.25	0	0	12.125	4.75	24.333	0.6	14.6	12.7	0	10.889	0.778	12	0	10.5	5	0	13	0.333	0	3.286	0	0	0
1.83333	1.625	8.125	21.444	19.778	57	10	17.636	2.4545	6	74.667	0	24.167	1	0.333	0.167	27.667	0	0.556	0	1	0	10	0	0	0.75	0	0	33.125	2.375	26.111	13.4	31.2	8.5	3.429	17.333	5.889	10.667	0	18.833	34.5	5.333	2.667	0.333	0	1	0.5	0	0
1.91667	2.25	0.25	24.778	10.778	31.625	0.778	9.909	3.6364	8.1	98.222	0	14	0	0.667	0	29.667	0.375	0.444	0.75	4.571	9.571	0.5	0	1.5	0	0	0	12.5	4.375	25.444	18.4	37.8	14.4	0	2.222	5.222	62.667	44	0.833	13.667	47.5	5.833	4.333	0	14.429	4.5	0	0
2	1.25	1.875	22	0.778	58.625	2.111	4.909	5.4545	36.222	60.111	13.7	1.5	0	16.5	41.167	124.667	0	0	4.25	21	24.857	0.5	0	3.75	0	10.25	0	21.5	0	50.444	21.4	26.9	14.2	5.857	0	0.333	132.833	21	0	9.833	17.667	0	73.333	0	40.286	10	0	0
2.08333	2.625	0.25	20.111	0.222	65.625	4.444	0.636	4.1818	44.444	76.333	19.4	17.167	0	17	85.833	34.5	18.625	15.778	0	5	1.714	1.25	0	17.25	3.5	6.25	0	39.125	1	50.222	46.4	29.9	26.5	10	0.333	0.667	153.333	20.167	0	21.667	8	10.667	74.333	0	0.429	3.5	0	0
2.16667	22.625	0	24.889	0.333	19.875	0.333	2.727	4.1818	11.778	37.778	12.4	27	0	0.167	77.5	58.333	13.375	30.667	5.5	0.286	0	4.75	0	30.75	0.75	27	0	40.25	0.125	43.333	15.8	40.7	31	8.143	10.778	2.556	149.167	28.667	0	0.5	0	0.333	4	0	0	1.25	0	0
2.25	20.25	0	18.556	0	28.625	0.556	1.909	3.1818	8.333	41.889	17.4	12.333	0	0	136.333	46.333	37.25	0.222	104.25	1.143	0.143	2.25	0	3.5	0.25	9.75	0	23.625	0	30.444	24.2	19	11.2	0.857	5.667	4.556	80.667	0.833	0	0	0	0	1.667	0	0	1.25	0	0
2.33333	0	0	14	0.333	24.5	0.111	0.727	4.2727	2	62	19.6	2.333	0	26.5	123.667	15	37.125	0	82.75	0	0	0	0	4	0.25	0	0	19.75	0	23.778	29	21.7	15.9	5	0.333	3.778	126.667	0.333	0	0	0	0	1	0	0	0.25	0	0
2.41667	0	0	3.111	0.444	16.75	0.111	5	5.0909	24.889	37.667	45.3	36	0	0	26.333	3.5	30.75	10.444	27	2.143	3.857	0	0	30.5	0.5	5.25	2.25	29.125	0.25	50.556	59.2	25.9	18.3	13	1.667	5.333	111.833	0	0	0.667	58.833	0	0	0	0	1	0	0
2.5	0	0	1.444	0	12.5	0	0.273	2	26.667	49.444	15.1	14	3	0	108.833	6.667	49.625	14.111	1	0.714	3.429	0	0	8.75	2	57.5	0	31.75	0	38	27.6	10.6	12.8	6.714	3.222	4.333	20.167	0	0	6.167	40.167	0	0.667	0	0	0	0	0
2.58333	0	0	7	0	7.375	0.222	2	2.7273	4.556	39.889	40.1	0.333	2.5	0	18.167	3.5	37.75	7.667	53.25	0	0	0	0	0	0.5	1.5	0	26.5	0	25.111	7	9.8	17.2	5.429	14.889	2.889	0.167	0	0	15	70	0	0	0	0	0	0	0
2.66667	0	0	4.889	0.556	8.375	0	5.727	3.0909	0	55.125	11	17.5	0	0	8.667	0	0.25	0	1.5	0	0	0	0	0	0.25	0	0	18.75	0	45.778	3	24.222	17.333	0	0.25	2.667	1.167	0	44.5	5.5	34.667	0	0	0	2.429	0	0	0
2.75	0	0	0	0	2.125	0	3.636	0.1818	0.889	50	21.333	19.333	0	1.5	39.5	0	0	1.556	0	0	1.714	0	0	0	0	0.5	0	36.75	0	29.222	14	28.333	9.444	0.167	0.375	0	2.667	0	59.833	0	45.333	0	0	1.857	0.143	0	0	0
2.83333	0	0	0.111	0	2.25	0	0.818	0	0	22.75	2.889	26.167	0	5	77.5	0.833	0.625	3.778	0	0	13.286	0	0	1.75	0	0	0	36.375	0	28.222	47.5	10.556	3.667	0	1	0	0	0	57.5	0	23.167	0	0	2.143	0	0	0	0
2.91667	0	0	0	0.111	15.75	0	1.091	2	0	0.5	10.222	0.167	3.333	10.333	12	4.167	3.875	0	0	1.571	33.857	0	1	0	0	0	0	14	0	36.778	56.5	4.333	0	0	1.875	0	0	0	25.5	1.333	39.167	16.833	0	0.571	0	0	0	0
3	0	0	0	0.111	26.875	0	0.091	1.2727	0	2.75	15.889	0	0	0	9	65	0	0	0	0.286	5.143	0	0	0	2.75	0	0.25	40.125	1.375	54.111	44.5	0.222	0	1.333	3.125	0	0	0	9.667	0	0	10.333	0	0.286	3.571	0	0	0
3.08333	0	0	0.111	0	19.375	0	1	0	0	0	8.889	2.5	0	0	3	33	0	0	0	0	4	0	22.25	0	0	5.75	0	47.375	0	47	10	0.111	0	1.667	6.5	0	0	1	6.167	0	0	41.5	0	0.143	0	0	0	0
3.16667	0	0	0	0	14.125	0.111	0.091	0	0	5.625	1.444	17.5	0	0	9.167	12.333	0	0	0	1.143	1.143	0	29	0	0	55.25	0	25.75	0	44.778	6.5	0.556	0	0	1.625	0.111	0	10.5	7.167	0	1.167	46	0	0	3.714	0	0	0
3.25	0.25	0	0	3.222	6.75	0.222	0.455	0	0	14.625	0.556	0	0	0	0	3.167	0.25	0	0	0	0.571	0	13.25	0	0	47	0	7.25	0	50.889	4.5	4.111	0	0	2.875	0	0	20.833	24.5	0	2.167	17	0	1.286	3.286	0	0	0
3.33333	0.5	0	0	0	5.625	1.556	0.727	3.9091	1.111	12.375	0.222	0	1.667	0	0.167	2.667	0	0	0	0	0.143	0	14.5	0	0	38.75	0	38.125	0	48.889	1	1	0	0	3.125	0	0	29.5	14	0	23	4	0	0	18.143	0	0	0
3.41667	0.125	0	0	0	0.625	2.222	0	4	1.778	0	12.778	0	5.167	0	0.5	1	0	1.333	0	0	0	0	35	0	0	35.75	0	56	0	10.667	0	1.333	0.778	0.167	1.625	1	0	5.5	3	6.667	1	7.833	0	0	1.571	0	0	0
3.5	0.25	0	0	0	2.625	0.333	0.636	0	0.556	0	2.444	0	0	0	0.333	4.167	0	0.444	0	0	0	0	1.75	0	0	28.25	0	8	0	29.889	7.25	1.889	1.889	1.5	5.75	0.333	0	2.333	26.833	0.333	0.167	3.833	0	2.286	0	5.5	0	0
3.58333	0	0.625	0	0	7.75	0.667	0.091	0	0.222	0	1.556	0	0	0	0.5	15	0.125	0.889	0	0	0	0	21.5	0	0	41	0	0	0	17.667	0	5	0.111	0	0.125	0	0	0	13.167	0	0	10.833	0	0.857	1.286	33.5	0	0
3.66667	0.375	1.5	0	0	26.125	0.222	0	1	0	0	0	0	0	0	0	2.667	0	0.222	0	1.143	0.143	2.75	0	0	0	19.75	0	0.125	0	11.111	0	0	0	0	0	0	0	0	1.167	0	0	3.833	0	0.143	0	21.75	0	0
3.75	0.75	0	0	0.111	32.25	0.444	0	1.1	0	0	0.333	0	0	0	0	0	0	0.333	0	2.429	0	0	0	0	0	8	0	0	0	12.333	0	2.222	1.444	0	0	0	0	1.167	0	7.5	0	0	0	0	0	9.75	18.5	0
3.83333	0.5	0	0	1.889	7.625	0.778	0	1.1	0	0	0	0	0	0	0	0.333	0.125	0	0	0	2.429	0	0	0	2	21.25	0	0	0	17.889	0	3.111	6.667	0	0	0	0	0.833	0	0	0	0	0	0	0	0	0	28.25
3.91667	6.5	0	0	0	15.25	0.556	0	0	0	0	0	0	0	0	0	10.333	0	1.778	0	0.571	0	0	0	0	1.25	41.5	0	0.125	0	26.889	0	0.333	0.111	0	0	0	0	1.167	0	1.167	0	0	0	0	0	1.25	0	74
4	1.375	0	0	0	0	0	0.545	0	0	0	0	0.333	0	0	23.5	4.333	0	11.778	0	0	0	0	0	0	0	1.5	0	2	0	4.222	0	0.3	1.6	0	0.111	0.444	0	2.5	0	0	0	0	0	0	0	1.75	0	71.5
4.08333	0.25	0	0	0	1.875	0	1.818	0	0	0.444	0	1.833	0	12.667	1.333	71.833	1.25	10.889	0	0	0	0	0	0	0	0.5	0	0	0	13	0	6.6	17.8	0	0	0.111	0	0.167	0	0	0	3	0	0	0	0	0	65.5
4.16667	0	0	0	0	0	0.222	2	0	3.3	1.222	0	0	2.167	0.167	2	15	0	0.667	0	1.429	0.429	0	0	0	0.25	4	0	0	0	8.778	0	2.1	12	0	0	0	0	0	0	0.667	0	6	0	0	0	0	0	0
4.25	0	0	0	0	0.875	0	0.273	0	4.8	0	0	0	2.667	0.333	2.333	6.167	0	0	0	0	0	0	0	0	0	9.25	0	0.25	0	0	0	1	0.2	0.167	0	3.222	0	0	4.5	1.833	0	0.333	0	0	0	0	0	36.25
4.33333	2.25	0.625	0	0	3.5	0	0	0	14.4	0	0	0	0	0	0.5	0	0	0.333	0	0	0	1.25	5.25	0	0	0	0	0	0	9.444	0	2.4	0	0.833	0.667	0	0	0	1.333	0.5	0	0	0	0	0	0	4	47.5
4.41667	1	0	0.667	0	5	0	0.182	0	0	0	0.5	0	14	0	0	1	0	0	0	0	1	0.75	2	0	0	4.75	0	0	0	8.333	0.25	3.8	0	0.167	0.333	0	0	0	0	0.167	0	0	0	0	0	0	0.5	73.75
4.5	0	0.75	0	0	8.75	0	1	2.5455	1.2	0	0	0	31.167	0	0	0.5	0	0	4	0	0.714	0	0	0	0	19.5	0	0	0	13.778	0	0	0	0.333	0.333	0	0	0	0	0	0	0	0	0	0	0	71	44.25
4.58333	0	0	0	0	13.125	0	0	0.6364	0	0.222	0	0	18.833	14.833	1.833	0.667	0	0	4.75	0	0	0	0	0	0	4	0	0	0	1.333	0	0	0	0.5	0.667	0	0	0	0	0.333	0	0	0	0	0	0	107	32.25
4.66667	0	0	0	0	11.75	0	0	1.0909	0	0.222	0.8	0	5.5	4	0	0	0.125	0	39.25	0	0	0	0	0	0	13	0	0	0.5	0	0	0	0	0	2.222	0	0	0	0	1.333	0	0.333	0	0	0	0	102.5	47.5
4.75	0	0	0	0	0.625	0	0	0	2.2	2.222	0	0.667	0	2.333	0.833	0	0	0	22.5	0	0	0	0	0	0	5.5	0	0	1	0	0	0	0	0	1.444	1.333	0	0	1	0.167	0.333	0.167	0	0	0	0.75	88	0
4.83333	0	0	0	0.889	3	0	0	0.6364	7	0	0	0	0	0.5	1.167	0	0	0.222	10.75	0	0	0.25	0	0	0	1	0	0.125	0	0	0	0	0.2	0	2.889	0.444	0	0	10.833	0	0	0.167	0	1.714	1.429	0.75	0.5	0.5
4.91667	0	0	0	0	21.75	0	0	0	4.4	0.444	0	0	0	4.833	10	0	0	0	0.75	0	0	0	0	0	0	5.5	0	1.25	0.875	0	0	0	6.4	0	1	3.778	0	0.167	6.333	0	0	1.833	0	0	0	0.75	0	0.5
5	0	0	0	0	25.125	0	1.091	0	3.1	0	0	0	0	0.333	0.167	2.167	0	0	2.75	0	0	0	0	1.75	0	0.75	0	2.125	1.875	0	0	0	8.8	0	7.556	0.333	0	1.833	0.5	0	11.167	1.333	0	0	2.429	0	0	0
5.08333	0.875	0	0	0	45.5	0	0	0	6.7	1.556	0.6	0	0	2.833	0	12.167	0	0	31.5	0	0	0	0	27	0	0	0	0	0	1.667	0	0	5.1	0	21.222	0	0	3.833	0	2.833	24.5	0	0	0	0.286	0	0	0
5.16667	0.25	0	8	1.444	20.25	0	0	5.2727	17.1	0.556	2.1	0	0	0.167	0	45.833	0	0	15.5	0	2	0	0	10.25	0	0	0	0	0	2	0	0	0.3	0	1.778	0.556	0	2.167	0.167	0.833	0.833	1.833	0	0	0.857	0	0	0
5.25	0	0	0	0	0.25	0	0	3.9091	1.6	3.667	0	0	0	0	0	29.333	0.125	0	14.25	0	3.143	0	0	19.25	0	0	0	0	0	4.444	0	0	1.2	0	2.556	9.444	0	17.333	0	14.167	2.5	27.5	0	0	0	1.75	0	0
5.33333	0	0	0	0.556	0	0	0	0.3636	0.3	20.778	0	0	0.333	0	0	2.333	0	0	0	0	3.714	0.25	0	10.25	0	0.25	0	0	0	9.111	0	0.3	12.9	0	9.111	9.111	22.333	0	0	1.167	2	12.833	1	0	0	0	0	0
5.41667	0	0	0	2.444	0	0	0	1.6364	0.7	19.889	0.1	0	1.333	0	0	16.5	0	0	0.75	0	0	0	0	30	0	0	0	0	0.75	0.667	0	0.4	8.3	0	1.444	1.667	13.833	0	0	0	2.667	0	0	0	0	0	0	0
5.5	1	0	0	0	0	0.222	0	0	0.3	7.444	1.2	0	12	0	0	25.667	0	0	1	0	0	0	0	25.5	0	0	0	0	0	0.222	0	1.3	15.8	0	0.222	5.889	2.5	0	0.667	0	6.333	0	0	0	0	0	0	2.25
5.58333	0	0	0.667	0	0	0.667	0	0.0909	0.7	0	6.2	0	3.833	0	0.167	5.833	0	0	2	5.571	0	0	0	1.75	0.25	0	0	0.125	0	0	0	0	16.5	0	0	4.111	0.667	0	0.5	0	1.5	0	0.25	0	0	0	0	0
5.66667	0	0	0	0	0	0	0	0	0	1.889	3.5	4	0	0	0	14.667	0	0	0.75	7.143	0	0	0	29	0	0	0	0.25	0.25	0	0	0	8.7	0	0	2.889	0.167	0	0.333	0.167	0	0.167	0	0	0	0	0	0
5.75	0	0	0	0	0	0	0	0	2.2	0.556	3.3	0	0.167	0	0	43.667	0	0	0	1.286	0	0	0	0	0	0	0	0	0	0	0	0	6.3	0	0	9.778	20.833	0	0	0	0	0.667	0	0.286	0	0	0	0
5.83333	0	0	0	0.222	0	0.111	0	0.4545	0.8	0.556	6.8	0	5.333	0	4	2.333	0	0	0	0	0.571	0	0	2.75	0	0	0	0	0	0	0	0	0.8	0	0.111	0	17.167	0.5	0	0	0	3.167	0.25	0	0.143	0	0	0
5.91667	0.25	0.75	0	0	0	1.889	0.273	0	0	0.222	3.7	5.667	25.5	7.667	7.167	7.5	0	0	0.25	0	0.857	0	0	5.5	0	0	0	0	0	0	0	0.5	0.2	0	0	14.111	9.833	2.167	15.167	0.833	0	1.833	0	0	0	0	0	0
6	0.25	0	1.222	0	0	3	0	0	0	32.778	5.4	34	84	28.5	27.167	64.333	0	0	0	0	0.286	0	0	5	0	0	0	0	0	0	0	0	0.3	0	0	33.889	55	27.667	22.5	15.167	5.667	53.5	0	0	0	0	63.5	0
6.08333	0	0	0	5.667	1.75	1.556	0.182	0	0	3	8.9	56	47	33.333	45.667	72.333	0	0	0	0	0	0	0	0	0	0	0	0	0	0	0	0.9	8.5	0	0	22.889	74.667	31	25.833	40.667	30.833	40	0	1.571	0	0	36	0
6.16667	0.125	0.125	0	2.222	0	0.667	0	0	0	3.222	5.9	81.333	41.5	25.167	4.667	22	0	0	0	0.857	5.286	1.25	0	0	0	0	0	0	0	0	0.5	0	9.4	0	0	3.778	38.333	28.167	25.333	23.167	35.833	19.667	0	0	0	0	81.5	0
6.25	0.25	0	0.444	5.667	0	0	2.273	2.6364	0.2	0.444	3.9	27.333	6.833	35.667	0	29.5	0.125	0	0	1.286	23.857	0	0	0	0	0.25	0	0	0	0.889	0	0.1	9.2	0	0	3.778	104.667	42.167	29.333	25.667	42.167	14	0	0	0.286	0	5	0
6.33333	3.75	0	0	2.556	0.25	0	0	5.0909	2.5	4.111	6	10.167	42.167	0.167	29	31.5	0.25	0	0	0.857	2.429	0	0	0	0	18.75	0	0	0	0.444	0	1.4	0	0	0.778	1.778	46.333	17.167	35.5	18.167	20	30.5	0	0	0	0	18	0
6.41667	1.125	0	0	0	0	0	0	0.8182	3.8	0	0.1	20.833	25	40.5	18.5	17.667	1.875	0	0	0	0.143	0	0	0	1.75	4	0	0	0	8.111	0	2	0	0	0	0.222	50	6.167	12.5	25.333	19	54.5	0	0	0	0	0.5	0
6.5	0	0	0	0	0.75	0	0	0.8182	0	0	0.5	24.667	63	18.333	27.667	33	0	7	0	1.286	0.143	0	0	0	0	71	0	0	0	0.889	0	4.7	0	0	0	0.111	5.833	24	32.833	33.833	33.667	7.5	0	0	0	0	3	0
6.58333	0	0	0	0	3.375	0.111	0	0.2727	0	0.111	0.8	6.667	17.167	0.667	0.833	42	0	1	0	1	0	0	0	0	0	48.5	0	0	0	2.556	0	0.2	0	0	0	2.222	4.333	1.333	30	14.5	9	1.833	0	0	0	0	1	0
6.66667	0	0.625	0	0	0.5	0.333	0	0.5455	7.3	0.889	0.2	0	4.5	1	0.167	15.5	0	0	0	0	0	0	0	0	0	30	0	8.5	3.375	0.667	0	2.7	0	0	3.556	0.778	0	2.833	50.167	18.167	30.5	26.667	0	0	0	0.25	0	0
6.75	4.5	0	0	7.667	31.75	0.111	0	0.9091	8.8	0	0	0	0	0.167	0	5.167	0	0	0	0	0	0	0	0	0	0	0	7.875	1.75	0.889	0	0.2	0	0	1.778	0.111	0	0.5	32.333	21.167	30.167	4	0	0	0	1	0	0
6.83333	5.625	0	0	0	13.75	4	0	1.0909	0	5.889	0	0.333	0	0.333	0	0.167	0	1.333	0	0	0	0	0	0	0	0	0	3	0.875	0.444	0	0	1.4	0	2.667	0.333	0	0	3.667	25.667	27.333	2.5	0	0	0	1.25	0	0
6.91667	2.125	0	0	0	0	3.778	0	0	0	35.111	0	0	0	2.833	17.667	0	0	0	0	0	0	0	0	0	0	0	0	5.875	0	0	0	5.5	0.2	0.167	8	0.111	0.667	0	35.667	0.167	5.667	9.333	0	0	0	0	0	0
7	0.25	0	0.778	0	8	0.667	0	0	0.3	8.778	0	0	0.667	18.833	17.833	0	0	0	0	0	2.286	0	0	0	0	0.5	0	2.375	0	1.889	0	0.8	0.3	0	5.889	0	0	0.5	18.5	0.167	36.333	7.5	0	0	0	1.5	0	0
7.08333	0	0	0	0	1.375	3.444	0	0	1.5	42.889	0	0	0	0	0	0	0.125	0	0	1.286	0.857	5.5	0	0	0	0	0	4.375	1.5	5.889	0	0	0.2	0	23.111	0	0	0	3.667	0	61.5	0	0	0.429	0	3	0	0
7.16667	0	0.5	0.556	0	2.125	0.444	1.545	0	0	8	0	0	0	0	18.5	0	0	0	0	5.571	0	2	0	0	0	0.25	0	4.125	0	0	0	1.6	0	0	7.889	0	0	0	16.667	0	65	2	0	1.286	0	3.75	0	0
7.25	0	0.25	0	0	12.125	0.111	4.273	0.5455	0.9	0.889	0	0	0	0.5	40.833	0	0.75	0	0	1.143	1.143	4.25	0	0	0	0	0	13.5	0	4.222	0	0.5	0	0	6.333	0	0	0	0.167	0.833	49.167	13.667	0.25	0	0	0	0	0
7.33333	0	0	0	1	0.625	0	4.091	0	0	16.889	0	0	0	4.5	32.5	0	0	0	0	2	0.857	0	0	0	0	0	0	26.75	0	0	2.25	0	2	1.833	7.222	0	0	0	0	0.333	39	19.833	0	0.143	0	0	0	0
7.41667	0.25	0	0	0.111	5.125	0	2.909	0	0	0.444	0	0	11.333	0	83	0	0	0	0	0.143	0	0	0	0	0.25	0	0	20.875	0	8.778	2.75	0	6.1	0	2.556	0	0	24.667	0.167	0.5	60	31.5	0	0.143	0	0	0	0
7.5	0.25	0	0	0	49.625	0	0.364	0	0	0	0	0	25.5	0	54.167	0	0	0	0	0	0	0	0	0	0	2	0	16	0.5	39	7.25	0	13.4	0	0.222	0	0	27.833	0	0	64.167	4.667	0	0.143	3.429	0	0	0
7.58333	0	4.75	0	0	22	0	0.455	1.3636	0	2.222	0.3	0	5.833	0	60.5	0	0	0	0	0	0	0	0	0	7.5	0	0	1	0.875	44.889	1.25	0	1.6	0	0.111	0	0	0.333	0	0	73.167	0	0.75	0	0	0	3	0
7.66667	0	6.375	0	0	35.125	0	0.636	1.5455	0	8.889	13.5	0	6.333	0	90	0	0	0	0	0	0	0	0	0	0	0	0	0.5	0	9.889	11.5	0	11.9	0	0.111	0.111	0	0	6.5	0	4.5	0.667	4	0.143	0	0	6	0
7.75	0	14.5	0	0	37.125	0.111	2	0	0	2.111	20.8	0	0.5	0	6.667	0	0	0	0	0	0	0	0	0	2.75	0	0	0	0.125	0.111	26.75	0	10.8	0	1.111	0.111	0	0	0	0	10.167	4	3.25	0	0	0	0	0
7.83333	0	5.25	0	0.222	72.375	1	4.545	0	0	0.222	11.6	1.667	1.167	0	49.667	0	0	0	0	0	0	0	0	0	0	0	0	3.5	0	0	6	0	1.6	0	14	0	0	0.167	0	0.333	30	8	0.5	0	0	0	0	0
7.91667	0	0	0	0	54	1.667	2.364	3.7273	0	4.556	8	0	0	0	67.167	0	0	0	0	0	0	0	0	0	0	0.5	5	3.625	0	0.444	0	2.2	0.2	0	9.889	0	0.167	0	0	1	53	56.333	8	0	1.571	0	0	0
8	0.5	1.5	0	0	40.375	4.556	0	2.5455	0	2	9.2	13.167	0	0	21.167	0	0	0	0	0	0	0	0	0	0	0	2.5	0	0	1.111	0	5.5	0	0	3.111	0	0	0.5	0	0	76.167	87.667	21.5	0	33.143	0	0	0
8.08333	0.125	2.5	0.111	0.111	59	0.889	0	2.3636	0	0	4.3	58.333	0	0	8.167	0.333	20.625	0	9	0	0	0	0	0	0	0	0	0	0	0	0	0.1	0	0	0.111	2.556	12.167	2	0	0	82	41.5	60.5	0	4.714	0	0	0
8.16667	0	0	1.222	0	52.375	1.111	0.364	5.1818	0	0	0.4	28.333	0	0	0	1.833	0.25	0.889	0	0	0	0	0	0	0	0	0	0	0	0	0	1.5	3.4	0	0	8	31	0.833	0	0	66.167	18.167	71.25	0	0	0	0	0
8.25	0	0	1.889	0	22.375	9.333	0	2.2727	0	0	0.8	2.5	0	0	0	0.167	0.125	0	0	0	0	0	0	0	0	0	0	0	0.75	0	0	6.9	16.5	0	1	0.444	28.5	0	0	0	35.667	108.667	43	0	0	0	0	2.5
8.33333	0	0.5	0	0	69.75	7.222	1.273	3.2727	0	0	2.3	44.167	0	0	0	0	0	1	0	0	0	0	0	0	0	0	0	1	1.125	1.111	0	0	16.3	0	1	2.111	83.667	0	0	0	10.667	58.833	82.75	0	0	0	0	5.25
8.41667	0.375	0	0.222	0	41.125	2	1.636	5.9091	1	0	4.3	35	1.667	6.167	0	10.667	0	0.556	0.25	0	0	0	0	0	0	0	0.25	0	0	12	0	0	14.6	1	0.222	0	134.5	0	0	2.833	10.333	14.333	91.5	0	0	0	0	0
8.5	0.75	0.25	0	0.556	63.625	2.111	0.273	7	7.1	0.667	26.7	27	1.167	19.167	0	35.167	0	0	15	0	0	0.5	0	0	0	0	0	0	0	4.222	0	0	9.9	0.833	0.111	0.778	99.833	0	0	3.167	26.833	12.833	44	0	1.143	0	0	0.25
8.58333	0	0	0	0.111	46.375	0.556	6.364	0	4.5	0	61.7	69.833	5.5	13.667	0	19.333	0	0	57.75	0	0	0	0	0	0	0	0	0	0	0.778	0	0	16.3	0.167	0.333	1	97.167	0	0	2.833	31.333	0.333	69.5	0	0.857	0	0	0
8.66667	0.125	0	0	0	63.875	0.889	4.909	0	4.6	0	43.7	48	0	0.4	0	0	8	0	26.25	0	0	0	0	0	0	0	0	0	1.25	1.222	0	0	0.2	2.167	1.556	0	91.4	0	0.6	3	0	0	0	0	42.714	0	0	0
8.75	1.5	0	0	0.556	21.75	0	5.364	0	0	0	39.6	18.2	0	13.2	0	0	0	0	0.75	0	0	0	0	0	0	0	0	0	0	15.111	0	4.4	2.6	2	2.778	0	51.2	0	2.2	2.6	0	0	0	0	21.429	0	0	0
8.83333	1	0	0.111	8.222	50.125	1.111	0.818	2.2727	0	0	16.6	78.2	0	0	0	0	0.75	0	12.75	0	0	0	0	8.25	0	0	0	0	0	20.778	0	16.4	9	0.333	0	0	99.8	0	1	3.2	0	0	0	0	19.286	0	0	0
8.91667	0	0	7.556	30.889	65.75	0	0.273	3.4545	0	0	0.3	60.4	0.2	0	0	1.8	0.5	0.444	0	0	0	1.75	0	6.25	0	0	0.25	0.375	0	3.667	0	9.4	8.5	0	3.889	0	0	0	0	18.6	0	0	0	0	18.857	0	0	0
9	9.125	0	0	34.556	68.375	15	0.909	0.0909	0	0	0	0.667	1.5	0	0	1.5	0.125	0	0	0	0.143	1.5	0	8.75	2.5	0	9.75	0	0.375	1.444	0	11.3	1.2	0.5	6	0	0	0	0	36.833	0	0	0	0	54	0	0	0
9.08333	31.5	0	1.556	23.111	127.875	22.333	0	0	1	0	0	41.333	0	0	0	0.167	11.375	0	0	0	0	0	0	19.25	0	0	1	0	0.5	7.222	0	0.1	15.1	0.333	1	0	0	1.167	0.167	20.5	4.667	0	0	0	15.143	0	0	0
9.16667	37.125	3.625	25.889	5.222	104.875	4.778	0.727	2.1818	0	6.222	0	19.333	0	0.333	4	0	35.75	1.222	2.5	0	0	1.5	0	0	0.25	0	23.5	0	0	45.333	0.75	8.7	7.6	0	0.333	0	0	1.167	0	5.333	0	2.667	0	0	0.143	0.75	0	0
9.25	61.625	1.5	36.222	25.667	99.375	15.111	0.273	0.9091	2.9	15.333	4.8	55.833	0	3.833	2	4.833	13.625	0	0	0	0	0	0	0	0	0	0	0	8.625	26.778	2.5	4.1	10.7	0	0	0	0	0	0	38.667	0	76	0	0	46.714	0	0	0
9.33333	43	1.25	63.667	41.667	124.25	31.111	3.909	1.7273	9.2	12.222	25.6	63	0	20	0	52.667	25.875	2.444	0	0	0	0	0	0	0	0	0	0	37.5	0.556	3.5	17	1	0.667	1.444	7.889	0	25	0	57.167	0	45.333	0.25	0	23.714	0	0	8.25
9.41667	48.125	0	46.556	36	66.125	37.333	1.455	3.5455	7.1	46.222	2.6	83	0	53	0	17.833	60.375	0	0	2.714	0	0	0	0	1	0	0	0.125	20	6.667	0	31.6	0	1.5	11.667	24.444	0	49.833	0	44.667	0	75	0	0	11.429	0	0	49.75
9.5	38.125	0	16.889	20.778	111	36.333	0.909	2.4545	6.8	9.444	0	0.667	0	0	0	9.5	69.5	0	5	6.286	0.143	0	0	0	4.75	1.75	0	0.375	0	33.444	0	51.1	2.3	0	12.333	31.778	0	3.333	0	19.5	0	0.833	4	0	0	0	0	49.75
9.58333	13.875	0	36.778	38.667	104.25	32	1.273	4.2727	10.9	2.111	7.2	0.667	0	0	19.333	6.5	19.125	1.889	22.5	1.143	2.429	0	0	0	0	28.25	0	0	0	52	0	12.4	23.4	0.667	7.778	1.667	0	5.833	18.667	58.167	0.167	0.333	46.25	0	19.571	0	0	42.25
9.66667	62.25	3.875	18.556	45.111	99.625	44.556	0	1.3636	8.9	9	42.5	20	1	0	124.333	0.5	15.625	0	24	2.429	6.143	0	11.25	0	1.5	79.5	0	0.375	0	29.111	1.75	9.7	24.2	1.167	13.556	0.667	0	53.5	33.667	46.667	41.833	54	168	0.143	78.571	0	7.333	29
9.75	74.5	0.5	48	35.778	111.5	53.222	0	0	0	68	31.2	29.167	4.333	0	46.167	20.333	71.286	0.5	6	1.667	1.5	0	3.5	0	0	64.5	0	18	1.75	46.556	18.5	37.1	23.5	9.5	40.889	1.111	1.5	48.833	63.667	31.5	88.667	125.333	135	2.333	94.333	0	59	25.5
9.83333	157.625	6.125	95.111	73.444	107.375	115.333	114.545	24.8182	71.3	62.778	96.8	1.833	3.833	0	44.333	41.333	57.429	6.375	0	0	0.333	0	30.25	0	0	0	0	72.625	40.75	209.222	22.75	105.2	104.2	38.167	135.889	14.333	3	30.167	107	32.833	94.833	56.833	197.667	1	21.333	0	72.667	0.25
9.91667	184.375	86.625	131.333	94.111	202	139.889	206.091	53.8182	204.2	157.444	134.8	28	0	0	140.667	51	64.429	24.75	0	5	2	2.25	20	0	1.75	1	0	83.5	111.875	183.444	42.5	177.2	117	78.5	274.222	126.444	43.5	7	81.167	117.5	69	46.167	158	0	81.167	0	81	0
10	143	111.5	200.333	136.667	230.25	149.111	208.091	36.9091	205.3	136.111	239.8	8.5	14.833	0	62.833	33	210.875	83.333	0	19.857	33	0	0	0	0	7.8	0	86.5	68.875	231.556	47.75	318.5	79.9	159.333	256.333	207.667	156.333	1.333	100.333	91.333	117.833	125.5	240.333	9.429	157.857	0.2	5.333	0
10.0833	265.875	168	273.667	169.444	349.25	176	227.273	30.3636	296.6	87.667	261.7	25.333	69.833	2.167	107.833	6.333	313.375	213.444	0	74	103	0	0	0	1	59	0	79.5	125.5	198.333	86	313.4	51.3	195.667	331.889	291.333	139.833	141.5	136	97.333	166.833	139.833	335	34.571	306.286	0	13.667	0
10.1667	211.875	143.75	305.556	186.333	316.25	186	218	28.0909	267.6	207.556	306.5	30.5	124.667	26.667	119.667	58.167	270.125	196.556	8.75	36.143	130	0	0	0	0.4	34.2	0	137.75	163.25	230.667	29.25	330.4	97.9	246	280.667	324	235.167	211	170.333	181.5	95.667	144.167	331	82.143	352.714	0	72.333	1.8
10.25	240.25	175	250.556	208.778	279.875	252.444	238	38.9091	248.1	284.667	245.9	17.833	236.167	11.667	228.333	165.5	351.375	342.333	54	77.143	201	0	0	0	0	67.2	0	153	149.375	257.333	97	340.1	140.5	224.5	324	301.778	225.333	241.5	255.833	231.167	131.5	309.833	380	152.286	311.714	0	89.667	6.2
10.3333	259.125	173	258.222	211.444	393.125	207	204.727	15.2727	280.5	222.333	243.4	95	195.833	86.167	297.167	308.667	316.75	339.444	56	171.143	243.429	0	0	0	0	52.8	4.4	211.125	162.5	231.778	101.25	376.9	190	226	310.667	173	362.5	310.667	254.833	142.5	233.667	264.833	484	236	321.714	0	8.333	55.8
10.4167	242.625	222.25	261.333	206.556	330.625	204.667	191.091	31.9091	284.4	172.111	286.8	124.333	290	124.833	261.333	301.667	352.5	359	120.75	231.714	243.571	0	0	1	0	107.6	0	244	36.125	189.667	151.5	227.2	208	230.5	337.444	238.444	329.833	351.833	272.5	207.667	278.667	313.667	280.333	227.571	348	0	0.333	15
10.5	237.625	142	261.667	163.444	318	179.111	253.273	19.4545	289.5	206.556	284.7	144.667	247	240.5	313.667	354.167	382.625	343.444	98.25	310.714	189.857	0	0	22.8	0	38.4	0	219.75	159.875	290.111	110.25	321.2	144.6	234.667	243.778	243.222	176.167	402	257.167	324.5	330.5	320.167	454.333	343	378.714	0	103.667	24.4
10.5833	261.75	159.125	285.556	252.556	270	232.778	240.727	24	303.1	209.111	238.2	201.333	268.333	304.167	430.833	450.5	358.5	378.111	59.75	302.143	210.571	0	0	5	0	73.6	0.8	168.5	185.375	203	110.5	343.9	166.3	182.833	295.444	263.333	402.667	383.833	295.833	323.5	273	383.833	358.667	302.143	367	0	87.333	0.6
10.6667	260.125	167.5	263.667	208.556	279.25	268.667	227.818	15.9091	294.8	206.889	260.6	324.333	322.333	254.5	423.667	529.333	357.75	326.778	79.5	369.714	200.714	1.8	0	0	0	28.2	0	273.125	134.75	230.556	146.5	338.4	184.9	284	285.778	362.778	366.667	302.833	279.667	146.5	373.333	416.5	487	243.429	326.429	0	23.667	9
10.75	308	167.5	228.111	241.667	317.125	248	266	11.9091	301.5	171.444	275.5	218.667	339	317.167	432.5	462.667	402.375	287.889	170.25	360.143	238	11.2	0	0	0	29.6	0	236.75	154.375	224.778	114.5	308.6	147	246.333	301.333	263	374.833	459	198	322.167	348.5	381.333	320.333	140.571	346.429	0	105.333	33.2
10.8333	252	171.5	294.889	276	255.5	291.889	244.727	6.7273	351	163.667	307	354.167	323.833	243.167	269.5	479.833	371.25	378.778	59.5	302.857	229	0	0	0	2.4	53.8	0	240.625	131.625	196.222	63.25	361.1	142	251.167	337.444	328.333	476.833	374.333	207.667	378.167	355.667	399.333	373.667	253	337	0	101.333	44.4
10.9167	331.625	180.375	221.778	198.556	338.5	232.556	209.909	7.4545	271.4	148.111	211.6	368	344.167	331.167	526.333	480.667	378.375	346.556	109.5	205.714	214.286	0	0	0	4	1	1	173.25	170.375	248.111	150.5	283	144.9	226.5	286.333	308.222	582.667	372.167	325.667	229.833	256	343.667	303.333	286.143	369	0.6	23.667	46
11	335.375	190.75	254.333	182.889	212.75	257.778	234.455	5	350.9	196.111	250.7	364.167	315.167	263.333	373.5	416.333	361.875	337	98	383.714	211.143	0	0	33.4	3.6	0	0	228.75	136.375	243.556	139	348.9	190.3	204.5	339	257.333	395.667	378.333	274	234.667	311.833	382.833	362	283	338.143	0	3	54.4
11.0833	280.625	186.5	279.222	192.889	328	266.778	244.273	16.0909	293	221	217.2	383.667	139.5	207.333	225	510.167	374	380.111	59.75	340.857	241.143	0	0	44.2	0.8	0.4	0	312.875	166.25	287.222	148.25	354.1	201.4	276.833	255.889	347.333	360.167	420.333	251.333	233.667	353	386.667	328	315	347.429	0	6.333	10.2
11.1667	264.875	192.375	305.333	187.889	383.5	336.556	240	10	304.1	264.444	302.9	313	264.833	380.833	304.167	470.167	375.25	288.778	56.25	385.286	235.857	0	0	39.8	1.8	26.8	0.6	262.125	152.875	186.556	76.5	275.9	190.1	232.167	359	278	461	402.833	200.667	368.833	309	380.5	305.333	278.286	366	0	2.667	17
11.25	304.75	156	168.889	262.889	212.625	280.222	267.091	11.7273	281.9	279.778	235.7	416.333	335.833	229.333	384.5	471.5	292.75	343	52.25	382.714	200.143	0	1.2	15.2	2.2	53.6	0.4	180.625	199.625	263.333	189	421.4	192.6	272.667	285.222	270.444	522.5	452	219	323.667	237.667	347.667	294.667	307.714	337.857	10.6	0	2
11.3333	321.125	205	329.778	198.667	361.375	289.667	205.182	9.0909	358	222.333	326.3	329.167	411.167	325.5	335.167	519.167	392.875	342.556	5.25	343	265.714	1	5.2	7.6	0.6	49.4	0	274.125	118.125	204.556	183	335.2	168.4	216.333	246.333	293.556	417.833	426	199.667	149.833	211.167	298.333	301	296.143	320.429	1	0	0
11.4167	382.5	170.375	290.111	236.778	269.25	282.333	227	13.5455	299.6	251.333	322.2	267	401.167	349.667	285.667	417.167	293.375	340.556	42.25	315	295.714	9.8	5	0	0.2	123.6	0	299.875	173.5	236.556	161.75	344.9	180.1	203.667	271.778	299.889	350.333	399.5	270.833	322.333	398.5	408.167	383.667	323.714	350.571	4	1	0
11.5	331.75	192.75	258.778	201.444	300.875	290.111	249.727	13.5455	296.2	264.778	290.9	362.5	312.333	317.333	387	450.833	296.25	341	76.5	349.143	269.714	8	19	2.6	4.4	103.6	9	198.125	190.375	210.333	191.75	327.3	157.4	232.833	341.111	233.778	511.167	350.5	213.333	239.833	465.167	388.5	426.333	345.143	334.286	4.8	7	4.8
11.5833	356.375	166.625	302.556	170.667	321.75	253.778	224.909	14	329.9	340	219.7	292.5	375.667	209.667	369.5	469.667	272.125	389.667	35.5	397.571	276.714	57.4	24.8	87.4	158.8	139.8	145.2	181.25	95.875	265.556	68	319.6	175.2	225.167	245.222	129.111	353.333	213.167	205.833	240.167	404.167	308.333	470.667	354.714	357.286	20.2	144.333	35
11.6667	240.5	123.875	298.333	230.222	243	231.556	186	20.3636	303.3	256.889	279.9	346.5	342.333	243.5	352.167	479	329.875	294	73.75	367.286	286.429	51.8	56.6	91.4	160.4	240.4	166.8	245.875	79.375	252.444	98	335.1	112.6	231.667	265.222	202.222	450.5	439.5	167.667	348	374.833	210.667	381.667	303.286	310.143	31.2	211.333	56
11.75	303.125	154.25	253.889	185.444	363.625	299.444	251.909	13.8182	212.9	232.889	253.6	312.833	266.833	296.667	307.333	350.833	364.875	347.333	97	370	256.429	84.4	39	96.2	167.6	216	128.2	272.25	175.25	189.556	80	387.2	175.5	242.667	291.889	175.222	414.167	392	242.5	219.167	415.833	359.667	432.667	333.714	410.429	39.4	59	141
11.8333	275.125	174.625	227.444	186.778	289.125	261.556	218.273	12.0909	406	231.556	255.7	362.167	345.167	262.333	494.5	397.5	336.25	273.778	118	325.857	260.429	66.8	6.4	135.2	163.2	141.4	173.2	200.5	70.25	249.333	190	292.3	197	245.5	204.111	262.444	399.667	451.5	204.167	240.833	347.167	287	282.333	285	383.714	115.4	76	118.2
11.9167	329.5	170.75	241.111	240.111	325.625	186	241.636	15.7273	326.6	285.444	287.3	312.333	294.167	337	358.167	514.833	299.75	297.333	147	311.429	267.429	17.6	27	130.6	116	289	146.6	211.875	32	215.333	204	403.8	158.8	235	309	242.333	493.833	411.833	229.667	240.333	450.833	318.333	340.333	326	383.143	182.6	77	197.6
12	359	147.375	322.556	188.667	242.75	198.778	214.091	26.3636	229.6	209.667	291.1	276	308.167	313.5	322.667	451.5	315.125	359.889	132.25	242.286	331	9	36.8	56.4	151.6	298.6	165	272.375	141.125	251.444	169	317	151	227.5	321.444	285	451.833	397.167	208	234	223.5	369.5	379.333	366	383.714	134.4	120	159
12.0833	298.5	147.25	315.556	203.778	232.25	293.778	196.636	35.4545	327.7	236.667	334	345.167	256.5	364.833	359.5	371.667	333.875	272.333	63	350	282	55.6	52.6	121.2	181	270.8	115.4	316.125	138.5	269.889	138	285.6	135.8	237.167	273.778	278.556	424.167	439.833	232.333	265.167	331.333	350.167	221.667	377.857	381	143	124.333	141
12.1667	343.625	174.25	292.556	237.889	233.875	290.333	222.909	18.0909	276.2	304.222	276.3	256	349.333	309	328.167	398.333	244.25	375.111	123.75	420.429	213.857	73.4	42.4	168.8	177.2	271.6	178	279.125	68.875	224	154.5	366	158.7	196	251.111	187.556	387	441	192.5	202	426.167	365	487	255.143	400.143	157.6	104.333	101.6
12.25	315.375	129.5	288.556	182	310.125	333.222	221.273	24.9091	301.6	266	244.9	333.167	367.167	373.5	238.667	399.667	329.875	374.556	111.25	315.714	287.571	70	97.8	161.2	99.4	108.2	149.4	245.375	158.5	237	170.25	345.4	203.4	230.667	198.444	231.778	328	138.667	120.167	144.333	431.833	381.5	473.333	300.286	315.429	156.6	209.333	212.4
12.3333	314.875	151.5	263.111	209.556	260.5	175.333	206.455	21.8182	305.9	155.667	230.7	303.167	224.333	345.5	378.833	338.333	239.25	383.667	21.75	291.714	327.429	58	36.8	188.6	129.2	274.4	151.4	203.75	111.625	249.222	92.75	381.4	168.2	230.833	304.222	233.778	486.167	257.667	138	244.667	354	303.333	336.667	373.714	399.714	145.8	152.667	227.4
12.4167	278.25	125.5	286	152	332.375	256	232	3.8182	313.2	238.889	314.2	320	364.667	310.667	159.333	398.333	320.875	402.111	78.75	305.571	195.571	27	47.4	173	106	228.2	125.2	243.75	105.375	281.667	226	278.8	127.9	202	339.222	298.667	551.667	451.5	155.833	125	341.5	324.5	438.667	250.429	386.286	137.4	100.667	183.8
12.5	309.25	177.375	237.333	167.556	254.75	283.111	178.091	0	287.7	218.778	242	341.5	331.833	276.333	277.333	402.833	305.875	285.444	164.25	325.286	279	56.6	13.8	176.8	72.4	227.4	159.2	218.625	180.875	219	121.25	348.8	142.2	260.333	249.556	299.889	461.333	385	120.667	174.833	447.667	399.333	354.667	324.143	368.571	202.2	181.333	176.8
12.5833	345.875	160.125	364.889	193.889	303.375	242	210.727	7.5455	337	212	250.7	324	340.833	371.5	436.833	450.833	324	323.444	139	312.571	306.286	31.2	40.4	160	162.2	272.6	105.2	315	81.25	263.111	191.25	358.9	160.1	242.667	311.667	328	225.833	348.5	141.167	119.167	456.833	297.5	456	292.429	368.571	163.4	105.333	228.6
12.6667	373.625	155.25	216.111	218.333	308.75	222	186.273	12	317	181.556	286.3	372.667	329.833	336.333	277	462.167	339.875	410.556	126.25	347.429	321.857	66.8	90	121.8	176	254.4	142.4	260.5	73.125	202	163.25	334.4	161.5	180.333	236	181.778	434.333	357	154.5	83.5	470.167	362.167	506.667	252.429	420.714	122.8	167.667	143
12.75	252.875	163.875	286.444	187.111	249.5	186.222	214.091	11.6364	202.8	181.111	223.9	264	349.667	379.667	210.333	242.167	294.625	282.444	135	314.429	291	59.6	53.4	145.6	149.8	221.8	149.2	335.375	95	285.556	55.75	316.5	155.4	234	296.111	201	593	384	157.167	138.167	303.667	300.333	384.333	276.286	399.143	84.8	249	203.2
12.8333	365.625	153.625	267.667	196.333	311	159.667	209	33.1818	242.8	155.111	283.8	394.667	311	333.167	451.333	412.833	370	408	98.25	282.571	226.571	36.6	83.2	184.2	115.8	316.4	189.6	276.875	87	247.778	96.25	329.9	142.5	251.167	278.667	172.444	460.167	360.5	151.333	104	309.167	281.5	589.333	329.857	396.286	191.4	258.667	214.8
12.9167	315.125	163.375	325.444	219.889	318.125	251.778	226.091	24.4545	273	197.222	322.8	276.333	347.833	318	427.167	336.167	313.25	375.778	78.25	306.286	266.143	10.8	19.8	142	162	244.2	152.2	304.5	94.125	214.222	117.75	348.7	195.1	190.167	285.667	185	401.667	462.667	133.833	132.5	402	278.333	355.333	259.857	393.143	191.8	177	180.4
13	316.25	161.625	288.556	153.444	324.5	305.222	171	19.3636	235	145.889	252.5	322.667	306.5	376.5	405.167	395	299.375	362	102.5	330.571	288.286	27.6	37.2	124.6	104.2	228.2	181.6	161.75	34.875	193.444	116	331.8	182.3	197.833	272.889	249.667	489.167	393.333	157.333	147.833	412.5	413.167	519.333	288.429	367	152.4	103.333	215
13.0833	376.25	116.125	248.889	267.556	331.625	352.667	213.636	22.8182	249.6	174.111	259.6	347.5	189.833	322.333	334.667	434.333	344.875	299.333	120.5	315.857	260.286	27.4	39.2	133.2	170.8	240	129.6	340	98.5	167.111	74.25	318.3	114	158.5	302.111	195.778	398	153.167	207.333	94.167	374.667	302.667	510.333	338.714	366.286	151.8	253	145.4
13.1667	350	166	301.444	210.444	273.5	240.778	199.636	19.7273	223.8	201	319.5	236	335.833	346.667	281.5	479.167	294.875	343	166.5	321.714	224.143	17.6	86.6	141.4	119.6	275.6	157.2	219.125	86.125	259.111	139.75	367.5	146.6	200.167	271	257.667	401.5	346.833	204.167	84	388.833	344.5	501	327.571	364.143	139	279.667	183.6
13.25	263	224.5	360.333	216.889	276.25	238.222	237	12.1818	245.7	250	277.6	476.833	449	350.167	383.333	348.5	248.875	372.222	132.25	266.143	219.714	21.6	50.6	166.2	125.2	185.4	112	202.5	91.875	226.889	41	358.6	132.4	198.167	283.667	251.556	412	329.5	234.167	71	320	293.333	411	326.714	430.143	225	258.333	207.6
13.3333	320.5	206.875	252.333	238.556	297.25	158.444	217.455	12.2727	279.6	213.111	172.3	244.333	347.333	352.5	352.833	298	278.625	407.667	199.75	285.857	262.571	28.8	63.6	139.6	167.4	207.8	141.4	226.375	70.75	240.222	113.75	408	88	189	246.667	144.667	440.333	384.833	182	83.5	441.667	260	125	333	327.571	160.6	133	160.2
13.4167	189.125	172.625	270.778	223	273.125	267.111	187.091	10.9091	219.8	280	260.6	327.333	435.667	399.5	306.333	466.667	205.125	391.111	140.75	218	240.714	48	27.2	137.6	182.2	245.8	117.8	271.375	87.875	194.444	69	342.7	141.6	238	255.222	257.222	328.833	333.333	187.5	68.5	435.833	298.167	359.333	364.857	333.714	150.2	125.333	171.4
13.5	289	237.625	260.444	189.222	298.25	204.556	223.818	23.6364	236.5	203.222	279	368.167	375.167	335.667	300.667	377.333	258.125	298	185.5	357.286	245.857	12.8	54.8	131	110.6	231.8	120.8	274.625	80.625	250.667	67	376.3	89.8	188.667	241.889	194.111	375.667	357.333	178.5	61.833	381.833	332.167	426.333	302.571	366.286	152.4	154.667	218.2
13.5833	378.625	193.25	340.333	227.889	281.25	189.889	184.727	25.2727	181.1	277.222	246.4	306	315.333	427	321.5	443	300.25	373.556	114.25	341.286	246.429	2.6	37	170.2	130	236	99.8	301.625	13.625	191	128.25	366.7	108.9	182.5	314.222	253.222	457.833	404.5	166.167	22.167	344.333	275.833	388	258.857	371.714	157.8	235.667	154.8
13.6667	246.625	214	274.556	215.333	336.25	228.778	212.455	22.3636	347.9	257.556	244.3	370.167	308.5	331.833	299.167	382.5	278	422.333	175.75	285.571	261	25.6	49.6	108	122.8	182.8	140.8	284.375	56.625	288.444	81	305.4	113.5	159	278.556	236.778	282.667	268.667	161.333	48.667	329.333	230.333	378	316.286	350.714	177.2	265.667	251.8
13.75	306.5	146.25	295.444	265.556	297.75	219.222	195.545	29.7273	279.7	238.778	218.3	250.667	421.5	389.333	294.833	424.333	228.5	339.667	141.5	386.143	288.857	9.4	56.6	171.8	118	184.6	121.8	207.625	60.875	230.333	161.75	401.6	127.4	143.167	245	324.111	481.5	293.833	204.667	76.333	316.333	176.833	428.667	327	368.429	148.2	200	148.2
13.8333	337.75	188.5	318.222	176.111	292.25	312	203.545	15.9091	300.2	219.111	290.1	292.833	433.833	309.333	258.5	392.5	305.125	360.111	160.5	357.857	243.571	11.6	71.8	133.6	101.8	159.2	134	195.25	29.75	189.222	165	315.2	109.1	158.5	274.444	263.889	508	306.167	223.333	31.667	390.333	202.333	475.667	389.286	405.571	166.6	267	139.6
13.9167	279.25	202.625	295.556	170.778	235.5	292.222	198.909	11.3636	353.8	213	217.3	332	337.333	252.5	275.167	581.333	302.625	309.333	181	335.286	283.143	20.4	63	137.4	103.6	215.4	153.4	242.375	66.375	253.889	98.25	367.8	96.9	143.5	278.333	196.444	452.833	308.333	231.333	30.667	357.667	260.333	375.667	334	377.714	143.6	218.333	146
14	354.25	193.75	307	164.667	279.625	187.556	197.364	12.5455	291.2	190.667	253.6	348.667	363	401.333	396.667	517.333	231.75	417.444	143	352	260.286	11.6	14.4	146.2	132.8	280.2	169.2	274.75	39.625	245.889	33.5	404.1	136.9	131.333	275.111	247.111	293.333	434.667	215.833	53	269.5	165.5	380.333	317	320.429	152.8	194	194.8
14.0833	317.125	163	236.222	199.333	264.125	286.556	230.909	22.2727	272.3	204.778	274	227	414.667	396.5	423.167	393.167	320.5	346.222	158.75	240.286	223.857	8.8	35.4	186.4	157	288.4	152.4	279.625	48	265.667	56	334.6	115.2	147.333	285.333	190.333	335.667	445.833	201.5	21.167	333.667	228.333	542.333	332.286	422.143	153.8	105	111.8
14.1667	248.25	182.625	279.444	173	281.375	276	207.455	22.4545	351.2	185	274	290.167	214	289.5	252.5	444.333	325.5	281.778	186	236.143	318.571	8.6	52.2	157.6	165.4	194.8	161.4	285.375	0	205.667	157.5	361.1	188.2	130.167	265.222	208.778	544	347.333	196.167	44.167	391.667	200.333	190	317.429	368	161.6	111.667	96.4
14.25	281.625	221.125	300.222	110.889	325.375	230.333	214.818	18.6364	378.9	269.667	221.8	343.167	445	305.5	258.333	455.667	301.375	312.111	201	314.286	343.571	0	52.8	185.4	131	233.6	117.4	234.75	58.5	242.778	234.25	354.4	176	185.667	319.556	189.333	251.833	335.667	285.167	59.5	251.667	188.667	289.333	297.857	366.571	87.2	140.333	88
14.3333	320.5	215.375	320.333	160	320.75	260.778	174.091	16.0909	240.4	259.111	274.9	156.5	432.667	386.5	308.333	381.5	279.875	345	139.25	240.571	280.429	0	17.4	118	86	234.8	179.8	237.5	91.25	226.667	163.5	363.7	182	129.167	301.444	191.111	227.833	276.833	303.167	46.333	200.5	135.5	467	237.429	389.714	117.2	188	158.4
14.4167	221.625	151	263.222	178	298.625	235.667	220.909	36	343.9	121.333	272.3	317.667	304.5	508.667	225	419	235.75	377.556	142.5	291	290.286	3.8	70.8	176	130.2	207.2	145.6	257.5	90.125	228.778	107.25	365.5	154.9	109.667	261.222	327.333	416.333	260.667	274.833	63.167	323.667	184.833	408.667	286.429	309.286	82	151	143.6
14.5	181	271.375	289.333	227	300.25	256.222	187.727	15.7273	277	280.667	285.2	328.833	373.833	335.167	104.167	559.5	310.375	385.222	193	308.857	316.714	23.4	39.8	181.6	112.4	236.4	76.2	254.5	127.5	229.667	54.5	400	247	91.333	212.222	278.333	588.833	334.667	139.833	46.167	276.5	172.667	315.667	273.857	422.857	87.6	300	264.2
14.5833	311.125	217.875	323	190.556	265.5	262.222	202.909	22.3636	298.2	310	240.9	211.5	267.167	425.167	253.5	451.667	313.375	311	144	273.857	221	42	19	142.8	41.2	226.2	111.6	202.625	127.625	229	157.25	320.1	194.1	151	284.333	170.333	468	356.667	246.667	10	392.5	148.167	376.333	218.143	286.714	193	211.667	194.8
14.6667	264.875	192.125	235.889	171.333	255.5	261.222	229.273	24	346.9	224.111	288.3	237.167	422.833	434.833	190.833	576.833	280.125	341.556	150.75	313.143	256.857	24.6	44	185.2	76	255	119.4	258	197.875	256.111	131.75	356.7	110.1	105	315.444	42.333	490.667	353.333	191.667	0	250.833	154.167	454	269.857	413.714	176.2	153.667	71
14.75	402.375	207.25	342.889	152.667	319.375	228.111	233.727	17.9091	350.7	137	319	214.167	249.667	365.167	281.333	423.167	274.75	301.111	158.75	343.143	255	27.8	76.2	175.8	117.6	210.4	137.4	245.875	178.25	230	187.25	374.8	142.7	90.667	292.444	116.667	305.333	323.833	179.167	5.667	230.5	195.833	385.333	294	405.714	173	210.667	157
14.8333	267.75	223.375	291.444	59.111	278	172.111	230.818	23.0909	201.6	253	283	259.833	250.167	314.667	153.833	457.667	234	330	210.25	309.143	186.429	29.6	60.6	141	102	257.8	117.8	242	171	281.222	64.75	317.3	179	147.667	239.444	83.667	356.667	232.833	165.167	52	277.167	162.5	306.667	310.429	346	183	130.333	184.8
14.9167	227.625	140.625	332.444	132.333	305.125	217.667	203.545	15.7273	376.1	227.333	311.6	238.167	273.333	378.333	259	435	268.625	366.444	177	316.571	229.857	43.2	61	150	44.6	172.6	126.2	170	133.625	214.444	111.75	350.3	156.3	196	252.556	118.333	373.167	468	191.333	68.5	455.667	129.667	446.667	290.143	297.714	130.8	125.333	142.8
15	310.125	218.75	259.556	171.444	294.25	129.778	217.909	15.3636	356.7	170	231.3	206.5	296.833	482.167	314.667	484.667	298	367.889	92.5	344.714	274	31.6	14.8	140.2	65.8	197.6	158	205.875	134.75	229.111	156	374.1	168.9	133.833	301.667	147.778	423.333	526.167	158	38.5	418.833	240.5	287.667	289.429	302	199.8	216.333	194
15.0833	332.25	210.25	309.333	221.889	273.25	149.111	251.636	14	344.4	165.444	263.7	288.167	265.167	254.5	408.167	390.667	227.25	336.333	165.75	273.143	283.429	19.6	37.6	120.8	83.6	191.6	173	307.375	87.5	244.667	89.5	278.5	176.2	204.167	271.444	57.556	383	433.333	137.833	40.5	327.333	148.5	387.667	216.714	262.571	93.4	140.667	99
15.1667	288.625	178.625	328.556	204	280.5	138.111	216.182	19.9091	314	146.333	246.3	257.167	333.167	314.667	281	439.833	228.25	322.556	216.75	309.571	258.714	41.8	48.8	149.4	104.2	251.8	126.8	231.125	106.125	298.778	91.5	361.2	90.5	119.5	229.667	149.222	398.667	333	136.5	51.667	326.667	161.333	242.667	226.857	291.714	184.8	213	165
15.25	333.375	230.25	258.222	191	290.25	197.222	209.545	28.4545	312.1	181.889	235.8	117.833	351.333	449.5	294.167	570	200	392.222	122.75	376.143	267.143	18	80.6	105	90	209.6	108	249.875	208.5	206.778	170	329.5	217.9	194	211.222	155.889	360.167	445.167	194.333	66.167	415	153.167	291.333	308.857	325.857	93.6	254.333	98.8
15.3333	302.25	211.5	348.667	235.111	375.5	156	217.818	22.0909	293.9	196	327.7	223	235.333	449	185.167	507.833	230.125	424	115.25	306.286	313	21.4	46.6	166	70.4	215.8	58.2	160.25	180.875	247.111	151.5	330.3	189.9	171.667	264.556	97	268.833	344	153.5	84.833	271.667	179	384.333	229.714	333.143	116.4	95.333	162.2
15.4167	253.75	224.375	361.222	216	337.5	157.333	232.909	22.0909	321.2	212.222	194.5	218.5	339.833	302.833	172.167	226.667	194.375	355.111	95.25	410	238.429	10.4	13.6	159.4	56.8	241.2	136.8	256	195.25	267.222	40.75	336.6	200.9	214.667	214.778	91.111	399.667	478.667	139.167	172.333	294.167	102.167	386	270	368.429	144	285.333	159.2
15.5	268.75	245.25	267.556	193.333	261	213.333	224.909	7.2727	340.5	226.222	301.2	255.167	368.167	353.167	210.833	397.167	261.75	312.111	159.25	251	278.429	0.2	43.8	138.2	56.8	202.8	147.6	189.5	184.75	151.222	100.75	308.3	186.9	145	174.444	127.222	408	367.5	93.667	113.667	359.333	127.667	348.667	210.857	338	152.8	249.667	133.4
15.5833	342.125	225.625	283.778	171.556	311	257.111	179.182	13	261	186.889	241.1	275.667	275.667	445.833	273	346	212.5	228.667	143.25	346.571	373.286	1.6	5.4	187.2	80.4	139.6	174.4	260.25	256.75	274	183	335.9	176.9	89	176.778	157.889	394.667	262.167	109.333	94	238.833	100	395.667	219.429	426.143	109.4	120	175.8
15.6667	332.75	145.25	334.778	225	263.5	259.444	224.091	19.7273	265.4	286.444	280.9	252.5	357.667	432.667	249.333	510.667	221.375	320.556	172.75	349.857	307.571	50.8	57.8	158.6	28	258.4	112.8	258.375	247.5	239.556	148.25	380.5	110.8	164.667	213.222	95.333	316.833	388.333	78.5	100.5	355.167	92.167	206.333	166.429	415.857	145	149.333	115.6
15.75	249.625	262.625	291.778	240.111	256.25	237.111	182.909	26	389.7	228	189	181.667	356.5	438.667	258.667	606	263.625	389.333	133	337.143	300.429	0.8	67.8	167.6	61	218.8	146.8	231	157.625	236	142.5	313.1	168.1	179.167	168.222	23.556	339.167	274	88.5	130	374.333	115.5	370.333	168.143	329	140.6	174.333	57.8
15.8333	297.75	274.625	290.444	255.444	328.125	238.333	195.636	18.6364	323.7	182.333	239.7	272.667	233.833	397.667	254.333	372.5	280.125	332.444	154.5	265.571	326.286	0	2	179.6	81.6	201.6	175.4	202.5	121.25	199	111.5	320.1	147.3	195.667	218.222	67.667	303.167	139.5	116.167	143.5	203.167	83.667	267.333	187.714	304.857	151.8	146	120.2
15.9167	326.375	143.125	276.778	225.444	293	190.667	203.091	14	220.2	246.889	215.6	118.667	312.5	260.667	374.833	283.333	226.375	382.111	98.75	337	281.857	0	31.4	155.4	31.8	213.4	161	288.375	233.625	291	99	396.2	113.6	186.667	183	79.778	410	358.5	190.833	129.167	288.833	166	333	179.429	360.571	87.2	16.667	222.6
16	211.75	184.375	298.111	164.889	273.75	229.778	224.273	15.3636	213.9	276.556	257	253.333	308.833	318.833	268.667	487.5	156.5	401.444	153.5	267.571	310.714	0	62.4	172	84.4	173.6	88.4	281.125	204.25	184.889	85.25	351.3	162.3	215.833	188.556	122.556	369.667	488.667	151.667	103	340	155	413.667	254.571	403.714	109.4	61.667	209
16.0833	287.625	153.75	308.333	213.556	307.5	211.444	159.545	21.6364	289.7	296.111	220.6	212.333	339.667	370.5	192.667	420.667	208.125	357.778	201	349.143	353.143	14.8	17.8	167.2	91	276.8	131	137.375	220	166.444	88.75	272.2	124.9	228.667	131.333	226.333	339.333	467.333	176	32.833	242.333	163.167	355.667	179	395.857	136	135.333	83.4
16.1667	322.875	269	298.889	208.778	289.125	198.778	202.545	24	310.1	247.111	189.8	103.5	370.333	347.167	252.5	304.333	283.125	296.778	115.25	355.571	310.429	33.2	28.8	160.4	87.6	207.8	177.8	182.25	204.875	184.667	210.5	403.1	140.5	186.667	192.889	176.889	213.5	312.333	98.5	39.333	281.5	141.667	267	119	271	136.6	175	236
16.25	255.875	203.875	334.778	232.667	326.5	242.444	194.182	12.1818	272	252.111	130.5	200.667	193.667	380.667	272.667	470.833	314.875	387.111	128.25	325.429	267.714	51.2	12.2	125.2	33.8	189.4	139	259.75	165.75	236	78.25	359.3	157.3	250.5	215.222	163	331.5	320.167	115.5	106	418.5	72.167	329.667	240.286	287.286	101.6	217.333	209.2
16.3333	324	211.625	292.778	266	292.25	256.889	167.545	4.4545	278	272.111	262.4	112	481	390.167	276.5	537.333	241.75	265.111	118.75	418	280.857	43	2	172	71	252	85	282.25	209.25	250.222	160	284.2	160.3	166.333	191.889	102.444	299.667	393.5	111	85.167	238.167	74.167	392	274.286	332	92.6	189.333	184
16.4167	221.875	218.875	304.889	234.556	259.5	331.222	152.909	11.7273	192.1	232	273.3	141.167	349.5	290	306	406	279.75	346.889	168.25	328.857	276.286	48.4	35.2	119	93.8	145.4	121.6	297.25	161	246.333	116	398.1	142.6	271.833	231	115.889	379.833	242.833	166.167	96.167	388.167	184.5	267.333	273.143	307.143	66.8	143.667	182.2
16.5	129.625	216.625	261.778	179.222	264.125	186.778	208.182	13.3636	231.9	320.444	250.3	129.5	262.167	240.333	230.667	453.833	180.875	273.778	125.25	348	249.286	76.4	38.4	117.8	34	264.6	162	284	181.75	221.889	74.75	318.9	114.4	192.667	181.333	132.556	318.167	329.167	118.667	80.333	495.333	110.833	311	243.286	376.714	154.2	226.333	117.2
16.5833	261.25	206.25	327.444	219	271.5	200.556	138.909	12.1818	267.8	259.444	176.1	175	340	289.667	165.333	512.667	197.25	355.778	168.25	370	220.286	49.6	36	189.6	41.6	180.2	146.2	201.375	164.125	192.333	35.25	278	149.2	217.333	244.778	213.667	326.5	518	145.5	138.167	394.5	76.167	361.667	180.714	338	154.2	200	137.8
16.6667	364.5	204.5	261.444	205.889	322	236.333	194.636	7.5455	355.1	86.333	201.4	97.333	397	356.167	306.333	378.833	257	366.889	113.75	292.571	329.429	43.2	27.4	165.8	104.2	240.8	72.4	236.375	184.375	189.778	109.75	383.7	136.5	187.333	260.667	226.778	314.167	280.833	172.833	153.833	405.333	121.833	351.667	173.714	308	153	253	194.6
16.75	251	227.5	259.889	207.111	264.5	196.111	203.182	12.8182	214.1	235.667	259.6	168.167	280.333	295.833	273.5	386.167	229.625	353.667	122	305.571	228.571	18.6	79.2	155	103.2	175.8	113.8	180.875	166.5	192.778	121	354.4	160.2	205.5	165.222	220.333	276.833	336.5	41.5	104.5	474.333	81.333	248	205.429	340	111.8	176.333	194.2
16.8333	272	202.5	314.778	223.556	265.625	120.111	145.091	23	200.7	175.444	210.9	147.5	362.167	255.5	324.5	452.333	197.25	336.222	129.5	259	265.429	51	30.2	129	103.6	236.8	109.4	167.625	144.5	190	55.25	238.5	141.7	196.833	235.667	278.333	334.333	346.167	57.833	71.5	242	104.333	399.333	219.571	340.857	247.4	179.333	182.2
16.9167	276.75	205	239.556	238.444	287.75	258.556	172.909	38.8182	317.1	232.111	258.6	53.833	435	335.333	282.167	456.667	197.5	467.778	178.5	289.857	289	43.4	27.2	144	121.4	231.4	99.6	157.125	186	205.778	87.5	369.3	173.1	181.333	305.333	271.889	464.333	413.667	47.333	153.833	525.333	48.5	460.333	219.286	372.286	213	163.667	188.4
17	226.75	194.5	334.889	258.222	287.75	216.778	158.818	46.1818	255.7	170.778	190	177.5	276	393.167	240.833	322.833	205	353.333	145.25	173.143	258.143	30.4	44.2	158.6	122.4	150.8	136.8	229.375	223.375	171	55.75	374.4	215.6	189.833	274.444	173.111	296	254.667	29.833	118	373.667	106.167	268	254.429	365	126.8	101.333	223.2
17.0833	319	251.875	231.444	255.778	285.875	294.556	123.455	40.4545	294.6	183.444	196.7	147.333	328.333	323.5	155.667	320.5	171.125	388.667	101	218.286	236.286	52	118	141.6	78.4	209.4	97.4	215.25	161.5	221.556	16.5	330.6	166.8	114.833	226.667	204	314.833	236	48.5	86.167	282.5	78.5	179	177.857	322.286	214.4	283	222.6
17.1667	246.375	173.375	338	178.889	296.25	187.667	143.182	25.3636	268	232	198.2	46.333	343.667	233.667	273.833	385.167	124.125	363.778	129.5	284.571	289.857	56.2	53.4	171.2	102.2	162	85.2	235.625	190.75	176.444	72.25	326.9	166.8	266.167	205.556	312.778	296.833	362.333	52	40	351	95.167	414.333	136.143	337.286	206	279.667	198.8
17.25	239.125	193.375	331.889	177.222	262	175.556	171.182	10.6364	292.2	219.889	217.9	95.5	469.167	212.5	164.333	501.167	182.25	312.222	134.5	307.714	270.857	52.8	72.8	169.6	106.2	206.6	83.8	177.375	190.75	199.333	82.25	297	164	167.333	226.222	304.333	147	468	17.333	196	356.833	43.333	205.333	153.857	340.571	170.8	207.333	165.6
17.3333	197.5	202.5	215.667	195.778	225.125	210.778	162.545	14.4545	291.4	216.778	235.3	20.333	281	348.333	20.167	357.667	164.875	308.556	108	273.714	225.286	1.4	32.6	154	60.4	219	115.4	138.375	216.5	233	36	281	87	238.5	212.444	242.222	287.5	292.5	65.167	240.333	356.833	103.333	228.667	220.857	384.571	219.4	248.333	220
17.4167	259.75	214.25	283.778	199.222	247.125	249.444	87	15.2727	310.6	230.667	257.4	85	218.333	255.5	118.333	238.333	96.375	301.111	156	385.857	235.286	12.8	49.2	153.6	113.2	228.8	95.2	160	174.375	146.556	45.25	322.9	159.7	237	293.667	87.444	339.167	393.167	99.5	186.167	460.667	110	411	126.571	368.857	148	159.333	175.2
17.5	199.375	205.125	241	179	237.125	235.444	114.727	8.2727	273.1	254	286.9	86.667	250.833	233.667	201.667	281.167	185.125	353.667	124.25	314.429	162	69.8	53	161.4	109.8	196.6	40.4	154	180.5	193.444	26.5	347.4	137.7	226.5	229.889	119.778	167	402.5	82	171	330.167	92.833	360	135.571	310.143	141.4	163.667	154.4
17.5833	265.75	165.25	236.778	147.889	260.5	192.778	149.182	8.0909	324.5	217.444	211.6	27	380.167	283.5	160	299.333	123.875	344.778	100.75	281.286	286.571	83.6	56.8	167	99.2	208.8	29.6	128.125	142.125	179.778	30.75	305.9	125.1	187.833	173.889	189	155.333	260.833	21.667	245.667	369.167	45	352.333	80.857	324.286	226.6	58	186.2
17.6667	302.25	213.125	252.333	179.778	258.5	174.778	143.636	8.9091	305.8	231.889	273.5	35.167	346.833	244	129.333	274.5	163.625	372.778	75	367.857	247.571	55	95.8	153.4	11	177.8	100.8	153.125	183.75	156	64.5	296.5	124.5	134.167	290.889	183.667	277.5	221.333	9	164.5	309.5	67.167	318	105.857	297.714	163.4	222	193.6
17.75	230.375	228.5	262.111	169.333	287.25	219.556	174.727	7.9091	266.5	256.222	249.3	89.167	237	144.833	81.167	332.5	158	348.778	105.75	301.429	172.143	61.8	58.6	157.6	21.4	236.4	87.4	195.25	148.75	214.333	84	290.6	124.7	193.167	290.333	216.111	263.333	161.667	76.333	156	242.333	81	329.333	90	360.143	168.6	189	205.4
17.8333	138.5	154.875	297.111	161.778	309.875	185	144	7.8182	309	242.222	260.9	54.167	366.5	223.167	169.167	319.833	175.5	376.222	87.75	327.571	241.429	33.4	94.4	164.2	47.4	178.6	59.8	170.5	214.5	194.222	86	316.8	105.2	208.333	218.778	214.111	269.5	247.167	67.167	221	419	121.333	555	29	325.286	129.6	216	222.2
17.9167	262.5	177.375	253.444	197.444	278.375	216.556	160	10	333.1	120.778	270.1	40.5	324.333	250.667	190.5	347.167	192.25	303.667	83	352.286	185	20	45.8	139.4	103.6	193	48.6	174.375	192.125	146.222	103.5	243.5	117.8	190.167	198.667	199.444	263.667	424.333	22.5	205.333	335.5	36.167	224.667	79	320.429	115	207	175.2
18	206.5	140.75	272.111	198.444	246.5	135.778	147.636	9.7273	207.4	229.222	218.2	35	317	235.167	91.5	378.833	243	367.889	71.5	388.429	243.714	40	16.4	158	107.4	222.8	101.2	101.25	74.5	198.778	81.25	226.2	92.9	223.333	299.556	139.444	186.333	212.5	103.833	246	293.5	97.5	342	110	236.714	207.4	122.667	189.8
18.0833	266.625	145.5	286.444	217.444	245.5	227.556	67.545	17.0909	312.8	199.556	188.7	62.5	226.833	242.833	48.5	326.833	173	280.222	129	224.571	194.429	47.4	29.8	101.2	145.2	134.6	82.4	153.25	194	160.111	41.25	289	115.3	144.667	272.444	124.111	168.167	298.333	113.667	182.833	200	68.5	426	112.571	335.571	189.6	183	137.4
18.1667	172.125	145	279.222	189.222	302.75	200	134.455	9.5455	307	236.889	229.1	48	229.333	241.833	63.333	333	207.5	282.667	97	335.571	209	61.4	35	204.4	50.2	195.4	111.6	144.75	142.75	136.333	34.5	291.5	90.5	215.833	246.111	108.889	222.5	354.667	113.5	118.5	369.333	55	418.667	77.286	339.143	143.2	146.667	211
18.25	103.25	145.875	304.333	122.778	246.75	256.667	101.091	10.4545	287.2	182.222	261.1	49.333	241.833	317.667	98.5	318.5	245.75	211.111	65.75	313.714	201.143	37.2	23.2	159	126.6	164.8	95.6	188.5	110.875	150.111	76.75	296.6	97.9	109.167	212	19.778	296.833	236.167	90.5	83.333	238.667	41.667	254.333	29.571	332.429	191	122.333	173.8
18.3333	223.875	104.25	210.667	154.333	225.5	194.222	76.364	13.8182	304.6	306.667	183.1	54.833	305.5	267	62.667	448.333	203.375	324.778	106.5	193.286	131.571	76	21.6	142.2	107.2	221.2	111	242.125	137.625	109.556	37.75	213.9	82.9	142	148.778	14.889	269	203.5	89.667	41.833	348.5	96.667	234.333	103.429	365.429	177.8	50.667	206.2
18.4167	178.75	151.875	195.333	190.889	255.25	147.778	125.273	5.5455	277.9	234.222	261.1	0.5	300	107	42.167	336.833	219.375	370.556	106.75	288.571	280.571	35.2	8	187.2	100.8	202.2	183.6	142.375	117.75	210.222	44.25	332.9	63	197.833	189.889	41.889	226.5	310	92.5	53.667	238.833	55	346	109	302.857	144.2	148.333	140.4
18.5	133.75	147.25	194.556	162.889	278.25	155.889	102.909	0.4545	295.5	246.222	282.5	46.5	381.5	253.333	70.333	325	196	326.444	64.5	317.286	252	35.8	0.6	181.6	84	134.8	76	94.125	204.125	198	36	302.9	29.3	152.5	307.333	27.778	207.333	243.167	100.833	112	338.167	9.667	409.667	111.286	308.571	173.6	166.667	206.4
18.5833	132.5	167.875	287.444	154.444	300.375	193.667	127.091	2.0909	244.3	213	228.6	45.167	179.667	222.833	10.667	222.333	146.25	304.556	91.75	292	205.571	27.8	35.6	118.2	85	222.8	4.6	136.375	115.75	174.667	1	304.8	58.6	157.333	202.778	36.667	228.167	124	58.167	45.333	246.5	56.833	378.667	79.143	236.429	138.2	115.333	271.4
18.6667	132.625	124.125	207.778	118.556	216.125	227.333	54.818	1.4545	275.7	256.333	154.8	34.333	272.167	161.167	0.667	145.167	139.375	326.556	49.5	282	181	36.8	25.4	169.2	103.2	116.6	78.4	114.125	132.25	149.444	24.75	186	61.2	171.667	148.556	7.889	248.833	139.167	108.833	45	258	67.833	413.333	48.429	342	132.4	135	112.6
18.75	160.875	104.25	174.889	96.444	301.875	144.111	86.545	8.9091	301.8	258.444	263	10.167	119.667	279.333	0	185	172.125	220.778	74	267.857	175.571	20	18.2	108	68.4	167.2	146.8	42.875	177.5	201.333	4.25	274.6	74.9	71.667	224	0	105.833	295.833	108.333	53.833	357.667	114.167	477.667	18.143	324.857	164	37	231.8
18.8333	109.25	150.5	206.889	168	279.125	156.556	56.636	6.3636	182.4	197.333	161.3	90.167	150.5	279	61.167	241	144.625	322.778	61.25	208.143	159.429	36.8	41	145	116.2	194.4	123.2	100.5	87.75	193.889	27	287.1	58.9	188.667	236.556	31.444	73.167	210.333	92.5	28.5	189.833	106.5	474.667	0	251.857	190.2	93.333	231.6
18.9167	133.25	140.875	275.444	160.778	191.875	188.889	43.273	13.3636	287.1	201	156.6	16.667	122	236.667	8.667	81	194.875	353.222	30.25	202.143	240.429	0	20.2	181.6	60.4	211.6	135.2	90.25	133.25	168.444	20.75	254.5	59.2	147.167	161	83.222	174.167	159.667	75.333	16.667	278.667	63.833	483	0	248.714	137.4	56.667	229.2
19	167.125	191.125	216	211	230.75	216.778	61.364	12.1818	318.8	269.444	134.3	100.833	105.333	294.833	0	228	201.5	235.889	56.25	294.857	163.429	16.8	85.6	147.4	64.6	175.4	82	92	163.375	149.222	1	246.5	56.4	73.5	180.111	42.778	310.667	151.833	104.167	45.5	266	67.833	395.333	0	301.857	154.2	38.333	194.6
19.0833	134.5	66.375	229	160.556	288.125	162.333	68	6.1818	208.6	271	146.3	76	37.833	221	0	200.333	172.125	276.111	49.25	345.429	182.429	58.6	72.4	114.8	29.2	166.2	37.8	75.125	216.5	111.444	2.5	233.1	19.1	67.667	144.667	10.333	272.333	229.833	97	62	305.333	75.833	364.333	0.286	241.571	116	78	184.2
19.1667	104.125	212	226.222	141.444	245	172.333	66	4.6364	232.4	303.111	196.8	77.167	91	254.333	0	278.5	131.125	359.556	46.75	254.429	240	32.4	99.4	148.6	71	182.6	123.8	69.875	120.625	75.778	1	179.5	13.4	111.833	197.111	43.667	183.333	175.5	111.333	35.167	229.5	85.833	399.333	0	302.857	113.4	62.667	175.6
19.25	180.75	117.5	222.333	177.556	229.75	233	52.364	2.1818	251.3	260.111	177.7	30.333	93.833	187.167	0	251.833	139.75	230.556	37.5	257.571	205.857	57.2	27.6	135	55.8	179.2	124.4	89.25	203	155.333	2.75	193.7	26.8	76.167	179.222	53.222	48.667	290.667	87	64.833	209.833	28.5	252.333	0	246.143	154.6	29	123.6
19.3333	132.875	84.125	264	136.556	262.25	226.333	52.545	2.3636	253.7	208.667	199.3	90.167	109.5	278	0	230.167	145.5	283.556	48.25	262.429	223.571	36.8	77	159.8	59.2	171.2	116.6	69.875	108.625	173.667	19.25	149	24.7	61.833	314.222	67.778	214.5	244	76	34.167	47.5	46	324.333	0.143	214.286	78.4	141.667	132
19.4167	150.875	214.625	197.778	156.111	237.75	186.444	27.818	5.6364	235.2	219.111	158.3	105.333	81	245.833	9.833	149	115	284.222	98.25	293	174.143	10.4	72.6	87.8	32	177.2	103.6	99.125	103.125	156.667	16	165.8	15.8	47.167	245.667	104.556	268.833	148	53	18.5	131	73.167	489	12.571	196.429	138.6	144	161.6
19.5	132.25	189.875	186.444	188.444	193.625	178	29.636	1.0909	248	289.222	154.5	70.333	137.667	258	55	164.5	146.75	402.889	89.5	310.714	142	4	76.4	121.6	25	130.2	105.2	65.75	194.125	96.444	15.5	197.8	0.5	50.833	154.111	98.111	132.333	90.167	97.5	76.833	190	126.5	384.667	3	277.286	130.6	131	150.4
19.5833	107.75	163.5	170.333	173.222	232.875	135.889	24.909	0.4545	208	231.444	142.7	56.667	9.667	192.333	79	121.5	189.5	315.111	93.75	232.857	129.571	1.8	82.8	136.8	39.6	184.6	93.8	66.625	191.875	138.111	52	170.6	20.3	42.833	84.444	9.889	103.5	180.667	113.333	77.667	70.167	48.667	305.667	5.286	222.857	156	20	103.8
19.6667	103.25	86.125	186.444	179.222	271.625	152.444	1.545	6.2727	207	267.889	93.2	52.833	2.667	130.833	34.667	125.833	82.5	338.111	63.25	235	130	2.8	33.6	111.4	30.8	180.2	82.2	115	63.875	224.667	21.75	227.8	27.8	34.667	158.556	9.222	184.667	121.833	61.833	65.167	110.833	159.167	439	11.714	181.857	70.4	95.667	132.8
19.75	89.375	144	151.889	149.889	243.625	140.778	27	7.6364	189.5	170.333	146.9	112.5	16.333	125.5	28.167	88.333	147.625	265.333	90.5	246.571	113.143	13.8	67	81.6	39.8	153.4	60.2	51.125	14.5	207.222	57.75	207.4	13.1	49.167	197.889	23	152.667	62.333	113.167	80	126.833	136.167	442.667	20.143	147.714	85.6	182	104.4
19.8333	54.375	174.375	164.111	187.778	208.5	181.778	9.636	7.3636	144.8	217.778	164.9	68.667	12.333	143.833	65.5	89.5	137.625	287.667	68.5	219	91	0.4	31.2	142.8	41	178.2	109	95.125	116.125	155.889	75.5	167.8	9.6	24.833	260.111	26.556	104.5	115.167	89.5	50.333	88.167	88.333	333.667	36.286	175.857	97.6	69.667	121.8
19.9167	80.75	158.875	106.444	130.778	271.25	210.667	18.364	3.6364	133.9	226.333	89.6	57.833	26.833	139.833	123	103	130.25	295.667	44	240	80.286	12.4	1.4	108.2	12.6	154.4	94.4	84.375	123.5	181.444	44	101.5	9.2	35.667	144.444	20.667	92.167	36	87.667	65.5	41.667	185.333	415.333	19	187.571	82.6	192	138.6
20	107.5	198.375	163.778	196.111	291.75	179.333	10.545	2.0909	111.2	211.556	83.4	21.833	4	91.833	123.167	44.667	70.625	362.667	99.25	164.286	77.571	35.6	43.8	132.4	22.4	150.6	106.8	78.875	63.75	98.333	35.75	152.3	0.2	25.667	48.778	20.444	85.667	10.667	86.333	24.333	21.667	106.667	433.333	64.429	163.571	69.4	173	128.2
20.0833	75	154.75	138.222	154.111	219.875	79	0	6.4545	193.6	216.667	117.9	95.833	2.333	80.167	90.833	44.333	113.375	298.222	80	256.143	94.286	49.8	71.2	133.2	46.4	140.6	54.6	23.375	70.75	166.889	112	200.4	22.5	45.167	131.222	63.222	76.833	104.5	100.667	28.5	34.5	87	481.667	71.143	208.429	47.2	235	124
20.1667	65.625	84.375	118.778	125.889	295.125	116.556	2.182	13.0909	155.2	180.667	137.8	123.5	0.167	36.833	123.167	50	151.75	228.444	84	285.714	125.143	47.6	59.6	109.8	35.2	157.4	106.4	54.875	85.375	133.889	65.5	201.6	17.3	0.167	196.889	3.222	82	91.167	49.5	18.333	12.833	92	317.333	78.571	213.143	78.6	181.333	49
20.25	120.625	119.875	81.667	149.222	208.75	167.889	7.091	4.6364	91.9	155.667	93.6	159.167	4	98.5	98.667	50.167	112.25	236.111	83.25	209	138.429	39.2	41.4	160.6	50.8	145.6	44.8	61.875	123.125	110.333	68.5	103	19.4	36.167	203.333	53.444	28.667	89.333	102.333	13.5	15.5	83.833	375.667	85.857	135	62.4	126	92.4
20.3333	112.375	125.875	153.222	141.333	268.625	172.333	1.545	7.1818	130	241.444	74.3	133.833	46.667	71	89.167	37.5	125.5	206.556	62	215.571	107.286	32.4	78	120.2	47.8	131.8	73.6	92.875	83.75	181.333	43.75	98.5	30.5	38.833	219.222	39.444	58.5	23.833	69.833	11.167	66.833	96.333	340	48.429	153.857	49.2	123	46.4
20.4167	97.25	173	76	180.111	293	134.333	7.273	3.0909	118.4	162.333	154.9	19.833	48.167	97.167	236.667	0	123	172.444	49.5	167	68.714	10.2	36	66.4	27	75	56.8	74	94.375	105.111	67.75	183.3	24	30	161.444	36.556	79.167	4.167	127.833	1.667	111.5	25.833	297.333	42	146.143	45.8	165.333	10.8
20.5	71	201.25	111.667	148	262.875	152.778	6.364	7.2727	151.1	212.556	131.1	52.667	1.5	69.667	168.667	0	86.25	189	105.75	164.143	71.143	23	51	80.2	10	125.4	99.4	65.25	23.375	116.333	39.5	180.3	4	30	67.333	113.333	57	14.5	96.667	59.667	98	48	382.667	52	84.286	59.8	216.333	12.2
20.5833	150.625	114.25	176.889	108	300.875	145.111	3.636	9.6364	160.8	284.222	136.2	38.833	43.167	86	69.5	0	109.5	193	84.75	142	49.857	21.2	52.2	94.6	32.2	86.6	57.2	86.625	41.625	183	17.75	155.5	42.3	70.5	133.889	97.111	43.833	70.5	108.167	96.5	58.333	52.667	178	117.714	141.286	67.4	144.333	63.8
20.6667	88.625	74.75	146.556	152.222	243.875	131.778	7.455	11.2727	64.3	185	63.1	65	63.167	86.833	90.167	0	55.125	109.667	87.5	61.571	104.571	0	52.2	125.8	21.2	113.4	13.6	56.5	75.875	116.333	43.5	185.7	45.3	17.286	114.556	50.778	10.333	43.833	85.333	116.333	43.333	37.833	70	158.143	229.143	53.4	117.667	66.4
20.75	153.75	90.5	122.444	164.889	264.875	122.333	20.636	8.9091	79.4	136.444	21.7	65.667	65.333	30	100.833	0	59.875	131.111	70.25	70.571	116.571	0	23.2	36.2	82.6	117.4	37	58.625	88.125	187.222	18.75	185.1	59.5	22.571	88.333	71.333	81.167	83	111	140.667	20.167	87.833	159.667	158	146.857	40.4	150.333	63.6
20.8333	130.375	106.375	170.889	114.333	246.75	58.111	23.636	8.7273	41.7	158.111	67.8	27.667	52.667	0	91	0.333	73.375	116.444	79.75	45.429	106	0	51.2	104.6	57.6	103.6	18	58	98.625	132	29.5	184.4	71.9	50.429	114.111	64.556	31	65	103.333	113.167	12.833	64.5	106.667	107.286	80.571	74.6	126.667	41.8
20.9167	112.75	109.375	132.889	119.778	223	76.111	5.636	5.6364	42.7	140.444	30	21.5	52.667	26.667	149.167	29.5	74.875	152.333	74	125.286	94.429	0	30	101.2	67.2	65.6	26.6	22.25	118.25	162.667	0	183.4	89.4	58.857	50	33.889	53.833	5	40.5	129.333	0.667	76.333	31	73.857	198.571	48.2	106	67.8
21	43.5	50.375	110.667	113.889	250.25	95.111	18.545	5.4545	59.9	186.222	46.9	43.667	22	6	117.167	7.833	62.375	146.333	129.25	92.286	124.143	0.4	41	93.6	59.2	107.8	8	66.625	122.875	110	58.25	157.2	80.1	57	34.333	76.667	48.167	17	35.167	154	35.333	93.333	43.667	89.571	124.857	54	106	37.2
21.0833	27.75	88.125	99.778	157.889	203.75	89.667	46.818	5.0909	25.8	199.111	22.8	55.333	59.5	4	37	15	71.125	98.889	129	74.857	78	2.2	75.4	76.6	30.8	69	0	39.25	66.125	116.111	3.25	176.9	101.2	83.286	68.111	106.444	62	96.333	52.167	156.667	65.667	56.167	132	100.714	92.143	70.2	46.667	8.8
21.1667	69.875	81.25	86.778	57.222	175.875	60.222	79.364	6.1818	24.4	130.444	49	7.833	40	0.5	95.833	69.5	77.5	110.222	141.5	64.714	70.429	2.25	47.5	42.25	20.75	70.5	0	56.25	28.875	168.667	18.75	166.4	52	67.286	12.778	50.778	36.833	116	78.833	83.667	51.667	38.167	88.333	86.571	130.571	0	85	4.75
21.25	66	82.5	113.667	101.556	175.75	44.556	51.182	11.2727	7.6	37.667	64.2	29	80	18.167	72.333	16.5	78.125	86	116	48.571	59.286	7	33.25	18.5	19.75	28.5	0	48.125	8	88.333	31	179.1	99.6	88.286	7.111	141.333	108	66.833	79.333	82.5	126.5	79.833	162.667	102	113.714	0	72.5	0
21.3333	60.625	94.25	95	158.222	210.75	43.889	32.909	18.7273	4.3	27.444	94.3	39.5	17	75.667	147	62.667	125.5	91.778	146.75	86.714	101	0	25	28.75	0	39.75	11.25	60.25	42.375	116.222	20	134	80.3	84	28.222	82.889	86.667	41	32.167	83.833	30.167	56.167	114.667	114.429	142.714	0	80	0
21.4167	105.75	63.5	102	107.222	199.5	38.667	106.909	12.8182	41.3	56.889	51.7	10.833	48.167	47.5	119.167	51.333	176.375	68.778	114	55.143	127.714	41.5	31	49	0	46.75	33.5	30.125	56.25	131.222	8.25	153.2	62.5	71.714	32.333	101.778	122.833	19	0.333	114.5	1.833	71.667	136.667	132.286	131	0	52	0
21.5	111.625	95.75	128.778	79.667	182.625	43.889	67.909	14.3636	40.5	69.778	38.5	24.167	1.5	34.5	40.5	39.167	163.875	33.667	173	28.143	137.429	21.5	22.5	22	13	86.75	47.5	49.25	99	51.778	0	166.1	96.8	105.714	67.778	128	51.833	78	0.167	102.667	0.333	72	21.667	86.143	99	0	99	0
21.5833	77.5	49.375	81	78.556	190.25	55	84.455	11.8182	37.2	73.556	62.4	42	6.667	25.667	31.167	13.5	140.25	36	123.25	38.571	51.857	32.75	17.5	7	32.75	113.5	24.5	73.625	58.625	121.667	0	176.7	127.2	103.571	54.444	102.667	16.333	110.333	0	103.333	1	77.5	64	52.714	98.714	0	92	0
21.6667	49.625	99.75	117.667	110.444	153.875	58.889	119.182	23.2727	21	16.333	32.1	8	0	16	12.167	13.667	102.625	0	86.75	11.429	57.143	1	8.25	1	35	124.75	21.75	47.75	64.75	111.222	15.25	147.4	149.2	77.286	54.667	59.667	16.333	95.5	6.833	64.667	6.333	112	51.333	79.143	151.143	0	145	0
21.75	62.75	93.625	86.667	64	117.875	48.778	179.455	13.1818	35.4	5.778	39.8	20.5	0	4.833	13.667	28.833	98.125	1.667	167.25	0	29.857	2.5	53.5	0.25	28	108	27.25	46.5	64	67.667	62	120.2	165.2	60.286	14.556	79.556	0.333	10.333	2.5	135.833	18.667	126.5	22.333	55.429	94.286	0	50	0
21.8333	67.75	34.5	95.222	19.444	51.625	12.889	8.545	3.1818	0.4	57.444	38.3	9.5	0	6.167	51.333	35.5	188.125	24.889	149.75	0	45.857	10.75	82.75	0	13.75	86.5	3.25	64.625	2.375	57	101.5	103	110.5	9.429	59.111	3	0	52.667	6	58.5	0.167	16	22.667	75.857	126.571	0	54	0
21.9167	52.375	24.25	37.222	6	75.125	17.889	1.636	1.5455	0.6	84	26.7	23.5	0	9.167	5	9.667	172.125	15.778	88.25	0.714	21.429	51.75	34.75	0	23.75	82	60.75	62.75	0	33.889	106.25	106	86.2	4	53.333	2.111	5.333	38.833	32.333	47.167	0.167	12.5	16.333	108.857	145	0	91.5	0
22	9.125	31.375	25.778	3.111	64.625	3.222	0.091	0.4545	0	47.444	16.7	7	13.333	0	0.167	0.333	139	44.778	104.75	7.857	52.429	33	24.25	0	36.75	69.75	34.75	35.875	0.125	61.889	58.25	73.9	65.2	0.714	24.556	0.333	14.833	52.5	24.167	76.833	0	6.167	40	63.143	88.714	0	1	0
22.0833	6.25	13.75	23.333	4.111	55.25	1.556	0	0	1.3	40.667	11.1	9	7.5	10	1.333	40.5	57.125	1.333	110.25	8.429	8	44	74.75	0	0	80	62.25	1.5	0.375	40.778	23.25	68.5	55.7	6.857	2.889	0.556	57.833	36.667	29	88	0	0	76.667	13.571	94	0	0	0
22.1667	0.375	15.875	19	12.222	87.375	1.333	0	0	0	19.556	6.3	3.833	48.167	0.167	0	11.833	34.75	28.333	79.75	4.429	11.714	7	43.25	0	0	102.75	37	5.5	0	39.889	41.25	68.5	44.3	0	5	0.111	39.5	21.333	47.5	72.5	0	8.667	36.333	0.143	28	0.25	86	0
22.25	0.125	30.5	10.778	18.556	77.75	4.667	0	0	0	17.889	0.3	0	22.667	0	0	1.5	39.75	17.667	40.75	9	2.286	0	73.25	14.25	0	15.25	75.25	0	0	11.444	11.25	38.6	20.6	0	0	0	0.833	2.167	11	10.5	0	0.833	1.667	0.143	2.429	0	95.5	0
22.3333	0	26	6.667	23.444	60.75	2.667	0.455	0	0	0	0	0	1.167	0	0	0	22.125	25.111	78.5	2	5.286	0	33.25	66.25	2	85	56.5	0	0	12.333	35.25	43.2	18.8	0	0.222	0.111	1.667	0.333	47	0	0	0.5	0	1	0	45.5	58.5	0
22.4167	0	35.875	0.667	17.667	66.25	1.333	3.727	0.7273	0	0	13.6	0	1	0	0	0	9.5	15.556	51.5	8.286	0	0	86	63.75	12	75	52	0	0	18.667	17	26.5	37	0	0	1.667	0.167	0	0	0.167	0	1.5	0	1.429	0	26.25	23.5	0
22.5	4.125	7.25	4.444	17.778	63.875	1.333	0	0	0	0	14.8	0.167	0	0	0	0	13.625	18.111	75.5	5.857	0.143	0	48	83.75	15.25	84	69.75	0	0.125	10.444	49.5	18.2	28.4	0	0	0	0	0	0	0	0	2.167	0	0	0	74	95.5	0
22.5833	4.75	0	20.222	2.333	78.75	0.778	0	0	0	0	14.2	0	0	0	0	0	5.375	13	46.75	0.143	0	24	43	66	43	41	29.75	0	0.25	25.778	27.75	41.4	8.9	0	0	0	0	0	0	0	0	0.167	0	0	0	42.5	58	0
22.6667	2.5	0	13.778	12.444	70.875	0.556	0	1.4545	0	0	9.3	0	0	0	0	0	2.75	13.889	17.5	0	0	0	52.25	77.25	65.5	96.75	69.75	0	0.75	24.333	41.25	61.8	25.1	0	0	0	0	22.5	0	0	0	0	0	0.143	0	111.25	6.5	0
22.75	3.25	0	5.778	1	55.875	1	0	0	0	0	5.2	0	0	1.667	0	0	6.625	3.222	48.5	0	0	56.5	34	67.75	54.5	110.75	56.25	0	0	7.444	7.5	37	0.3	0	0	0	0	0.833	0	0	0	0	0	0	0	156	18.5	11
22.8333	20.375	0.75	7.667	0.444	58	1.444	0.182	3.5455	0	0	12.9	0	0	1.333	0	0	9.125	0	43.25	0	0	25.75	27	52	70.25	66.75	68.75	0	0	8.667	17	42.7	0	0	0	0	0.5	0.833	0	0	0	0	0	0	0	127.5	71.5	55.75
22.9167	8	0	17.333	16	34.125	0.111	0	2.7273	0	2	0.1	0	0	0.667	0	0	21.125	0	46	0	0	1.25	53.75	64	120.5	85	29.25	0	0	3.667	28.75	27.7	0	0	0	0.556	1.833	0	0	0	0	0	0	0	0	110.75	150.5	103.25
23	20.875	0	9.444	1.667	65	0	0	0.7273	7.1	0	0	0	0	0	0	0	0	1.333	25.75	0	0	24.5	24.5	91.75	158.25	60.75	82.25	0.125	0.125	10	5.25	13.2	0	0	0	0.222	0	0	0	0	0	0	0	0	0	100.5	120.5	85.75
23.0833	6.375	0	10.444	0.444	49.875	0	0	0	17.8	4.444	0	0	0.333	0	0	0	0	0	44.75	0	0	116.25	31.5	53	141.25	98	76.25	0	0.625	9.444	0	3.9	0	0	0	0.111	0	0	0	0	0	0	0	0	0	103.25	182	67.25
23.1667	8	0	9.111	0	36.75	1.333	0	0	4.9	5.889	0	0	0	0	0	0	0	0	50.5	0	0	79.75	26.25	117.25	96	92.75	126.25	0.125	0	0.778	0	0	0	0	0	0	0.167	0	0	0	0	0	0	0	0	96	115.5	98.5
23.25	10.875	0	4.444	0.333	66.75	1.333	0	5	26.2	4	0	0	0	0	0	0	0	10	31	0	4.429	80	15.75	126.5	144.75	68.25	115.25	0.25	1.5	1.444	0	0.1	0	0	0	0.333	0	0	0	0.5	0	1.5	0	0	0.714	42.75	93	59.25
23.3333	4.625	0	6	4.667	66.625	0.889	0	3.0909	9.2	2.556	0	0	0	0	0	0	0	2.778	9.25	3	0.143	34	42.5	134.75	65.75	126.75	102.25	1.5	0.25	23.111	0	0.1	0	0	4.111	0.222	0	0	0	0	0.5	10.333	0	0	0	128.25	6.5	158.75
23.4167	1.5	2.375	8.778	15.222	35.25	1.111	0	3.2727	37.3	35.333	0	0	0	0	0	0	0	0.333	0.25	0.143	0	79.25	70.5	152	80.25	87.25	74	1.25	4.5	52.889	0	0.2	0.4	0	0.444	0	0	0	1	0	0.333	4.333	0	0.714	0.714	118.75	171	134.25
23.5	0.75	6.375	2.222	0	71.125	0.222	0.273	3.9091	24.7	38.667	0	0	0	0.333	0.333	0	0	0.556	0.25	0	0	65.5	30	115.75	107	100.5	96.75	0	0.375	16.222	0.6	0.8	0.5	0	0.222	0.222	0	0	1.167	0	0	4.667	0	0.286	0	76.5	170.5	125
23.5833	0	9.375	15.111	0	22.375	5.889	1.273	12.7273	2.7	68.778	0	0.167	0	0	0	1.167	0	0	0.25	0	1.571	3.5	2.5	78	0	100	0.5	0	0	5.333	0	4.6	0	0	0	0.222	0	0	11.167	0	0	5.833	0	0.143	0	9	138.5	4
23.6667	0	0.5	28.556	5.556	34.5	3.444	0	12.9091	13.5	22.778	0	2.333	2.5	0	0.333	0.167	0	0.556	0.75	0	2.429	1	9.25	25	0	51.75	0.5	6.375	0	2.556	0.4	17.6	0	0	0	0	0	0	4.5	0	0	0	0	0.143	0	3	148.5	9
23.75	0	0.375	15	16.667	40.5	3.889	0	5.1818	4.6	46.556	0	0	0	0	0	0	1.375	0	7.75	0	0.571	1.5	0	11.25	1	12.75	1.5	10.25	0.25	1.444	12.6	13.1	0.2	0	0	0	0	0	1	0	0	4.5	0	4	0.429	6.75	86.5	5.5
23.8333	2.571	0	0.25	4.125	36.714	1.375	0	2.9091	21.3	40.222	0	0	0	0	0	0	0	10.333	43.25	3.857	2.857	0	0.75	8.25	1.25	3	0	5	0	16.125	43.2	27.4	0.4	0	1.111	0.333	0	1.5	5	0	0	0	0	0	0	4.75	87.5	0
23.9167	3.571	0	2.125	12.875	23.714	0.25	0.455	7.8182	18.1	25.444	13.3	0	0	0	0	0	1.375	5	2.75	1.429	0	1	15.75	14.5	3.5	3.25	0	0.429	0	7.75	16.4	3.4	1	0	10.778	0	0	0.833	0.667	0	0	3.333	0	0.143	0	3.25	60	0
FEMALES
LD																																DD
Time (hours)	Control								IRcKO																							Time (hours)	IRcKO							IRcKO
0	0	12	0	0	0	0	0	0	0	23.8	0	0	0.375	0	0	0	2.375	12	0.09091	0.9	0	2.5	0	0	0	0	0	0	28.25	76.75		0	0.167	27.083	128.583	57.583	24.417	240.909	98.667	240.308	138.308	22.833	9.75	17.75	0	0	3.692	29.615	104.167
0.0833333	0	21.25	0.2	0	0	0	0	0	0	10	0	0	4.875	0	5.75	2.625	0	11.222	0	0	0.6	8.6	0	0	0	0	0	0	20.25	105.75		0.0833333	0	16.583	108.75	111.917	39.167	208.182	60.25	231	84.923	11.083	1.25	9.667	0.417	0	0.077	58.077	151.5
0.166667	0	33.375	5.2	1.875	0	0	0	0	0	0.4	0	0	6.5	0	11.25	2.75	10.75	4.222	0.36364	0	0.2	0	2	0	0	0	0	0	9.25	71.25		0.166667	0	8.75	137.75	167.667	39.083	196.273	50	195.692	93.154	33.5	9.833	9.75	0	0	0	28.308	78.5
0.25	0	43.75	0	1.875	0	0	0	0	0	0	0.6	5	4.125	0	7.125	16.625	11.25	1.778	0.36364	0	0.5	0	7.25	0	0	0	0	0	6	47.25		0.25	0.083	6.5	152.167	129.333	43.083	241.545	78.417	142.077	65.846	16.833	0.083	10.167	0	0	6.308	30.923	91.833
0.333333	0	21.625	20.4	0	0	0	0	0	0	10.2	0.8	12.833	9.875	0.125	28.375	12.125	45.875	7.111	0.09091	0	0.3	0	0.75	0	0	0	0	0	2.75	48.25		0.333333	0	3.583	137.167	119.083	51.083	237.818	59	215.154	50.538	29.917	0	7.583	0	0	0.615	50.077	110.667
0.416667	0.143	31.75	31.6	4.375	0	0	0	0	0.5	15	0	18.833	27.875	6.625	20	17.5	47.25	2.333	0	0	1.1	0	6.25	0	0	0	0	0	0	43.25		0.416667	0	3.083	116.25	114.25	38.583	233.091	25.167	263.923	44.308	31.083	0	9.25	0	0	16.231	4	154.833
0.5	0.714	17.875	53	3.625	0	0	0	0	0	5	3.8	47.167	76.125	8.375	12.75	14.375	44.75	4.556	0.36364	0	0.1	4.4	10.25	0	0	0	0	0	0.75	38		0.5	0	11.167	153.833	74.667	34.75	230.091	13.167	193.231	68.538	35	0	1.917	0	0	18.538	9.846	118.167
0.583333	0.429	3.875	12.8	2.375	0	0	0	0	0.125	14.2	9.2	11.667	45.75	9.875	6.625	1.5	4	4.889	0	0	0	0.1	10.75	0	0	0	0	0	0	11.25		0.583333	0	4.5	145.583	81.417	47.5	199.182	1.25	180.615	37.846	33.75	0	3.25	0.333	0	0	29.308	249.333
0.666667	0	23.75	12.2	3.5	0	0	0	0	0.125	4.4	6.8	34.333	47.75	3.375	23.375	0.125	0.375	2.111	0.45455	0	0	0	7.25	0	0	0	0	0	0.25	0		0.666667	0	0.333	200.667	72.167	50.417	162.273	4.583	162.385	32.231	40	0.083	1.917	1	0	0.077	55.154	291.167
0.75	0	9.5	0.2	3.625	0	0	0	0	0	3.6	3.2	15.333	70.75	3.875	19.375	0.125	8.25	9	0.09091	0	0.7	0	3.25	0	0	0	0	0	0	13.25		0.75	0	0	212.333	71.333	71.167	165.364	11.5	172.692	41.385	36.333	0	4.083	0.5	0	0	48.154	266.5
0.833333	0	13.375	0	0.625	0.25	0	8.5	0.25	0	0.4	7.8	18.333	108	5	31.5	4.625	1	6.111	0.63636	0	0	0	0.25	0	11.5	0	0	0	0	27.25		0.833333	0	0	227.5	64.417	78.083	163.455	21.917	224.308	43.615	35.417	0	8.167	0	0	0	49.385	289
0.916667	0	7.125	0	0.75	0	0	0	0	0	2.4	2.4	19	72.25	0.5	43	0.25	12.5	4.444	0.72727	0	0.8	0	0	0.5	0.5	0	0	0	0.25	7.5		0.916667	0	2.25	151.917	79.583	110.333	245.727	6.333	157.615	10.077	38.583	0	13.583	0	0	0.615	25.769	308.333
1	0	17.25	0	0.25	0	0	3.5	0	0	11.8	0	47.333	3	2.875	15	8	10.25	0	0.81818	0	0.5	0	0	0	8.5	0	0	0	0	0		1	0	0.917	207.667	22.333	116.167	200.455	0.25	110.462	33.385	26.25	0	7	0	0	0.077	1.077	235.167
1.08333	0	21.5	8.2	0	0	0	4.25	0	0	4.2	0.6	26.167	8.375	1.625	2.625	3.125	0.125	1.222	0.27273	2.1	0	0	0	0	0	0	0	0	1.75	7.5		1.08333	0	0	182.25	77.5	85.917	182.636	2	48.154	46.846	9.083	0	4.167	0	0	0	0	388.833
1.16667	0	11.375	4	0	0	0	4	0	0.25	1.4	0	14.333	62.25	0.75	21	4.25	0	2.333	0.45455	0.6	2	2.9	0	0.5	0	0	0	0	0	38.25		1.16667	0	0.25	182	36.667	92.917	221.182	0.167	92.538	36.154	11.583	0	5	0	0	0.615	2.154	329.333
1.25	0	11.625	0	0	0.5	0	0	0	0	0.6	9.2	11.833	61.25	1	43.75	4.375	8.5	0	0.18182	0.6	0.4	2.3	0	0	0	0	0	0	0	32.5		1.25	0	1.083	181.5	29.333	122.167	210.455	0	60.538	12.615	33.667	1.417	2.5	0	0	0.692	1	389.167
1.33333	0	19.125	0	0	0	6.5	1.25	0	0.25	0	22.8	37.167	24.375	1.125	6.625	2.375	2.875	0	0.27273	2.4	2.9	2	0	0	0	0	0	0	3	29.75		1.33333	0	0.083	160.692	27.154	120.231	103.909	0.083	59	25.231	13.692	0.75	6.083	0	0.167	0.769	2.231	408.833
1.41667	0.286	11.625	0	2.375	0	14	0	0	0.25	0	0	7.5	5	5	0	4.375	1.125	3.778	0	5.5	0.4	1.2	0	0	0	0	0	0	0.25	2		1.41667	0.167	0	99.538	63.154	100.615	170.727	0	78.308	51.308	5.769	4.75	16.417	0	0	0.462	3.385	333
1.5	1.857	18.625	0	4	0	21	0	0	0	0	0	31.333	17.375	12.875	7.5	5	0	4.778	0	13.7	0.7	13.1	0	0	0	0	0	0	1.5	16.5		1.5	0	0.083	117.231	44.231	67.154	173.636	0	73.769	52.077	0.538	1.917	13.667	0	0	0	2.692	268
1.58333	0	4.625	0	6.125	0.25	1	0	0	0	0	0	11.667	0.125	0	1.5	7.625	0	0.556	0	19.9	0.3	1.8	0	0	0	0	0	0	1.25	0		1.58333	0.167	0	109.846	47.385	105.308	175.455	0	91.308	22.231	1.769	0	1.333	0	0	0	3.308	253.5
1.66667	0	0.75	0	1.75	0	0.5	0	0	0	0	0	0.667	0	0.25	1.375	9.375	0	1.333	0	7.4	1.7	14.1	0	0	0	0	0	0	0	0		1.66667	0.167	0.167	93.154	3	79.615	153.727	1.583	97.154	0.462	0.846	0	0	4.5	5.25	0	1.769	259
1.75	0	0.125	0	0.875	0.75	0	0	0	0	0	0	35.167	0	2.25	6.5	13.625	0	6.778	0.09091	11	0.5	47.7	0	0	0	0	0	0	0	0		1.75	0	2.083	66	23.231	65.154	175.182	0	52.846	0.231	0.846	0	0	0	19.083	0	3.846	248.167
1.83333	3	0	0	0	0	0	0.5	0	0	0	0	9.667	0	0.5	1.875	9.875	0	2.111	0.3	3.7	2.7	3.8	0.75	0.25	0	0	0	0	0	1.5		1.83333	0.083	3.75	73.385	9.308	84.538	200.545	0	74.385	1.769	1.154	0	1.667	12.917	25.583	0.615	0.615	242.333
1.91667	0.286	0.125	0	0	0	0	0	0	0.25	0	0	25	0	0	1.875	3	0.875	18.222	0.3	9.1	0.2	2.7	0	0	0	0	0	0	0	5		1.91667	0	3.833	62.077	0.231	37.538	192.818	0	71.154	0	1.154	0	6.583	5.667	4.25	0	26.077	307.167
2	0.143	8.375	0	0.125	0	0	0	0	0.375	1.8	0	23.333	0	0	2.5	4.125	2.5	3.222	0.2	18.4	0.2	0.1	0	0	0	0	0	0	0	48.5		2	0	1.917	66.333	0	29.25	218.818	0.917	44	0	1.5	0.417	3.667	7.417	6.667	0	28.846	344
2.08333	0.714	13.5	0	6.5	0	0	0	0.25	0.25	11	0	30.333	0	0	16.25	0.625	14.75	0	1.1	8.2	3.2	19.2	0	0	0	0	0	0	0	30.5		2.08333	0	5	66.917	0	48.333	228.364	0	44.077	0	2.583	0.083	0.083	9.083	17.167	0	0	329.833
2.16667	2.714	7.5	0	5.5	0.25	0	0	0.75	0.75	5.2	0	18	0	0.375	0	0	16.625	0	0.4	0.9	5.5	0.2	0	0	0	0	0	0	0	52.75		2.16667	0	1.75	29.75	0	12.75	176.091	0	36.769	0	0	0	0	4.417	2.833	0.077	1.154	361.5
2.25	0	7.5	0	1.5	0	0	0	0	3.25	22.8	0	17	0	0	1.375	0	7.875	0	0	0	3	0	0	0	0	0	0	0	0	26.25		2.25	0.25	4.5	44.333	0	5.417	150.455	1.75	22.923	0	0.083	0	1.417	1.833	12	0.615	0.231	357
2.33333	0	10.5	0	18.875	2	0	0	0	1.625	63.8	2.4	0.333	0	4.5	3	1.25	5.875	15	0.4	0	0.1	0.1	0	0	0	0	0	0	0	1.25		2.33333	0	5.667	32.75	0	13.583	213.545	0	1.308	0	0	0	0	0	15.917	0.231	0	239
2.41667	0.143	3	0	5.75	0	0	0	0	1.375	21.2	9.4	0	0	0.25	0	5.375	0.5	12.333	0.6	0	0	0	0	0	0	0	0	0	0	0		2.41667	0	7.667	31.167	0	18.25	246.727	0	0.154	0	0	0	0	1.417	0.583	0	0	202.667
2.5	0	4.25	3.2	0.5	0.25	0	0	0	8	3.2	0.2	0	0	3.75	7.125	0.25	6.125	6.222	0.2	0	1	0	0	0	0	0	0	0	0	0		2.5	0	4.5	12.75	0	24.75	175.182	0	0.077	0	0.25	0	0	4.5	2.5	0.615	0	315.333
2.58333	8.429	4.75	6	1.25	4.25	0	0	0	3.375	39.8	2.8	17.5	2.5	14.125	14.375	13.5	1.875	10	0	0	0	0.111	0	0	0	0	0	0	0	0		2.58333	0	3.167	28.167	0	8.667	163.091	0.083	4.769	0	3.5	0	0	3.583	0	7	0	271.333
2.66667	0	9.125	21.2	7.25	0	0	0	0	4.125	46	1.2	26.5	1.25	11.5	10.375	3.5	0.125	2	0	0	0	0.222	0	0.25	0	0	0	0	0	0		2.66667	0	5.583	0	0	11.083	178.182	8.833	2.538	0.308	6.5	0	0	6.333	1.333	0	0	327.167
2.75	3.571	33.5	17.2	10	0	0	0	0.25	3.125	76.2	11.2	19.833	6.875	15.25	0.375	13.375	0.25	0.111	0	0	0	0.333	0	0	0	0	0	0	0	0		2.75	0.083	2.333	1.667	0	10.25	189.273	3.5	12.462	14.385	0.667	0	0.417	9.25	0	0.231	0.077	281
2.83333	18.857	28.5	28.2	12.25	0	0	0	0	1.75	31.8	2	10.667	26	17.25	8	1.75	0.125	0	0	0	0.111	0.111	0	0	0	0	0	0	0	0		2.83333	0.083	3.417	0.667	0	0.333	165.545	0	32.923	34.923	0.583	0	0.5	2.833	5	0	0.231	310.5
2.91667	32.429	35.25	37	3.75	0	0	0	1.25	1.5	14.4	2.4	2.333	28.875	0.875	0	0	2	0	0.1	0	0.667	2.222	0	0.5	0	0	0	0	0	0		2.91667	0	4.333	0.083	0.417	0	88.545	0	41.692	23.923	2.083	0	2.417	1.167	16.667	0	0	284.667
3	22	2.25	15.8	0.875	0	0	0	1	0.375	40.6	0	0	6.75	0.25	3	0	0	0	0	0	4.222	2.222	0	0	0	0	0	0	0.25	0		3	0	5.833	0	24	0	131	0.083	10.846	29.231	0	0	7.583	0.167	1.25	0.462	0	259.167
3.08333	16.571	0.125	0	2.25	0	0	0	0	0.5	16.2	0.2	0	0	0	8.625	0.875	18.375	0	0	0	1.444	9.667	0	0	0	0	0	0	0	0		3.08333	0	6.75	0	1.333	0	122.909	3.5	21.308	0.154	0	0	31.25	1	0	0	1.462	277.667
3.16667	4.571	0.875	1	7.25	0	0	0	0	0	48.6	0	0	7.125	0.5	7.125	2.75	17	2.333	0	1.556	0.889	1.556	0	0	0	0	0	0	0	0		3.16667	0	3.833	0	0	0	81.455	1.917	18.462	1.923	1.917	0	12	1.417	0.25	1.462	0	311
3.25	29.429	2.625	1.8	14	0	0	0	0	0	43.2	0.2	1	48.875	1.875	0	8.75	23.75	2.889	0	0	5.111	0	0	0	0	0	0	0	0	0		3.25	0.583	9.583	0	0	0	132	0.583	35.692	0	26.083	0	12.667	0	0	14.769	0.077	343
3.33333	31.143	2.125	2	5.875	0	0	0	0	0	15.2	0	21.5	63	1.25	0	5	0.125	6.111	0.2	12.556	0.889	0	0	0	0	0	0	0	0	0		3.33333	3.75	6.083	1.333	0	10.667	140	0.083	16.538	1.923	13.833	0.083	6.667	0.083	0.5	9.231	0	319.667
3.41667	13.286	0	0.4	0	0	0	0	0	0	28.6	0	0	49.75	0	0	1.75	1	4	0.2	2.111	4.889	0	0	0	0	0	0	0	0	0		3.41667	0	4.75	0.333	0	24.167	122.091	0.167	3.385	1.462	14.833	0.083	0.5	1.417	2.667	7.615	1.923	330.5
3.5	0	0	0	0	0	0	0	0	0	30.6	0	0.333	2.125	0.375	4.5	1.375	0.25	0.222	0.1	0.889	4.889	0	0	0	0	0	0	0	0	0		3.5	1.25	10.667	0	0	4.167	155.636	0	22.154	0.308	30.083	0.75	0.917	0	0	10.769	1.769	303.167
3.58333	0	0	0	0	0	0	0	0	0	0	0	0	8.625	1.25	0.5	2.375	0.5	0	0	2.556	1.444	0	3.5	0	0	0	0	0	0	0		3.58333	0	1.917	0	0	3.417	123.273	0.083	9.077	0.385	28.5	0	0.5	2.833	0.167	1.077	1.769	340
3.66667	0	0	2	2.5	0	0	0	0	0	1	0	0	36.5	0.625	0	0.5	5.875	0	0.2	9.111	2.111	0	0.75	0	0	0	0	0	0	0		3.66667	0.583	2	0	0	4.917	93.909	8.167	2.462	0.077	26.333	0	0	0	4.5	0.231	4.154	357.667
3.75	0	0	7.8	0	0	0	0	0	0	0	6.4	0	6.875	0	0	4.625	0.125	0	0.8	0	1.889	0.111	1	0	0	0	0	0	0	0		3.75	0	1.083	0	0	0.167	76.091	24.833	1.308	0.077	12.333	0	0	0	2	0.385	5.615	321.667
3.83333	0.714	0	2	0	0	0	0	0	0	0.2	2	0	0.125	4.125	0	3.875	0	0	1.1	0	0.667	1.444	0	0	0	0	0	0	0	0		3.83333	0	2.167	0	0	1.167	84.091	17.167	0	0	0.333	0	0	0	2.333	2	0.154	346.167
3.91667	0.429	0	0	0	0	3.75	0	0	0	4.4	2.6	0	0.875	0	0	1.25	0	0	2.1	0	0.444	0	1.75	0.25	0	0	0	0	0	0		3.91667	0	3.583	0.25	0	16.083	130.364	14.75	0.077	0	36.167	0	2.333	0	0	0	0	357
4	0	0	0	0	0	0.5	0	0	0	0	21.2	0	0.75	0.875	1	3.5	0	0.111	0.1	0	0	0	0.25	1.75	0	0	0	0	0	0		4	0.167	0.417	0.417	0	20.917	108.273	0.25	0	0	40.917	0.167	10.333	0	0	0.077	0	309
4.08333	6.714	0	0	0	0	0	0	0	0	0	3.6	0	0	0	0	4.875	0	2.889	0.8	0	3.111	0	0	0.75	0	0	0	0	0	0		4.08333	0	0.667	0	0	14.333	98.818	0	0	0	38.333	0	11.583	0	1	8.077	0	328.833
4.16667	0	0	0	0	0	0.25	0	0	0	0	0	7.167	6.25	0.875	1	5.125	9	6	0.6	0	0.333	0	0	2.25	9	0	0	0	0	0		4.16667	0	0.75	0	0	7	68.455	3.417	0.077	0	22.667	0	14.583	5	0	4.077	0	315.333
4.25	0.143	0	0	0	0	0	0	0	0	0	1	0	16.75	0	1.5	6.25	0	6.556	1	0.111	0	2.667	0	5.75	0	0	0	0	0	0		4.25	0	0.5	1.833	4.917	4.167	78.545	10.167	0	0	37.583	0	30.167	2.083	0	6.385	0.231	260.167
4.33333	0.286	0	0	0.625	0	0	0	0	0	0	1	19	1.5	0.25	0	1.25	0	0	0.1	1.556	0	0	0	1.75	0	0	0	0	1	0		4.33333	0.083	0.083	2.833	6.5	46.083	125.455	15.917	0.231	0	32	0	18.583	3.667	0	9.385	0.308	329.5
4.41667	3.857	0	0	0	0	2.25	0	0	0	0	10.2	21.833	23	4.75	1.375	3	0	0	0	0	0.222	0	0	5	0	0	0	0	0	0		4.41667	0	0	6.667	3.583	49.083	65.909	8.25	2.923	0.077	36.583	0	3.083	0	0	6.077	0	354.667
4.5	1.571	1	0	0	0	2.5	0	0	0	0	6.2	0.167	11.875	7.75	0	5.75	0	0	0.1	0.333	1.111	0	0	1.75	0	0	0	0	0	0		4.5	0	0.5	0	17.083	37.333	100.545	5.833	0.923	0	34.167	0	2.583	0	0	1.385	0	278.167
4.58333	0	0	0	0	0	2	0	0	0	1.4	0.2	18.833	15.125	7.625	0	5.875	6.875	0	0.1	0.111	3.556	0	0	0.5	0	2.75	0	0	0	0		4.58333	0	0	0.083	10.083	40.75	91.273	17.667	2.154	0.462	38	0	1.917	3.667	0.917	0.692	0	318.833
4.66667	0.429	0	0	0	0	0	0	0	0	5	0	2.667	0.125	0	0	1	5.875	0	0	0	0	2.778	0	0	0	0	0	0	0	0		4.66667	0.083	0.25	0.75	1	25.333	110.545	8.583	3.615	4.615	41.333	1.083	3	4.167	4.25	0.462	0.538	320
4.75	0.714	0	0.6	3.5	0	0	1.25	0	0	7	0	17	7.875	0	0	0	15.5	0	0	0	0	1.333	0	0	0	0	0	0	0	0		4.75	0.083	0.167	0.25	0	36.583	70.545	0	0.077	0	12.167	3.417	2.167	6.917	28.5	1.923	1	284.833
4.83333	0	0	0.6	2	0	0	0	0	0	0.2	0	0.833	0	0	0	0	1.25	0	0	0	0	4.667	0	0	0	0	0	0	2.25	0		4.83333	0.083	0.583	1.417	2.833	0.417	88.273	10.417	0	8.077	25.667	7.833	8.083	7.833	14.333	3.154	0	372
4.91667	1.857	0	11.8	0	0	0	0	0	0	0.2	0	0	9	0	0	0	3	0.444	0	2.556	0	0	0	0	0	0	0	0	3	0		4.91667	0.167	3.75	0	0.25	0.917	109.818	7.5	0	2.846	31	2	2	2.75	0.333	6.462	0	359
5	0.714	0.25	14.6	0	0	0	0	0	0	4.4	0	0	5.125	0.375	0	0	0	0	0	5.111	0	0	0	0.5	0	0	0	0	0	0.25		5	0	3.833	0.5	2	1.167	59.455	20.833	0	0.462	34.083	0.25	0	1	0.917	4.923	0	344.333
5.08333	0	0	18.4	1.625	0.5	0	0	0	0	0	0	0	0.875	0.125	0.375	0	0	0	0	0.333	0.222	0	0	0	0	0	0	0	0	0		5.08333	0	0.583	1.917	9.167	23.5	72.818	5.25	0	0.077	40	2.25	2.417	3.167	0	1.154	0	370.833
5.16667	0.143	0	12	1.25	0.25	0	0	0	0	0	0	0	0	0	0.125	0	0	0	0	0.111	0	0.222	0	0	0	0	0	0	0	0		5.16667	0	0.917	0.667	4.25	45.833	75.091	0.25	0	0	22.833	1.583	0.083	3.833	0	22.462	0.077	301.833
5.25	0.143	0	0.2	1.25	0	0	0	0.25	0	0	0	0	0	0	0	0	0	0	0.1	0	0.556	0.333	3.5	0	0	0	0	0	0	0		5.25	0	0	2.417	1	16.667	65.455	0	2.692	3.154	7.833	0	0.083	0.833	0.167	9.846	0.077	310.167
5.33333	2.429	0	0	1.75	12	0	0	1.5	0	0	0	0	0	0	0	0	0.625	0	0	0	0	4.111	13	0	0	0	0	0.5	0.5	0		5.33333	0	2.333	0.333	1.083	2.917	24.909	1.5	0	2.462	39.083	0	0.083	2.75	0	37.077	0.462	247.667
5.41667	0	1.75	0	7.625	3	0	0	0	0.25	0	0	0	0	0	0	0	0	0	0.3	0	0.333	0	24.75	0	0	0	0	0	0	0		5.41667	0	0.083	1.333	0.083	2.5	70	0	0	1.923	34.167	0	0	3.75	0	56.615	0.538	384
5.5	0	0.625	0	0	0	0	0	0	0	0.2	0	0	0	0.125	0	0	0	0	0.1	0	0	1.444	0	0	0	0.25	0	0	4.5	0		5.5	0	0.583	0	0	0	83	0	0	0.692	34.583	0	0	1.5	0	47	0.231	330.333
5.58333	0	0	3	0	0	0	0	0	0	0.8	0	0	0	1.5	0	0	0	0	0.4	0.778	0	0.444	4.75	0	0	0	0	0.25	0	0		5.58333	0	1.667	0	0	0.75	65.273	0	2	1.923	39.167	0	0	2	0.667	74.615	0.154	373.833
5.66667	0	0	0.8	0	0	0	0	0	0	3.8	0	0	0	8.125	0	0	0	0	0	0	0	1.778	3	0	0	0	0	0	0	0		5.66667	4.167	0.083	0	0.333	0	76.636	0	9	0.308	33.833	1.333	0	0.667	0	31.923	2.538	279.333
5.75	0	0	1.6	1	0	0	0	0	0	0.4	0.6	0	0	19.25	0	0	0.125	0	0	1.333	0	1.556	0	1.5	0	0	0	0	0	0		5.75	8.25	0	0.083	0	0	30.818	1.5	2.077	0.385	40.417	2.5	0.167	0	0.667	27.769	0	374.333
5.83333	0	0	10.4	0.875	9	0	0.5	0	0	1	11	0.167	0.25	26.875	0	0	1.25	0	0	0	0	0	0	2.75	0	0	0	0	0	0		5.83333	4.833	0.583	4.167	0	0	22.818	0.917	0.154	1.077	7.25	6.25	0.917	0.167	0.25	24.462	0	284.167
5.91667	0	0	0	2.75	7	0	0	0	0	0.6	2.8	0	0.375	29.875	2.5	0	6.375	0	0	1.222	0	0.111	0	5.75	0	0	0	0	0	0		5.91667	0.417	0.917	5.583	0	6.25	34.727	0	0	9.385	9.917	5.25	0	23.083	0	1.846	0.538	274.5
6	0	0.875	0	0.875	11	1	8	0	0	0	16	0	0	12.125	10.75	0	0.5	0	0	0	0.556	3.111	5	0.25	0	0	0	0	0	0		6	2.75	0.25	1.25	0	22.417	41.909	0	0.462	17.769	52.75	2.417	1.917	10.5	0.917	6.077	0.077	308.833
6.08333	0	0	0	5	41.75	16.75	1.25	0	0	0	7.6	0	0	1	0	0	2.125	0	0	0.444	0.222	6.556	0	0	0	0	0	0	0	0		6.08333	0.167	2.917	0	0	43.167	84.818	0	0	20.769	46.333	13.333	3.833	15.167	0	31.615	0	381
6.16667	0	0	0	1.125	11	19.5	0	0	0	0	0	0.167	0	2.25	0	0	8.875	1.5	0.1	0	0.222	2.556	2.75	1	0	0	0	0	0	0.5		6.16667	0.083	1.833	0	0	38.583	57.364	0	0.769	1.923	37.083	18.917	16.75	20.75	3.167	74.769	0.077	404.5
6.25	0	0	2	0	13.25	18.25	0	0	0	0	4.2	0.333	2.25	0	4.375	0	2.875	0.5	0	0.444	3.556	6.333	0	0	0	0	0	0	0	3		6.25	0.583	0.083	0	0	45.667	44	0	6.462	3.077	34.417	16.917	12.5	38.667	0.917	100.538	0	358.667
6.33333	0	0	2.8	0	2.75	26.5	0	0	0	0	13	0	0.25	0.125	5	0	0	0.5	0.3	0.111	7.333	1.111	1.25	0	0	0	0	0	0	16		6.33333	0	0.583	0	0	26.25	43	4.083	4.692	0.231	4.167	18.75	20.917	26.583	0.25	103.462	0	350.5
6.41667	0	0	28.4	0	0	10.25	0	0	0	0	18.8	0	12.25	0	14	0	0	0	0.8	0.667	2.778	1.556	0	0	0	0	0	0	0	5		6.41667	0	0.833	0	0	35.917	87.273	0.083	1.231	1.846	0.583	25.667	0.75	27.5	2.667	77.615	0	363.833
6.5	0	0	6.2	1.75	0	2	0	0	0	5.6	0	0	0.375	0	7.625	0	0	0.375	0.6	0	2.556	3.667	0	0	0	0	0	0	0.25	25.75		6.5	0	1.75	0.667	0	44.25	79.364	1.5	1.615	0	1	23.5	1.917	77.25	0	122.538	0	253.833
6.58333	0	0	0	0	0	11.25	0	0	0	3.6	0	0.167	0	0	0	0	0.625	1.25	0.2	0	3.444	3.444	0	0	0	0	0	0	0.25	48.75		6.58333	1.333	2.583	3	0	25.333	66.545	1.083	0.692	0	0	32.333	0	101.667	0.167	102.846	0	336.167
6.66667	0	0	0	0	0	0	0	0	0	1.4	0	3.333	0	0	5.5	0	0.25	1.875	0.6	0	1.444	0	0	0	0	0	0	0	0	8.25		6.66667	12.833	3.917	1.333	1.167	30.5	39.636	0	0	0	0.667	25.083	0.333	143.667	0	75.231	0	225.667
6.75	0	0	0	1.625	0	0.25	0	0	0	0	0	0	0.5	0.375	0	0	0	0	0.1	0	0.111	0	0	1	0	0	0	0	0	0		6.75	3.25	1.75	0.75	0	5.5	40.818	0	5.231	0.462	1	50	1.25	138.167	0	87.385	0.462	275.167
6.83333	0	0	0	0.5	0	0	0	0	0	0	0	0	0.125	0.375	7.25	0.125	0	0	0.2	0	0	0.444	0	0	0	0.5	0	0	0	0		6.83333	0.583	5.75	0.917	0.667	0	44.727	0	8.308	0	1.25	42.667	8.167	185	0.083	111.923	0.154	0
6.91667	0	0.125	0	5	0	0	0	0	0	1.6	0	0	0.125	0	0	0	0	0	0	0	0	0.333	0	0.75	0	0	0	0	0	0		6.91667	5.333	1.583	3.083	0	0	13.182	1.833	34.923	0	0.333	53.75	22.833	279.083	1.833	155.077	0	2.364
7	0	0.25	0	2.25	0	0	0.25	0	0	0	0	0	0	0	0	0	0	0	0.1	0	0.667	0.111	0	1	0	0	0	0	4.25	0		7	0.083	0.833	2.833	1.083	0	13.364	0.417	19.077	0	0.167	73.833	36.25	313.167	0.833	121.077	0	0
7.08333	0	1.625	0	7.125	0	0	0	0	0	2.4	0	0	0	0	3.375	0	0	0.125	0.2	0	3.444	0	0	0.75	0	0	0	0	0.5	0		7.08333	4.333	1.833	0.917	1.917	0	28.273	0	16.538	0	0.167	103.917	54.667	383.333	0	163.308	0	2.636
7.16667	0	0	0	1.875	0	0	0	0	0	1.2	0	0	0.25	0	0.25	0	0	0.25	0.4	0	4.556	0.556	0.5	0.25	0	0	0	0	0.25	16.5		7.16667	3.833	5.083	0	0.167	0.667	33.818	0.167	40.692	0	1.333	108.333	83.583	353.667	0.833	203.231	0	8.727
7.25	0	0	0	0	0	0	0	0	0	3.6	0	0	0.125	1.625	0	0	0	5.25	0	0	4.778	0	0	0	0	0	0	0	0.25	16.75		7.25	3.833	2.75	0.167	0	0.5	0	0.083	13.769	0.231	0.667	113.667	100.75	313.333	2.917	173.923	0.462	0.818
7.33333	0	0	0	0.5	0	0	0	0	0	2.6	0	0	4.75	6.25	0	0	0.125	0	0	0	2	0.889	0	0	0	0	0	0	0	11		7.33333	4.833	2.667	0	5.5	1.833	15.909	0	1.923	0	0.083	131.333	68.583	357.583	19.25	221.923	0.231	15.909
7.41667	0	0	0	4.875	0	0	0	0	0	1	0	1	1.125	5	0	2.5	0	0	0.5	0	0	0.444	0	0	0	0	0	0	0	0.25		7.41667	0.083	2.333	2.417	2.75	0.167	0	0	35.538	0	0.333	131.75	96.583	378.833	0.667	149.154	2	0
7.5	0	0	0	0.625	0	0	0	0	0	0	4	0	1.5	3.375	0.625	8.25	2	0	0.27273	0	0.2	0	0	0	0	0	0	0	0	0		7.5	4.333	3.667	0	0.667	0.583	46.273	0	46.154	0	1.083	163.833	105.167	363.667	0.167	177.231	4.615	310.333
7.58333	0	0	0	2.25	0	0	0	0.25	0	0	1.2	0	6.625	0.375	9.75	3.75	0.875	0.111	0.18182	0	0	2	0	0	0	0	0	0	0	0.25		7.58333	3	3.583	0	0	1.833	28.455	0	15.077	0	0	180.417	69.667	337.167	1.417	153.769	2.846	395.667
7.66667	0	1.625	0	1.625	0	0	0	0	0.125	0	3.8	0	4.875	0.25	5	4.25	0	0	1	0.4	0.1	0.5	0	0	0	0	0	0	0	0		7.66667	2.833	0.417	0	7.917	0.5	14.636	0	5.154	0.231	0	193.083	101.083	321.333	0.25	126.615	0.846	388.167
7.75	0	4.25	0	3.25	8	0	1.5	0	0	0	1.4	0	2.625	10.375	0	5.625	0	0.111	0.81818	0	0.4	1	0	0	0	0	0	0	0	0		7.75	0.25	1.417	0	12	2.417	19.636	0	9.769	0.231	0	185.333	135.667	373.333	0	130.846	4.462	343.5
7.83333	0	0.5	0	5.125	8.75	8	0	0	0	0	0	0	0	0.625	0	0.75	0	0.111	0.18182	1	0.1	8.8	0	0	0	0	0	0	0	0		7.83333	0	2.417	0	32.583	0	37.182	0	5.154	0.077	0	195	111.833	348.167	0	176.308	11.769	308.833
7.91667	0	0	0	0.75	6	0.5	0	0	0.125	0	0	0	0	0	0	0	0.125	0.333	0.72727	10.1	0.3	8.8	0	0	0	0	0	0	0	0		7.91667	0	2.583	0	16.917	0	37.273	0.167	26.154	1.923	0	230.333	104	343.583	0	177.154	18.077	406.5
8	0	0.25	0	1.5	13	0	0	0	0	0	0	0	0	0.25	0	0	0.125	1.222	0.90909	15.2	0.3	0	0	0	0	0	0	0	1.25	0		8	0	0.917	0	8.5	0	24.273	0	7.692	13.385	0.5	141.083	92.417	352.083	0	166	16.615	332.833
8.08333	0.143	0	0	6.125	26	0	0	1.75	0.125	0	0	0	0.125	0	5.625	0.75	0.375	3.889	1.27273	15.4	0.1	0.1	0	0	0	0	0	1.5	12.25	0		8.08333	0	2.083	0.75	13.5	0	31.364	0.833	0	11	0.25	139.083	129.167	366.417	0	139.923	7	262.167
8.16667	4	0	0	1.875	7.5	0	1	0	3.125	0	0	0.167	0.125	0	6.875	0.375	0	1.889	1.63636	13.3	0.1	0.7	0	0	0	0	0	0.25	8.5	0		8.16667	0	0.167	1.833	9.583	0	7.818	1.25	0	13.923	4.833	155.417	94.417	377.083	0	146.154	0	341.333
8.25	0	0	1.8	1.25	2.25	0	0.25	0	0	0	1.2	0	4.75	0	4.5	4.125	0	2.889	0.63636	9.8	0	2.5	0	0	0	0	0	0	0	0		8.25	0.333	0.083	1.25	4.417	0	4.909	6.667	0	0.308	0	172.5	143.417	406.083	0	113.462	0	218.167
8.33333	0	0	0	0	0	0	0	0	0	0	0.2	1.167	0	0	0	2.5	0	3.333	1.54545	34	0	1.3	0	0	0	0	0	0	0	0		8.33333	3.833	1.417	0	3.167	0.083	1.636	0.25	1.462	4.538	0	195.667	149.417	375.5	0	139.923	0	416.167
8.41667	0	0	0	0	0	0	12.75	0	0	0	0	3	0	0.125	0	3	0	0.333	0.81818	24.1	0	4.9	0	0	0	0	0.5	0	0	0		8.41667	10.25	0	7.583	2.917	1.083	5.091	0.167	1.385	37.615	0	222.5	130.75	390.417	0	133	0.154	379
8.5	0	0	0	0	0	0	0	0	0	0	0	1.167	0.125	0.875	0	1.375	0	2.333	1.45455	9.9	0	2.5	1.25	0	0	0	0.25	0.5	0	0		8.5	43.25	0.083	5.333	3.917	0.417	11.727	0	7.769	36.385	0	208.25	195.167	362.25	0.083	175	0.077	414.667
8.58333	0	0	0	0	0	0	0	0	0	0	1.4	2.333	0	0	1.125	0	0	6.111	0.81818	11.7	0	1.6	1	0.25	0	0	0	0	0	7.75		8.58333	66.583	0.083	2.583	0.917	7.333	25.727	0	15.462	47.769	0.083	174.417	221.417	343.25	0	133.538	0.154	264.5
8.66667	0	0.375	0	0	2	0	0	0	0.25	0	2.2	0.167	0	0.375	0.875	0	0	1.889	3.18182	14.3	0	1.7	0	0	0	0	0	0	0	10.25		8.66667	67.917	0.25	2	2.167	0.667	0.818	0	65.923	39.769	1.583	200.583	215.917	320.583	0	115.462	0.154	329.167
8.75	0	2.375	0	0	0.25	0	0	0	0.125	4.8	38	0.333	2.25	0	0.5	3	3.75	0.444	1	20.5	0.4	0	0	0	0	0	0	0	0	25.75		8.75	63.667	1.833	1.167	0.167	2.917	0.273	0.667	25.923	40.231	3.083	186.167	284.833	332.583	0	145.231	0.077	417.833
8.83333	0	0	0	5.875	0	1	1	0	0	5.6	0.6	0	2.875	1.75	0	0	2.375	2.333	1.36364	24.5	0	0	0	0	0	0	0	0	2.25	80.25		8.83333	89.083	1.333	0.083	0	3.5	0	0.417	62.615	77.769	3.25	182	313	294.667	0	142.615	0.231	396
8.91667	3.857	1.375	0.4	8.125	0	0	1.5	0	0.125	1.2	0	0.5	48.75	1.875	0	0	2.375	0.111	2.09091	1.2	0	0	0	0	0	0	0	0	1	67.25		8.91667	118.917	2.417	0	0	0.333	0.182	1.083	62.923	81.077	3	208.333	274.25	297.667	0	107.769	0	395.5
9	6.571	0.625	3.8	4.375	0	0	0	0	0	0	0	0	3.875	0	0	0	1.375	0	1.36364	0.9	0	0	0	0	0	0	0	0	0	51		9	101.083	0.583	0	0	0	1	0.167	10.538	32.231	0.167	208.583	294.667	396.083	0.667	158.846	6.846	297.333
9.08333	6.286	0	8.8	7.75	2	2.2	0	0	0	0	0	0	1.125	0	0	5.5	5.125	0	2.18182	4.3	0.7	0	0	0.2	0	0	0	0	0.4	62.2		9.08333	138.417	0.083	2.083	0	0.167	0	0.833	11.231	21	0	172.083	346.083	231.417	27.833	118.923	21.231	371.167
9.16667	1.143	0	0	5.75	0.4	14.4	0	0	0	0	0	0	8.125	0	0	6.125	3	0	0.27273	0.1	0	0	0	0.2	0	0	0	0	0	45.8		9.16667	102.333	0.917	2.917	0.75	0	0	0.077	0.923	0.077	0.083	190.75	330.583	302.167	29.75	138.077	40.231	455.667
9.25	4.714	0	0	2.25	0	13.4	0	0	0.125	0	0	0	11.25	1	0	1.875	10.375	0.556	1.18182	0.3	0	0	0.2	0	0	0	0	0	0	50.4		9.25	105.417	1	0	14	0	0	0	12	4.385	0.417	175	297.583	305.833	53.333	154.615	6	301.667
9.33333	1	0	0	0	6.6	30	0	0	0	0	0	0	8.25	0.375	0	0	5.5	0.444	1.81818	4	0.5	0.8	0.4	2.6	0	0	0	0	1.2	45		9.33333	90	7.5	0.25	0	1.167	0.091	0.077	0.385	22.308	0.417	171.333	264.25	364.583	42	151.923	2.769	274.833
9.41667	0	0	0	1.5	17.6	0	0	0	0	7.4	0.2	1.167	42.25	0	0	6.25	2.5	0.222	0.54545	0.1	0.2	1.7	8.6	0.4	0	0	0	0	0	0		9.41667	142.417	7.333	0.167	0.083	1.417	0.727	0	6.154	47.462	1.833	227.417	364.083	369.583	43.583	163.923	3.538	325.333
9.5	0	0	0	5	11	0	0.6	0	1	10.4	4.2	1	58.5	0.75	0	2.375	12.25	7.667	0.45455	0	1	0.9	16.8	0	15.333	0	0	0	0	1		9.5	117.333	3.083	0.917	20.333	1.083	0.727	0	5	59.231	22.25	210.833	374.583	335.667	49.833	165.385	1.923	407.167
9.58333	0	1.125	0	7.125	14.4	0	4.8	0	0	16.6	0	0.333	17.125	2.625	0.125	0.375	3	3.111	1.27273	0	0.2	1.1	21	0	0	0	0	0	0	9.2		9.58333	120.917	12.167	0.917	43.5	1.917	0	0.077	9.231	11.538	39.25	194.833	328.833	348	21	178.154	33.846	375.5
9.66667	0	4.25	1.6	5.375	1.6	2.2	0.2	1.6	0	1.8	0	1.833	6.625	1.125	3.25	0	2.875	6.778	0.36364	0	0.2	0	4.4	0	0	0	0	0	0.4	68.4		9.66667	180	13.333	5.25	27.333	1.417	0.091	0	1.615	39.923	40.083	146.25	346.833	413.333	13.083	210.615	53.769	395
9.75	0	16.625	1.6	4.75	0.8	33.4	0	0	0	0	2.2	0	13.5	2.625	1.5	0	0	6.444	0.45455	0.9	0.1	0	2.2	0	0	0	0	0	0.2	121		9.75	170.75	2.667	0	26.667	0	0	0	5.077	58.923	47.833	241.083	407.75	340.833	0.75	240.462	70.462	298
9.83333	0.286	0	0.4	0.25	5.8	39.2	0	1.6	0	2.2	4.2	0	7.75	0	6.25	0.5	0	0.333	0.54545	0.1	0.4	0.2	0	0	0	0	0	0	0	85.6		9.83333	275.833	2.833	0	0.833	0.75	0	0.75	3.923	106.154	46.5	154.333	366.417	339.583	2.583	201.308	51.538	374.833
9.91667	0	0	3.4	0	26	20.6	8	0	0	0	0	0	12.625	0	4.5	4	0	0	0.36364	3.4	0.7	4.4	0	0	0	0	0.2	0	2.2	107.6		9.91667	264.583	9.333	0.583	7.583	0.917	2.727	0	22.692	120	31.167	135.667	384.25	332.833	15.167	218.769	15.462	390.333
10	0.714	0	8.8	0	23.6	21.8	0	0	0	0	0	0	12.625	0.25	3.5	0.875	0.125	0	0	6.4	0	0.7	4.2	0	0	0.2	0	0	7.4	122.6		10	267.833	18.083	0.75	21.5	2.75	8.909	0	55.846	151.077	39.583	164.333	438	321.25	48.417	196.615	3.462	345.5
10.0833	5.429	0.625	29.2	0	32.4	31.4	0	0	1.5	0	0	0	7.25	9.5	7.875	4.25	0.25	0.889	0	0	0.2	0	17.4	0	0	1.2	0	0	1	126.8		10.0833	330.667	44	0	15.25	7	25.455	0	41.615	93.615	13.333	185.583	375.667	332.333	98.5	206.462	59	276.833
10.1667	0.143	0.875	19.4	0	18	24.4	0	0	0.5	0.8	0	0	5.75	16.125	9	4	0.125	4.556	0.72727	1.9	0.2	1.3	18.6	0	0	0	0	0.2	0	71.2		10.1667	383.25	92.75	0	31.667	14.417	23.636	0.333	54.308	206.077	1	179.75	417.25	330.833	149.75	207	103.077	186.667
10.25	0	0	6.2	0	1.2	32.6	0	0.2	0	2.2	0	1.5	40.375	1	9.875	6.375	4.75	0.889	0.63636	4.2	0.1	3	2	0	0	0	0	0.4	0	47		10.25	347.417	200.667	0	13.75	24.5	7	4.917	94.154	278.462	34.667	164.833	427.583	393.083	196.667	190.385	132.769	378.5
10.3333	0.286	9.625	4.2	0.125	2	6.8	0	1.2	1.375	0	0	0	116.5	1.375	2.625	5	2.375	0.333	0.36364	0.9	0.1	7.2	2.6	0	0	0.6	0	4	0.4	39		10.3333	388.167	350.667	0	22.667	7.167	5.364	9.917	99.846	355.846	41.75	156.083	337.833	304.667	270.75	164.077	86.154	343.833
10.4167	2.857	18.625	3.8	0	1.2	0	0	0.4	0	0.4	23.2	0.167	111.25	6.75	4.25	3.875	0.75	1.889	0	0	0	0.2	1.6	0	0	1.6	0	1	2	10		10.4167	387.25	354.25	0	32.417	36.667	0.182	3.083	116.231	291.923	32.833	128.333	338.5	318.167	331.083	135.923	172.385	398.167
10.5	96.429	50.25	82.4	34	0	0	0.2	4	0.875	53	60.6	0	97.25	20.5	30.75	23.375	18.625	2.667	0.45455	6.1	0	9.5	18.6	1.8	0.333	4.2	0	0.6	0	40.8		10.5	416.167	391	2.333	48.583	40.25	0.636	2.583	214.846	309.308	27.083	93.25	359.333	356.417	365.5	154.077	321.385	311.167
10.5833	253.286	167.625	259.8	162.625	102.2	46.8	21.4	88	3	227.6	177.6	1	164	112.625	79.25	72.875	83.5	4.778	1	19.4	2.2	4.4	95.8	1.6	31.667	67.6	0	1.2	11.6	134.8		10.5833	381.417	333.167	0.417	36.667	7.75	1	1.75	141.154	371.308	41.167	79.417	358.667	315.167	337.333	112	296.231	369.5
10.6667	265.143	226	310.8	164.5	141.4	114.6	76.6	116.8	20	268.2	84.2	10.667	245.5	114	147.125	35	51.125	27.889	0.27273	172	39.8	125.3	185.2	2.6	53.333	74.6	0	0.4	41.2	137		10.6667	269.75	202.583	0	12.5	41.333	9.727	7	108.692	336.385	32.417	57.417	397.917	340.333	304.5	184.769	178.077	365.167
10.75	235.429	254.625	333.2	225.375	151.2	116.6	139.4	96.2	26.375	290.8	159.2	7.667	240.125	198.125	260	23.5	120.625	70.111	0.81818	160.4	95.9	306.4	204.8	2.2	44.333	61	0	0	71.8	240.8		10.75	369.083	264.083	0	30.833	90.917	7.182	30	82.154	388.231	28.917	100.917	351.333	315.333	315.167	170.308	225.846	405
10.8333	256.286	262.125	359.4	129.25	128.2	86	116.8	161.8	1.75	270.8	124.8	50.167	274.875	239.25	224.5	49.25	122.125	77.556	2.18182	291.7	129.5	333.3	324	0	21.667	64.8	0.4	0	43	258.6		10.8333	372.333	331.667	0	10	55.333	6.545	24.75	73.231	358.769	27.667	117.417	376.917	331.167	306.083	173.769	254.462	403.667
10.9167	183.714	280.5	246	147	121.6	103.8	119.8	183	17.375	199.8	108.4	24.833	305	226	286.875	33.75	144.25	88.889	2.45455	194.6	161.6	314.4	352	0	49	49.6	0	0.4	28	177.6		10.9167	347.667	420.833	0	2.75	0	2	49.667	133.769	434	10.5	133.917	276	298.583	364.667	174.231	313.077	363.167
11	281.143	209.25	351.2	181.875	150.4	77.2	116.8	228.8	31.875	313.6	87	54.667	339.5	154.625	219.375	76	178.5	73	1.72727	138.4	189.6	306.2	292	0.8	9.333	65.8	0.4	0.4	42.4	263.6		11	295.667	392.333	0	11.917	33.667	0.091	19.667	154.692	451	6.75	141.917	271.167	287.667	367.167	168.615	285.846	389
11.0833	173	334.5	263.8	133.375	225.6	114.4	78.2	305.8	3.25	359.2	192.6	85.833	336	155.625	219	71.125	220.375	114.889	3.18182	210.9	163.8	290.5	303.6	0	60.333	71.4	1	0.8	68.4	303.4		11.0833	394.583	382.583	0.083	69.083	58.417	0.091	52.333	129.846	459.385	10.583	162.833	295	313.417	285.583	83.769	253.615	378
11.1667	249.143	259.5	322	195	211.4	161.2	118	188.6	15.125	328.6	185.4	87	349.375	110.75	232.25	44	189.5	113.111	3.27273	139	149.2	350.3	245.6	0	60	84.2	0	0.4	123.2	308.6		11.1667	446.75	310.667	7.083	85.917	87	0.091	64	124.846	426.154	30.833	166.583	256.75	313	338.917	116.462	306.615	353.333
11.25	259.429	279.125	310.4	189.125	194.6	135.6	144.6	224.6	8.375	226	89.4	114.333	310.875	232.5	204.5	7.25	203.875	104	2.63636	214.5	162	330.7	167.8	0.8	24	68	0	1.8	35.2	196		11.25	407.25	372	18.167	82.917	78.5	0.636	108.917	156.462	371.538	86	160.5	294.417	262.833	362.75	193.077	282.846	459
11.3333	254.571	205.75	310	189.5	190.6	62.6	140.8	248.2	6.375	246.8	87.6	84	325.5	171.375	329.625	9.125	232.25	79.111	3.72727	225.9	147.4	315.2	298.2	0.8	47.667	70	0.6	1	40.2	241.4		11.3333	349.75	378	5.25	113.083	39.75	1.636	90.583	193.077	423.615	107.5	132.417	301.833	264.917	371.583	163.462	321.692	383.333
11.4167	248.286	285.75	258.2	202.625	173.4	78.4	267.6	164.2	24.625	251.6	119.8	31.833	365.5	226.75	246.875	2.75	247	79.667	2.27273	208.1	136.6	183.3	297.6	0	60	48.4	0	1.4	30.4	316		11.4167	432.583	371.583	8.417	134.167	65.75	0	70.667	177.462	337.692	57.5	130.917	289.5	317.417	382.583	99.231	341.615	385.667
11.5	219.714	231.625	321.4	225.625	177.6	109.6	104	223.4	26.625	392	84	0	314.125	242.875	237.75	0	233.25	107.333	1.63636	214.1	168.5	378	296.4	1.4	56	56	0	0.4	18.8	246		11.5	454.667	383.583	0.167	166.667	163.167	0	164.5	180.385	376.154	86.167	99.25	278.5	288.25	397.833	124.538	282.462	350
11.5833	203.429	234.875	346.6	211.375	160.6	110.4	69.6	203	61.75	378.6	142.8	22.667	264.5	93	256	0	273.5	76	0.72727	190.3	241.1	374.7	253.2	2.4	39	42	0.6	1	16.6	373.4		11.5833	419.25	412.083	8.417	167.833	234.833	0	181.833	180.538	426.615	136.5	100.833	239.417	303.75	324.167	111.615	298.846	364.5
11.6667	287.143	294.625	321.2	49.875	119.2	120.6	112	282	110.625	233	114.8	75.833	340.875	210.625	239.875	0	166.875	110.444	0.45455	274.2	183.3	341.1	319.6	1.6	48	45.4	0.4	2.2	14	244.8		11.6667	424.917	387.583	58.5	282.667	212	0	220.75	201	408.769	152.083	100.667	304.5	280.5	315.25	118.077	305.385	355
11.75	175.714	295.125	270.4	137.75	133.2	125.8	207.8	233.6	65.25	408.8	151.4	55	267.875	232.375	316.25	5.125	192	55.667	0.54545	160.2	179.7	322.9	306	0.4	45.333	34.4	0	0.4	15.4	348.8		11.75	471.417	381.25	76.333	319.75	321.417	0	292.667	212.308	437.385	153.25	136.417	259.417	271.917	338.75	138.077	313.154	406.833
11.8333	222.714	278.625	356.4	144.5	162.6	112.2	197	260	27.625	391.8	128	34.833	395.25	242.625	310	6.375	196.25	82.778	1	256	127.2	286.4	301.2	0.6	39	58.8	0	1.4	19.4	254.8		11.8333	369.917	405.167	87	282.5	392.167	1.636	258.5	186.462	367.308	133.417	157.833	279	248	365.667	126.846	282.308	443.5
11.9167	265.571	230.5	336	107.75	150.4	65.2	129.6	201.6	44.5	219.2	135.6	22.5	351.25	225	288.75	22.75	223.625	72.889	0.54545	224.8	221.7	291.9	299.2	0	0	45.2	0.6	0	20.2	227.8		11.9167	330.583	472.75	194.583	344.25	378.333	1.091	278.25	207.923	378.154	163.583	201.5	245.75	303.75	308.5	94.385	289.923	294
12	237	204.75	333.2	153.875	144.4	58.6	101.4	242.6	79.375	313.4	145.8	48.667	278.75	159.875	311.875	12.375	203.875	107.444	1	252.7	193.6	317	262	0	46.667	38.8	0	0.2	21.8	263.8		12	333.5	320	242	299.583	393	0.182	315.5	195.538	325	178.833	194	223.667	222.25	325.083	87	328.769	371.333
12.0833	289.571	312.875	321.8	148.25	169.2	64.2	175.8	231	33.75	386.8	92.4	76.667	443.875	254.25	187.125	27.5	272.5	112.333	1	208.1	180.3	264.7	311.2	0.8	71.667	32.8	0.4	2	23.4	319.2		12.0833	325.667	444.25	378.5	305.917	333.583	0.545	311.917	176.462	330.385	163.75	165.833	315	301.333	338.917	81.615	345.692	448.333
12.1667	286.429	210.75	360	129.875	155.8	156.2	180.2	235.6	82.125	276.6	92.6	80	367.375	237.125	169.625	9	247.25	86.444	0.72727	280.1	175.5	269.1	323	0	60.333	25	0.4	1.4	27	326.4		12.1667	387.5	348.75	398.083	338.333	367.333	10.545	333.5	200.846	409.462	156.167	166.5	289.917	268.25	357.417	85.769	286.231	434.333
12.25	251	159	307.2	176.375	169.2	120.8	181	211.2	22.5	374	107.6	35.167	221.75	175.25	330.5	21.25	284.125	122.111	0.81818	205.5	205.9	270.5	266.4	0.2	0.333	37.2	0.4	0.6	14.2	173		12.25	326.083	300.917	422.167	349.917	315.333	13.091	408.25	220.846	328.231	113.583	202.833	282.583	271.5	391.333	99.231	325.077	437.5
12.3333	243.286	264.25	350.8	133.75	118	113.6	64.4	281.4	58.25	419.8	108.8	85.167	361.25	224	382.125	28	222.375	93.333	0.72727	239.4	205.7	332.2	177	1	0	38.4	0.4	0.4	23.4	198		12.3333	273.583	380.417	386.833	401.583	381.667	0.273	456.917	175.615	378.077	155.5	200.25	329.25	251.417	320.667	109.077	304.385	327
12.4167	149.571	300.25	342.2	106.125	105.4	124.8	195.4	197.2	99	292.4	94	62.333	379.5	257.5	329	23.5	227	91.667	0.63636	259.4	175.3	347.4	292.6	0	0	36.6	0	0.2	12	345.8		12.4167	313.25	352	391.917	473.417	363.833	0	394.75	158.615	330.615	143.25	212.167	257.917	192.417	329.583	138.769	383.692	292.667
12.5	285.571	166	357.6	239.625	164.6	116.4	156.2	224.6	53.75	209.6	97.4	47.333	373.75	272.75	267.375	43.5	212.25	90.778	1.27273	129.4	132.4	317.9	267.2	0.6	2	34.8	0	3.6	2.6	308		12.5	328.917	339.417	326.583	337.583	361.75	0	357.833	191.462	346.923	197.25	224.25	267.417	285.417	391.333	65.385	330.308	409.333
12.5833	292.286	259	290.8	218.5	164.2	121.8	126.2	192	27	276.2	104.6	42.667	384	157.875	297.875	23.375	166.5	90.222	0.09091	118.4	188	337.8	284.2	3.2	1.333	9	0	4	0	305.2		12.5833	301.5	356.75	312.083	320.833	315.917	0	467.917	207.385	408.154	219.5	227	285.917	265.083	334.417	187.923	311.231	390.833
12.6667	242.714	274.875	347.4	153.75	196	90.6	29.4	217.2	9.25	303.6	139.2	99	306.875	233.625	232.75	10.75	217.5	117	0	281.5	218.5	405.2	296	1.2	0.333	42	0	0.2	0	252.4		12.6667	320.083	402.25	344	348.333	385.083	0.083	341.167	156.538	396.077	182.167	222.333	312.5	283.917	361	160.385	323.615	366.5
12.75	243	157.75	327	134.875	172.8	90.6	125.4	202.8	37.125	347.4	135.4	91.333	387.25	188.875	306.25	44	208.625	71.667	0.27273	205.4	260.3	387.6	307.2	2.2	3	31.2	0.2	0	3.2	273.6		12.75	348.5	349.167	369	423.167	441.75	0.083	401.083	161.538	371.077	252.167	197.083	341.583	272.25	306.167	129.462	290.154	393.5
12.8333	288.571	247.875	264	253.375	133	116	187.2	181.6	41.125	318.8	162.4	101	336.25	218.375	218.75	14.5	228.875	89.333	1.09091	147.8	183.8	332.2	256.8	1	2	32	0	2.4	5.4	274.4		12.8333	343.5	327.167	338.333	343.833	367.25	0.5	412.167	139.769	405.615	211.5	214.667	225.167	295.5	357	150.077	332.077	391.167
12.9167	227.571	222.625	280.6	218.875	124.4	39	162	252.4	12	295.4	111.2	114	284.75	207	263.5	1.125	224.5	98.333	1.09091	238.9	195	312.6	289.4	2.8	0	29.4	0	0.2	0	239.4		12.9167	372.5	311.25	341.167	393.333	363.5	0.167	453.917	131.462	400.615	215.667	239.583	169.333	249.083	319.5	190	279	310
13	292.571	245.125	333.2	240.25	180.4	47.2	80.2	216.8	29.875	331.2	124.8	45.5	324.5	250.625	284.875	0	271.125	73.556	0.54545	240.2	188.7	305.4	295.2	2	0	26.4	0.8	1.4	0.6	227.8		13	341.583	381.25	338.667	392.083	389	0.083	484.667	122.615	354.846	244.917	195.583	246.5	281.833	326.5	147	323.923	285
13.0833	296.714	200.75	343.4	183	187.4	108.6	187	206.6	74.375	324.2	119.4	57.333	322.25	261.125	223.625	2.75	198.875	66.556	1.36364	171.1	176.3	217.2	226	0.6	0	20.8	1.2	0.8	45.4	271		13.0833	318.5	292.083	278	374.083	415.75	0	450.5	149.846	381.538	191.25	233.25	293.833	245.167	276.667	147.615	268.077	340.667
13.1667	263.286	232	356.8	207.875	169	101.8	220	232	34.875	352.2	82.8	81.5	462.125	164	204.25	1.875	259.75	58.556	1.18182	182.2	208.4	357	306.6	1	0	19.2	0	1.6	21	209.2		13.1667	354.167	362.083	236.083	385.5	423.75	0	422.083	156.077	403	278.167	162.583	246.167	210.167	305.917	143.615	294.385	344
13.25	206.143	238	216.4	237.375	166	128.4	132.2	180.4	15.375	384.2	89.2	79.5	378.75	236.875	191.125	10.625	220.375	45	0.81818	230.9	185.7	441	322.6	0.8	0	8.4	0	0	17.8	145.8		13.25	333.333	314.25	304.417	376.167	374	0	434.75	179.077	352.769	217.833	199.25	239.667	254.5	309	129.615	337.385	297.5
13.3333	271	199	303.6	185.875	140.6	126.2	148.6	191.2	45.5	336.6	142	16.5	335.125	216.125	263.25	13.75	235.375	45.444	0.27273	156.9	199.2	422.3	306.2	0	0.333	17.6	0	0	0	200.6		13.3333	333.667	337.25	358.583	400.167	417.667	0.167	410.833	181.615	433.231	251.583	252.083	291.75	282.833	311.833	201.923	233.385	333
13.4167	193	195.25	357	194.625	167.6	85.4	122.6	259.8	64.75	333.6	104.2	0	323.5	172.5	321	32.75	165.875	74.444	0.72727	258.8	146.8	280.5	222.2	0	0	22.2	0	0.2	0	249.6		13.4167	378.667	300.333	239.5	393.583	420.583	2.583	390.833	143.692	449.615	270.25	224.417	278.333	324.833	241.583	173.308	274	338
13.5	179.143	294.875	272.6	154.875	205	70.6	50.2	221.2	158	297.6	60.2	2.667	422.875	220.875	376.375	14.625	242	62	0.54545	210.7	210.8	330.5	283.4	0	0	31.2	0	0.2	0	215.4		13.5	388.5	257.5	350.083	364.333	361.333	2.833	405.417	163.923	342.615	234	218	247.5	230.333	282.25	120.846	339.538	369
13.5833	207.286	271.875	309.8	142.75	137.2	57.4	32.6	248.2	81.375	256.8	102.4	67.667	346.75	192.75	330.375	41.125	151.25	50.778	1.45455	170.3	223.9	281.9	266.4	0	0	33.2	0	0	0	118		13.5833	409.333	250.5	300.917	362.75	380	0.167	441.917	149.769	262.692	227.25	210.667	262.333	292.5	211.417	165	266.769	196.167
13.6667	241	177.5	335.8	180.125	146.6	111.2	39.6	287	64.25	335.4	108.4	95.333	298.25	138.625	253.5	19.875	205.5	39.444	0.36364	222.2	177.9	298.3	232.2	0	16.667	27	0	0	0	166.6		13.6667	299.25	321.75	291.75	463	363.167	0	378.75	184.462	399.692	273.333	185.333	227.667	308.333	224.25	128.154	259.231	306
13.75	250	157.25	284	184.75	201.6	94	132.4	233.8	64.75	334.2	94	85.5	414.5	57.25	267.125	9.75	223.125	58.222	0.18182	184.9	200.7	345.6	258.8	0	33	24.8	0	0	3.4	185.4		13.75	353.167	266.167	294.5	431	405.25	6.25	352.583	206.308	438.538	262.667	235.167	180.833	205.917	173.25	171.154	265.846	276.833
13.8333	225.286	161.875	273.6	136.5	128.2	97.6	144.4	274.2	51.75	341.2	101	98.667	433.75	126.375	297.75	31.25	209	60.556	0.90909	228.1	179.2	262.3	254.4	0.2	44.333	34.8	0	0.8	14.4	197		13.8333	331.5	326.833	317	411.333	397.75	1.667	314.25	168.923	398.769	229.5	216.917	223.583	264.083	198.5	166	341.538	256.5
13.9167	228.286	109.875	256.6	191.75	138.8	99.8	142.8	243.4	165.75	344.8	98.6	131.667	356.75	177.625	280	39.75	199.25	100.889	0.09091	199.4	184.1	365.4	279.2	0	74.333	31	0	0	3.6	283.6		13.9167	387.917	266.25	330.167	384.25	373.417	0	329.583	153.154	345.538	190.5	196.75	274	278.833	173.75	162.462	254.846	175.5
14	191.571	236.75	312.8	213	128	85.8	105.4	226.6	101.5	258.2	139.4	112	329.375	159.875	273.875	25.5	242.625	85.667	1.36364	120	201.4	323.8	311.8	0	68	13.4	0	0.6	0	130.8		14	386.667	250.75	268.333	429	436.833	7.167	387.417	186.077	301.615	274.083	159.333	292.25	242.333	213.083	120.231	312.308	244.5
14.0833	246.571	154.625	259.2	201.5	158.2	61.8	57.8	228	81.625	385.8	151.2	64.5	456.625	157.375	269.25	19	322.625	84.111	0.81818	216	210	334.9	143.8	0.8	39	33	0	0.8	6.4	167.6		14.0833	351.167	243.167	303.75	375.083	404.917	6.25	408.083	198.077	245.077	261.917	155.75	207.583	316	244.75	129.231	304.385	146.333
14.1667	238.429	167	291.8	279.125	148.6	48.2	170	236.2	56.5	330.8	170.2	87	360.75	137.75	275.5	9.25	211	68.778	0.09091	194.5	224.8	299.3	261.6	0.4	33.333	21	0	0.4	15.2	254		14.1667	332.5	243.917	299.333	361.917	404.417	4	353.333	149.231	309.462	257	181.583	289.167	342.833	207.833	57.308	288.923	160.5
14.25	244.857	236.625	280.4	166.125	153.6	49.8	47	206.6	134.375	258.8	117.8	76.667	294.75	143.5	283.5	22.375	180.25	55.222	0	213.9	219.1	286.6	259.2	0	61.333	29.8	0	0.2	0	295.8		14.25	340.667	201.583	284.333	396.833	388.667	0	449.917	170.769	295.308	251.167	156.333	300.917	277.917	147.667	125.538	297.769	140.833
14.3333	176.857	162.875	314	183.875	146.8	122.6	166.4	228.2	125.5	169.2	168.8	55.833	403.625	118.125	292.625	45.125	231.375	87.889	0.72727	190.1	166.2	335.2	263.2	0	34.667	30.2	0	0.6	4.8	166		14.3333	336.417	323.917	240	395.417	345.083	15.333	471.667	212.692	255.154	175	161.667	285.917	282	146	102.385	356.462	219.667
14.4167	250.571	129.375	256	259.375	149.2	85.6	164.6	212.8	132.5	178.8	167	78.5	299.25	126.75	284.5	19.875	264.625	52.111	1.27273	201.2	168.3	334.9	284.2	2	32.667	16.2	0	0	17.4	227.2		14.4167	342.417	248.833	236.75	338.25	333.167	16.083	406.417	154.692	250.308	224.333	209.083	290.917	252.583	175.25	104.462	273	195.667
14.5	188.143	147.25	215.6	267.25	116.6	112.8	146.8	175.8	97.375	305.8	124.2	23.833	303.75	153.375	285.25	6.5	225.5	81.111	0.90909	227.3	153.3	327.1	202.2	2.8	70.667	17	0.8	0	4.6	290.4		14.5	269.5	226.833	254.5	397.25	440.833	12.417	403.917	168	280.692	219.917	204.917	274.417	197.75	186.167	82	321	194.833
14.5833	193.571	171.5	292.8	116.125	71.8	86.6	104.4	201.8	102.25	248.8	160	14.333	373.625	154.375	250.875	14.25	313.625	99.889	1.45455	176.2	187.9	314.2	244.6	3.4	1.333	23.8	0.2	0.4	6.8	225.6		14.5833	352.167	269.167	285	447	349.083	3.25	373	192	267.077	231.083	173.167	336.333	252.333	199.5	109.231	328.462	133.167
14.6667	240.143	156.125	284.8	264.875	54.8	42.4	80.2	212	57.875	353.6	154	4.833	254.75	117.125	250.5	10.625	293.625	113.444	1	93.3	193.6	403	244.6	3.4	62.333	20.2	0	0.2	4.8	210.2		14.6667	427.5	239.917	172.917	424.25	388.417	24.667	449.917	233	223.615	237.75	147.583	247.167	268.083	189.083	124.615	304.692	149.667
14.75	186.429	186.375	329.2	213	103.6	91.6	123.8	227.4	74.125	297.8	169.6	6.5	311.25	165.625	294	23.25	299	97.667	1.45455	113.2	143.2	443.2	221	0	79.667	16.8	1.8	1.6	0.6	236.2		14.75	383.833	234.333	133	407.75	432.667	25.5	418.5	188	269.769	224.75	173	284.833	262.5	191.5	141.231	336.615	166.833
14.8333	250.286	191.25	268	178.375	95.4	66.4	134.6	181.2	139.375	242.8	152	21	306.125	127.375	245.25	21.375	166.625	79	0.54545	249.5	161.6	325.1	229.4	0	30.333	14.4	0	1	0	288.8		14.8333	383.667	288.333	172.083	414.333	407.75	33.75	445.333	172.077	240.538	223.5	194.333	267.583	274.167	155.25	139.154	301.231	114.5
14.9167	192.429	218.375	286.6	196.5	78.4	99.2	104.4	183	152.125	214.8	162.8	95.167	340.75	144.5	285.875	10	218.375	99.667	0.54545	177.8	160.4	375.5	262	0.2	15	15.2	0	1.4	60.8	274.6		14.9167	440.083	280.833	135.667	430.5	376.583	56.364	413.417	190.077	202.615	231.833	189.417	260.417	202.25	147.667	104.462	369.231	52.333
15	277.143	121.5	324.4	201.75	99.4	20	66	188.6	82.125	229.2	132.8	87.333	316.25	224.5	269.25	2	247	103.333	1.45455	214.6	172.9	396	235.2	1.6	32.667	20.8	0	0	65.4	255		15	330.333	276	134.333	402.333	368.25	81.545	421.917	191.077	247.846	217.167	173.667	183.5	258.917	150.083	128.923	357.692	38.833
15.0833	278	115	295.4	261.375	84.2	77.2	174.6	235.2	93.25	222.2	152.4	118.5	299	111.5	184.875	0	327.375	68.111	1.72727	217.7	163.8	334.3	239.8	1.4	0	0	0	0.2	0	339.2		15.0833	329.083	179	29.917	471.25	326.083	65.818	461.167	146.231	261.385	235.333	150.5	276.333	191	212.75	140.538	363.692	44.167
15.1667	230.286	166.625	211.6	271.5	63.8	89.8	99.6	195.6	185.25	171	108.2	131	333.5	125.625	272.5	0	214.125	82.111	1.36364	195.1	187.4	345.8	164.4	0.6	47	0	0	1.8	21.4	274.2		15.1667	398.917	150	32	388.5	375.833	64.455	364.167	162.462	220.308	213.167	181.667	229.083	244.25	254.417	103.462	379	3
15.25	272.429	264.875	285.8	192.125	82.8	99.4	105.2	198	157.875	109.4	119.2	74.333	339.625	197.125	281	7.625	175.75	66.333	0.90909	114.8	168.7	296.1	252.4	0.6	66.667	0	0	2.4	8.4	224.8		15.25	405.75	208.417	39.917	435.75	404.833	139.636	500.167	133.385	162.846	214.083	172.833	210.083	232.917	250.417	124.385	320.308	0.333
15.3333	264.714	216	241.6	196	119.4	27.6	158	278.8	179.625	259.6	135.6	148.833	408.375	220.625	198.25	8.25	187.875	111.333	1.09091	195.7	165	276.7	161	0	19	0	0	1	28	253.6		15.3333	310.75	157.75	43.333	385.417	353.417	156.273	446	152.538	190.615	213.417	168.333	209.667	271	217.167	156.231	330.538	0.333
15.4167	276.429	210.25	299.2	242.5	69.8	28.2	228.4	283.4	159.5	225.8	121.8	102.833	410	237	211.25	11.625	298.125	118.333	2.09091	162.3	138.5	375.6	334.8	3.8	54	0	0	2.2	5.6	338.2		15.4167	412.75	172.583	77.5	502.667	365	92.273	480.417	138.154	213.077	223.583	173.667	244	235.75	243.833	161.538	380.769	1
15.5	259	273.875	244.2	229.5	74	36.2	147.4	266.8	241.75	197	71.6	128.167	374.75	258.25	250.125	26.625	227.75	71.111	0.90909	148.1	169.6	418.2	313.8	0.2	13	0	0.4	0	5	384		15.5	424	180.917	86.25	308.417	256.583	82.909	443.333	163.462	202.692	233.583	175.167	278	202.333	289.25	119.154	368.154	16.833
15.5833	246	252.875	221.8	183.25	102.6	9.8	166.8	153	77	218.4	109.8	122.667	330.25	191.75	216.125	16.75	173.375	97.889	0.81818	252	207.9	400.2	246.8	0	0.333	0	0.8	1	0.8	311.4		15.5833	380.833	154.5	122.25	460.083	403.667	108	409	149.231	228.846	267.333	175.25	250.5	255.167	235.25	129.615	311	1
15.6667	321.714	215.375	288.4	284.25	104.8	32.2	149.4	180.2	146.375	287.2	79.4	30.167	371	168.875	154	20.125	194.625	125	1.18182	194.5	144	315.9	288.4	0	0	0	0	0.4	0	179.6		15.6667	332.917	136.667	73.833	413.417	444.417	91.818	511.083	131.231	268.154	184.5	158.5	307.667	209	262.5	190.077	374	2
15.75	288.714	256.875	269.2	211.375	164.8	64.6	200	231.2	107.5	342	78	154	432.875	215.125	208.875	11.25	188.875	113.556	1.54545	206.9	190.3	283.4	323.2	1.2	33.667	0	0.6	0	0	183.4		15.75	397.583	155	86.917	448.75	428.417	90.909	443.667	136.692	255	147.417	160	230.5	249.333	289.25	187.692	344.231	26.667
15.8333	231.429	240.5	307.2	153.625	141.8	73.2	147.4	232.6	170.625	261.4	77.8	74.667	354.25	315.875	245	37	170	90.111	0.90909	232.6	209.3	284.6	212.4	0	79	0	0	0	14.4	285.8		15.8333	336	174.333	80.917	315.667	295.667	133.182	520.333	170.692	185.923	226.917	148	235.75	225.833	218.417	155.692	334.923	57.5
15.9167	222.286	191.75	201.8	153.625	172.2	23.2	161.2	204.8	48.125	303.8	103.8	59.667	280.25	257.25	276.75	48.375	288	111.333	1.36364	181.3	207.3	258	321.4	0	64.333	0	0	0.4	10.4	170.8		15.9167	316	164.917	114.333	390.583	408.833	129.909	478.833	174	170.154	176.583	137.917	180.25	296.083	272.417	183.462	347.692	0
16	313.143	230.125	252.2	187.25	108.8	34.4	196	269.2	126.375	149.4	71.8	82.833	347.875	210.625	125.875	28.875	215.125	98.444	0.27273	264.9	182	314.9	328.2	0	0	0	0	0.2	5.2	169.6		16	351.583	148.917	135.083	426.333	420.417	109.455	355	167.385	224.846	200.417	144.417	213.083	208.667	269.083	146.769	290.462	0.167
16.0833	281.857	197.25	270.2	206.25	150.8	40.6	162.2	298.2	120.375	176.6	81.4	73.833	359	251.25	149.375	9.5	214.375	115.667	0.54545	193.9	216	312	276.2	0.2	0	8	0	0	9	250		16.0833	357.667	173.417	116.083	365.333	361.583	185	360.667	139	200.692	169	138.25	199.417	215.167	294	123.231	387.231	0
16.1667	262.857	276.75	249.8	79	185.2	33.6	176.4	291.4	25.125	242.2	96	43.5	389.375	219.375	160.75	16.375	197.75	85.333	0.36364	170.8	266.7	334	314.8	0	0	3.2	0	0	10.2	289.4		16.1667	363.5	186.583	111.833	384	382	180.909	421.083	158.077	236	175.5	153.083	199.583	278.917	276	108.308	338.462	0
16.25	219.429	183.625	249.2	204.125	189.4	29.2	158	252.6	68.25	254	95.8	55.5	334.75	262.25	197.875	10.375	220.125	55.556	0.45455	90.6	226.7	260.8	231.8	0.2	0	4.4	0.2	0	8.8	239.2		16.25	405.667	160.333	144.667	437.917	448.083	165.636	474	177.769	262.385	166	164.583	219.75	229	319.083	140.077	334.462	1.333
16.3333	276.429	211.25	279.2	236.375	126.6	34	150	219	90.25	238.6	87.4	117.833	340.25	304.875	218.75	28.875	196.25	64.111	0.27273	152.9	204.8	335.1	341.2	0	7.333	0.2	0	0.6	11.2	236.6		16.3333	373.667	169.833	116.5	387.417	354.833	210.545	515.333	190.231	253.077	169.833	191.333	188.667	201.583	319.667	101.308	362	0.167
16.4167	303.143	248.5	228	145.125	140	42.8	220.4	294.6	62.25	252.6	92.6	143	359.875	300	189.125	19.125	206	66.333	0.45455	168.7	159.9	318.1	265.4	0.6	0	3.6	0	0	2.6	248.4		16.4167	388.083	227.583	88.417	441.667	396.5	248.727	479.75	158.077	262.385	143.25	143.917	204.917	157.583	222.333	90.692	378.231	0.167
16.5	272	215.875	301	193.25	123.6	48.8	135.4	250	80.25	155.8	130.4	154.333	443.25	209.25	241.125	17.625	147.5	94.444	0.90909	167.4	187.3	230.6	313.6	0.6	0.333	2.8	0	0.6	0.6	223.6		16.5	388	219.167	158.167	374.75	438.417	236.091	470.417	164.846	216.538	140.75	153	236.417	186.25	327.75	126.538	379	0.167
16.5833	264.286	192.25	249.4	202.875	189.2	90.8	165.6	140	73.875	210.6	164.6	110.5	365.875	158.25	240.125	11.375	164.125	86.111	0.90909	166	186.7	301.8	211.2	0.2	0	5.8	0.2	3.2	13	265.2		16.5833	401.583	116	134.417	440.083	399.583	203.364	470.083	191.231	252.385	162	152.25	274.417	256.083	321.167	89.077	322.231	0
16.6667	238.857	189.25	284.6	123.125	174	53	167.4	270.8	78.375	184.6	107.4	146.667	357.125	336.625	286.375	32.5	180.375	80.222	0	212	177.5	300.6	268	0.4	0	3.2	0.4	0.2	48.2	196.6		16.6667	373.75	186.75	161.25	402.667	413.083	259.727	415.25	201.846	257.077	187.167	164.333	250.667	205.583	296.833	95.462	351.769	0
16.75	288.857	159.5	335	204	154.4	16.4	108	241.4	55.25	129.4	162.4	151.833	329.875	252.5	242.75	40.375	221.875	86.222	0.36364	179.6	254.6	245.6	330.4	0	3	0	0	0	42.8	253.8		16.75	434.25	206.5	174.5	400.667	359.083	203.364	375.667	174.846	291.154	171.917	140.583	183.25	241.5	292.417	94.462	373.615	0
16.8333	246.714	235.125	182.8	186.125	200	36.2	213	191.6	62.25	235.4	128.6	167.333	370.125	227.625	201.875	28.875	190.125	69.333	0.54545	211.6	229.2	294.1	198.6	0	1.333	1.6	0	0.2	50.2	164.8		16.8333	359.833	205.833	231.5	439.833	302.167	254.182	347.417	195.692	288.308	188.833	143.333	236.417	177.083	300.333	66.692	332.615	0.167
16.9167	264.429	204.75	193.8	262.5	179	30.4	134.4	174	96.125	237.4	90.8	192.333	340.75	193	278.75	27.375	172.75	80.778	0.45455	182.3	188.9	324.4	323.4	2	0	0.6	0	0	6.8	122.8		16.9167	428.833	180.167	185.167	469.75	356.583	226	368.75	214.462	321.462	211.333	127.583	268.833	183	292.583	55.769	392.538	0.5
17	201.429	198.25	232	184.375	101.2	95	92.8	120.6	94.375	197.2	32.2	121.667	397.875	239.875	226.625	18.125	211.625	58.111	0.36364	214.2	165.2	330.5	320.4	0.6	0	2.6	0	0.2	1.2	125.8		17	472.75	211.917	229.083	422.25	271.75	269.909	363	163.923	293.923	170.75	132.5	268.583	210.083	250.917	56.769	356.692	0.5
17.0833	285.857	212.75	232	207.125	144	51.2	192.4	156	84.625	266.4	118.2	172.333	304.25	147.75	160	23	239.125	64.889	1.09091	205.1	156.4	317.6	316.6	2.6	1.667	27	0	0	0	222.4		17.0833	421.167	163	252	481	338.583	210.636	419.75	165.077	310.077	195.583	113.75	202.583	239.333	272.75	99.231	320.846	0
17.1667	242.714	184.75	254.8	154.75	74.6	63.2	137.6	194.6	66.125	235.8	143.2	142.667	336.375	247.875	254.5	5.875	151	81.444	1	229	169.4	341.9	287.4	1.2	0	37.2	0	0	9	185.6		17.1667	483.417	212.417	249.75	393.083	342.167	210.364	390.25	158.308	346.308	177.333	101.583	228.5	144.417	332.083	57.308	298.692	0
17.25	231.143	140	263.6	155.25	35.2	37	238.2	166.2	109.875	207.8	151	87.667	341.25	310.75	337.25	6.625	194.5	63.222	0.36364	151.7	185.5	217.2	277.2	0.6	0.333	20.6	0	0	12.8	183.2		17.25	503.833	120.75	248.75	439.5	350.333	269.545	447.417	183.538	293.462	199	103	204.917	151.417	284.083	95.846	298.462	1.167
17.3333	232.143	137.125	253.6	177.625	123.4	61.6	93	155.6	24	146.2	121.6	144.167	386.875	176.5	241.125	16.375	182.125	87.444	1.09091	246.2	178.1	255.7	277.2	0.2	1	31.6	0	0	13.2	206.8		17.3333	452.417	158.833	261.083	458.167	286.083	227.455	376.083	161.615	300	174.083	105.417	156.083	111.583	318.833	117.077	354.615	0.833
17.4167	183.571	187	276.2	123.25	92.4	126	106.4	189.8	80.875	239.6	111	65.333	380.75	308.875	176	8.125	195.875	66.667	2.27273	226.1	232.9	333.4	256.4	1.6	0	28	0	0	12	121.4		17.4167	470.083	212.417	210.917	466.75	283	211.636	411.5	175.538	236.846	191.083	127.917	225.667	130.25	290.25	135.538	346.154	1.833
17.5	198.143	198	288.4	92.875	129.2	77.8	119.4	153.4	118.5	234.6	88.6	67.333	338.875	180.625	265.625	17	181.25	76.444	1.36364	232.3	248.4	255.5	337.2	0.6	0	25.8	0	0	25.8	276		17.5	450.25	225.833	208	448.167	240	230.091	340.167	131	221.846	151.417	152	247.583	115.333	269.417	161.462	355.462	0
17.5833	264.714	127.875	206.4	147.75	139.4	121.8	34.2	159.4	64.5	141	178.2	163	291.125	231.75	255.875	10	243.125	83.222	2.36364	144.7	211.9	234.5	250	3.6	0	2.8	0	0.2	25.8	217.6		17.5833	376.75	299.417	213.917	393.333	244.25	195.818	424.083	128.462	216.538	217.5	118.833	228.833	144.75	299.333	153.154	330.385	0
17.6667	234.571	176	283.4	123.125	113	86.2	64.4	165.6	29.375	252.6	180.8	195.667	342	195.5	240.25	17.875	321.375	59	2.63636	199.9	147.2	272.3	227	0.8	0	16.8	0	0	21.4	195.6		17.6667	443.583	171.083	276.917	478.667	239.5	219.455	410.75	158.692	257.692	211.583	144.167	191.25	78.417	294.25	152.308	384.923	0
17.75	248.143	109.75	271.8	173.625	103	142.4	81.6	79.6	61.75	229.4	182.6	113.333	335.25	157.625	192.25	17	234.75	115.556	3.81818	229.9	173.4	315.6	286	0	0.667	32.4	0	0	29.6	285		17.75	358.5	211.917	279	387.917	269.5	197.545	381	168.615	236.692	199.5	88.667	243.083	108.75	271.583	190	376.923	0
17.8333	224.857	107	213.4	220.125	82.2	136.2	99	175.6	39.25	230.6	187	125.667	367.125	138.25	253.375	19.5	195.25	114.778	2.63636	199.3	203.5	256.4	227.8	0	7.333	15.2	0	0.2	33.2	260		17.8333	385.667	179.917	273.25	428.167	250.917	164.182	362.583	187.615	248.769	185.75	66.583	166.5	139.167	289.333	210.077	330.846	0
17.9167	174.714	128.125	222.4	160.375	55	128.4	28	136.6	95.125	248.4	115.4	120.667	343.5	200.125	258.5	26.125	244.625	131.111	1.36364	212.6	230	293.6	189.2	1	0	23.8	0	0.2	12.2	287.4		17.9167	373.333	161.25	272.583	429.75	291.333	197.455	380	172.077	294.923	206.833	83.5	171.083	133.333	306.667	236	314.923	1
18	230.571	146.75	218.8	181.125	17.4	78.8	61.6	105	88.375	155	162.8	111.333	428.75	138.75	186.625	27.75	265.5	87.778	2.09091	203.8	208.6	303.3	242.2	0.8	0	20	0	0.4	15.6	258.4		18	445.667	180.583	285.333	377.083	350.667	166.727	327.083	172.538	291.538	234.083	85.75	136.833	122.833	289.25	255.923	346.538	0
18.0833	199.143	138.125	150.8	62.5	98	149.6	99.2	69.8	103.375	265.4	146.4	175.833	289.625	175.5	226	47.75	239.75	70.556	1.09091	224.5	197.9	323.3	224.8	0	0	23.4	0.2	1	59.6	196.4		18.0833	476.667	170.667	287.75	356.167	330.333	154.182	376.083	167.231	254.385	219.75	57.75	123.75	136.75	231.917	204.769	397.769	0
18.1667	271.286	164.25	200.4	146.75	70.8	88.6	61	157.4	115.625	270.2	136.6	124.5	323	172.375	232.25	15.125	249.25	129	3	178.3	141.1	200	203.6	0.4	37.333	3.6	0	0.4	48.4	195.4		18.1667	346.417	174.167	235.667	318.25	249.5	163.545	362	173	275.615	194.083	82.417	128.083	154.167	250.167	174.231	329.538	0.2
18.25	203.571	93.375	207	164.75	45.6	118.2	30.6	210	43.75	220.8	197.4	80.667	357.75	146.5	240.875	30	256.75	99	2.45455	211.6	176.1	278.2	253.2	1.6	29	19.4	0	1.2	26	227.8		18.25	443.667	121.25	299.25	326.083	317.75	179.364	438.167	196	277.077	168.25	86.75	96.083	117.167	293.5	202.846	280.846	0
18.3333	277.286	79.125	277.6	164.25	83.2	111.4	135.6	214.8	103.125	203.4	198.2	101.333	337.5	168.375	271.625	27	249.75	103.556	3.72727	258.5	146.4	225.8	222.8	1.6	81	26.8	0	0.8	36	175		18.3333	404.917	93.75	271.667	415	289.083	173.727	380.833	193.692	268.462	205.75	48.917	156.25	100.5	235.667	126.462	269.538	0
18.4167	220	94.75	198.4	121.625	124.2	35	33.4	228.6	98.375	279.2	161.2	178.5	382.75	190.875	274.875	26.625	297.375	81.444	2.90909	153.8	225.6	239.4	152.8	3.4	25.667	17.4	0	0.6	37.6	206.2		18.4167	395.917	107.25	251.833	389.417	248.083	164.909	392.75	217.615	209.385	206.5	70.167	203.083	103.833	251.833	210.615	306.846	0
18.5	304.429	96.125	209.2	118.625	110.2	78.6	36.6	198.6	59.375	276.6	82.6	115.333	396.625	217	143.25	14.375	177.875	90.667	2	170.4	218.2	287.6	166.2	0	35.667	17.2	0.4	0.8	32.2	62.6		18.5	428.25	105.5	278.167	349.333	337	176.273	439.333	208.231	203.231	167.917	48.583	87.417	125.083	242.917	186.923	325.538	0
18.5833	265.857	67.25	186	120.25	79.2	39.4	135.6	185.4	110.75	236.4	152.4	154.833	273.75	197.875	180.625	13.75	222.375	90.556	0.81818	257.5	194.2	293.1	206	0.2	74	10.8	0.6	0	58.6	109.4		18.5833	504.5	104.667	235.917	391	281.917	149.545	379	206.846	242.154	218.167	46.833	111.167	129.5	275.833	251.846	311.385	2.2
18.6667	225.143	121.375	209.8	108.5	158	90.2	105.4	221.4	135.625	186.4	77.6	79.5	345.75	132.25	263.25	35.375	273.25	109.778	1.54545	331.4	196.8	297.9	273.8	3.6	36.667	12.8	0	0.4	18.8	84.2		18.6667	418.417	108.833	319.667	426.917	326.25	168.273	409.5	176.846	195.846	216.75	35.083	206.167	118.167	335.583	190.077	312.846	34.8
18.75	239.857	117.625	168	127.125	130.4	112.4	74.4	155.8	87.5	139.8	109	55.833	349.625	116.875	255.75	35.25	199.625	102.444	1	206.4	179	305.5	193	7.2	4.333	15.2	0	0.6	7.4	81.6		18.75	453.583	108.75	279.5	325.333	279.583	151.727	441.083	156.462	238.077	185.417	32.083	98.25	126.75	350.167	273.077	328.692	1.2
18.8333	273.571	136.5	193.2	132.125	74.2	53.8	109.6	203.2	142	251	164.4	201.5	326.25	163.375	213.5	26.75	252.625	144.333	0.81818	256	227.5	247.9	129.4	1	20	12	0.6	0.8	7	100.4		18.8333	439.75	118	256.167	408.667	373.5	101.909	383.417	163.615	226.308	223	22.333	134.25	135.833	354.417	268.538	284.385	0
18.9167	264.714	154.25	135.6	116.625	105.8	35.6	89	285	114.125	267.6	130.8	203.833	290.875	173.75	190.125	32.25	222.125	88.333	1.72727	245.8	215.4	271.5	161.4	4	61.667	8	0.8	0	46.8	194.6		18.9167	428.833	120.25	259.5	306.417	365.5	141.091	359.75	161.462	189	217.333	29.333	132.917	128.417	321.5	219.846	273.923	3.2
19	275	105.875	185.2	124.875	131.8	53.2	148.4	235.6	148.5	170.2	145.2	165.167	294.125	134.5	199.875	25.625	207	63.667	0.90909	150.4	189	377.3	195.2	0.8	56	11.2	0	0	63.6	253.4		19	447.167	126.75	249.333	307.083	401.5	182.091	437.417	173.462	183	192.75	37	73	90.75	343.583	261.077	318.538	0
19.0833	239.143	81.75	183.8	130	119.8	59.6	136.6	249	87.875	213.2	128.6	60.667	299.125	95.75	202.25	4.875	258.625	96.889	0.54545	223.3	176.8	320.8	215.6	0.8	9	24.2	0	0.2	90.4	204.2		19.0833	343.417	78.583	254.167	300.417	412.75	176.455	443.833	156.385	132	188	41.167	62.833	87.833	316.083	220.692	304.692	4.8
19.1667	250	75.375	166.4	176.75	109.6	54.8	75.4	269.6	149.25	194	188	161.167	217.125	75.5	173.125	8	270.25	118.556	1.09091	230.8	228.4	315.8	221.6	3.8	21.333	10.6	1	0.2	46	206.4		19.1667	419.417	95.583	248	364	323	129.909	365.167	170.923	99.615	189.583	28.364	153.083	145	322.667	201.583	281.692	0
19.25	230.714	78.625	188.4	114.125	129.8	67.8	188.8	177.2	125.375	92.2	178.6	135.5	204.625	131.125	230.5	9.5	256.75	122.111	0.45455	217.7	209.9	301.5	256.8	1.4	15	17.6	0	0	34.8	133.2		19.25	375.583	70.833	260.583	302.583	313.583	163.909	398.833	198.385	95.385	188.833	30.727	129	97	199.5	187.917	278.846	0
19.3333	211	89	281	119.75	172	106.6	232	245.2	136.5	148.4	157	114.5	270.375	101.875	228	33.25	251	98.889	2	256.9	201.1	305.8	315.2	1.4	41	15.2	0	0	13.4	113		19.3333	425.917	57.417	229.833	264.333	337.5	215.545	338.167	164.846	100.231	232.917	29.182	117.333	74.727	262.25	259.667	268.154	0
19.4167	267.286	118.625	213.2	160.625	140.8	92.2	200.4	229	116	233.8	132.8	39.5	260	129.625	225.625	43.125	193.5	68	1.36364	175.1	126.5	279	261	0.8	82.333	21.2	0	0	7.8	76.8		19.4167	475.167	38.583	224.167	293.5	411.75	198.455	354.583	168.846	159.231	193.75	15.091	73.833	80.545	300.667	225.75	263.462	0.6
19.5	243.857	58.75	161.8	155	136.2	56.8	41.2	269.2	117.375	184.8	78.8	84.833	305.875	148.375	181.875	7.25	256.375	64.444	1.27273	208.4	208.3	332.1	232.4	2.6	78.333	17.8	0.4	0	27.4	67.2		19.5	408.417	52.167	207	372.917	382.833	177.455	416.083	161.231	195	143.25	35.091	45.75	63.636	303.583	178.417	294.692	0
19.5833	261	83.875	85.2	128.25	82.2	40.4	166.8	148	100.25	157	61	69.5	235.75	128.25	151.625	10.5	245.25	61.333	1.81818	221.4	185.3	353.1	206.2	0.6	125.667	2	0	0.2	52.6	109.4		19.5833	416.167	22.333	123.333	213.833	324	206.545	340.333	176.538	92.077	192.083	34.091	69.583	77.364	252.75	209.833	219.769	0
19.6667	260.714	52.375	165.2	151.75	111.2	66	92.8	255	53.375	40.4	92	70.333	334.375	132.375	210.25	11.5	150	111.556	1.18182	222.2	132.8	298.8	245	2	97	13.2	0.8	0	43.6	196		19.6667	394.667	51.75	165	296.167	224	173.182	417.5	189.462	121.769	171.333	5.909	80.917	66.455	260.417	177.833	169.077	0.2
19.75	254.143	86.75	197.2	112.375	102.4	41.4	223.2	264.4	84	165.2	58	109.667	316.5	160.25	208	16.5	127.375	118.778	0.45455	222.8	146.2	267.9	270.8	0.6	60	11.8	0.2	0.4	30.6	130.2		19.75	449.25	66.167	170	312.25	306.083	215.091	306.917	118	145.308	96.25	36.455	45.333	28.545	261.083	147.333	192.923	0
19.8333	210.286	87	200.2	163.25	71.2	142.2	249.6	240.4	56.875	199.8	81	101.167	278.25	279.5	193.125	34	255.75	112.556	0.09091	146.8	110.2	282.5	220.2	1.2	50.667	14.8	0	0	13	69.8		19.8333	411.833	48.917	169.5	338.417	309.333	231.909	352.833	160.615	145.769	167.167	40.091	36.083	33.273	269.5	154.083	184.231	0
19.9167	280.429	67.375	177.4	164.125	128.8	94.4	163.8	189.6	59.625	319.2	91.8	27.667	274.375	134.625	161.75	57.375	295.125	86.889	0.63636	187.4	110	283.9	268.6	0	109.667	6.6	0	0.2	12.4	83.6		19.9167	457.417	48.417	130.75	296.583	226.917	223.091	393.667	169.692	172.846	189.083	53	29.75	34.636	295.667	133.75	223.615	0.2
20	208.429	63.75	130.8	152.125	120.4	93.4	79.2	239	60.75	133.4	128.8	34.833	252	137.875	72.625	5	258.75	61.333	0.63636	139.9	91.8	265.9	207.2	3	28	18.8	0	0.8	3.6	105		20	433.667	45.917	181.667	307.667	260.5	144.818	282.5	156.615	94.462	207.833	31.818	52.333	59.636	277.083	155.917	155.231	0
20.0833	243.857	40.25	100.8	164.125	60.2	59.4	156.2	249.8	73.25	91.8	88	42.333	240.75	94.75	152.25	15	236.375	59.889	0	195.1	56.7	262.4	170	4	41.333	9.6	0.2	0	0.8	118.8		20.0833	375.167	51.167	173.583	307.917	268.833	180.818	389.917	153.308	111.846	164.417	43.364	22	51	286.75	132.5	183.923	0
20.1667	215.857	49.875	141.2	141.875	39.5	77.5	96.25	225.25	52.25	180.2	31.2	39	255	86.125	199.25	30	193.125	83.222	0.18182	184.6	39.2	359.3	203	0.75	3.5	6.25	0	2.5	2.5	105.5		20.1667	373.75	26.917	168.583	233	243.833	187.818	379.333	162.462	167.692	145.667	74.545	17.083	20.091	260.667	218.917	220.385	0
20.25	209.857	70.875	41	153.375	106	42.25	150.25	211.75	81.125	193.8	35.8	84.167	253	133.875	194.875	45.625	191.875	64.889	0.54545	206.5	142.8	310.7	177.5	4	0	23	0	1.75	11.75	89.75		20.25	389.667	29.25	234.5	251.083	229.25	154	405.167	146.846	168.615	109	56.545	3.167	26.909	305.333	180.167	173.923	0
20.3333	172	35.625	86.2	103.875	109.75	97.5	76.75	103.25	74.125	108.6	119	84	189.75	169.875	98.75	13	144.25	105.778	0.63636	182.6	141.6	253.2	148.5	3.25	0	16.75	0	0.5	8.5	100.25		20.3333	384.5	55.167	205.833	230.417	235.75	122.545	369.167	156.846	189.769	108.5	9.364	31	11.818	296.333	170.75	174.154	0
20.4167	188	40.375	151.6	104.5	93.75	114	126.25	96	118	208.4	112.6	36.833	219	91	119.5	19.25	228.875	87.889	1.54545	147.5	82.5	227	203.75	3.25	0	18.75	0	0	0.25	120.25		20.4167	343.167	57.5	165.75	266.833	240	207.364	366.667	153.846	182.692	168.833	19.909	37.583	21.727	300.417	117.333	159.077	0
20.5	177	34.375	131.2	169.375	93.25	161.25	136.5	59.75	71.25	194.2	72.8	23.5	235.875	93.25	72.125	22.5	256.5	95.222	0.63636	158.5	61.6	300	146.75	4.75	0	5.25	0	0.75	36	35.75		20.5	472.167	72.75	149.917	303.167	276.583	209.727	348.833	150.923	177.077	133.833	37.364	22.167	31.727	257.167	143.5	118.308	0.2
20.5833	207.143	61.5	139.8	117.75	114.75	141.25	85.5	87.5	66.375	68.6	51.8	9.333	246.25	125.375	150.625	28.375	154	79.889	0.27273	149.2	106.8	245.5	102.25	2	0	2.25	0	0	38.25	187		20.5833	404.75	75.667	133.083	285	219.5	177.455	371.75	154.769	171.846	134.417	31.909	64.167	19.818	346.5	95.917	116.462	0
20.6667	155.286	45.875	70.4	90.625	111.25	147	77	90.75	29.375	70.2	100.4	0.333	205.625	87.625	128.625	13.875	162.5	83	0.72727	127.5	44.1	295.8	182.25	0.75	0	2.75	0	0.25	33.75	128.75		20.6667	371.083	75.25	133.5	263.417	212.5	168	339	132	203.077	146.25	28.182	57	18.545	228.167	93.667	79.077	0.2
20.75	145	43.625	155	68.125	133	52.25	50.5	77.75	82.5	129.2	88	16.333	201.375	137.625	154.625	11.375	178.375	79.778	2.18182	114.5	115.9	257.8	251.5	1.5	0	0	0	0.25	0	128.5		20.75	365.75	18.5	168.583	234.583	121.333	219.545	456	105.154	194.615	159.083	12.818	82	34.727	204.667	44.25	60.538	6.2
20.8333	131.857	17.25	160.2	100.5	122.5	105.75	11.5	77.25	66.125	155.2	74.6	1	307.5	94	136.875	19.375	118.375	57.333	1.27273	77.7	60.8	233.5	213	5.5	1.5	0	0	0	0	136.5		20.8333	415.25	25.5	138.833	284.833	164	169.273	355.833	124.462	220.538	182.167	0.909	116.917	39.273	232.417	43.333	68.308	3.833
20.9167	128.143	40.75	151.6	83.5	143.75	66	144.5	107.25	49.25	173.4	121.6	6	207.25	126.375	112.25	31.875	109.625	43	1.63636	193	79.4	245.7	202.5	2	0	1.75	0	3	47.25	95.25		20.9167	401.583	36.75	85.583	219.833	221.917	245.818	352.833	162.385	200.538	84.25	0.091	152.917	34.455	267.333	78.75	53.692	0
21	167.571	23.875	98.8	87.875	90.75	90	134.75	78.5	46.875	116	38.2	21.167	181.25	112.625	55.875	0	103.5	34.444	1.54545	142.2	73.3	306.8	163	4	60.5	0	0	1.5	8.5	115		21	402.25	37	95.333	314.833	241.333	201.818	292	162.077	222.154	121.083	2.636	119.917	13.636	228.833	96.917	33.615	0
21.0833	175	12.875	90.2	181.625	77.5	88.5	1.25	156.75	24.125	30	66	10.833	274	124.25	43.125	0	179.125	59.444	2	120.8	108.2	231.3	212	2	81	0	0	0	0	66.25		21.0833	272.833	37.75	180.75	221.167	179.5	116.455	384.083	170.769	252	105.333	1.909	126.083	10.636	197.167	31.75	30.692	12.667
21.1667	151.571	33.875	97.2	176.5	131.75	53.25	79.25	66.25	63	36	5.8	22.667	199.625	105.625	23.75	16.375	95.25	54.889	1	99.8	98.8	283.9	204.25	0.75	72.5	0	0	0	1.5	168		21.1667	321.5	26.5	167.333	363	125.75	138.636	324.083	134.846	216.308	92.917	5.273	150.25	6.909	121.417	77.083	17.615	26.833
21.25	212.714	6.375	112.2	153.875	142.25	40	154.25	116	58.25	47	12.4	18.333	180.25	102.625	16.375	41.5	106.125	50.222	1.90909	75.5	55.5	269.1	122.75	6	25	0	0	0	42.25	159		21.25	396.667	27.75	115.583	268.25	108.917	152	384.833	101.769	170.538	124.417	1.364	121.917	16.909	115.417	63.5	18.154	0
21.3333	200	19.375	70.4	98.375	124.75	37.5	115.5	153.25	61.625	87.2	52.8	11.667	179	76.25	85.375	51.375	119.5	56.556	0.27273	82	82.4	262.4	138.25	3.5	0	1.25	0	0	32.5	78		21.3333	328.917	47	132.333	330	89.667	141.727	344.417	140.231	194.846	122.5	0	160.75	2.545	153.083	46.083	19.308	0
21.4167	130.143	13.125	94.4	163.875	134.25	81.5	125.75	97.25	43	30.2	69.2	0	241.375	117.625	75.25	13.5	27.75	89.556	0.45455	109.1	74.3	276.6	142	2.25	0	0.75	0	0	36.5	95		21.4167	322.417	54.917	137.167	278.75	81.75	115.545	331.75	152.154	235	65.917	0.091	85.909	5.545	176	67.833	8.692	0
21.5	164.714	23.875	63.8	125	119.25	53.5	74.5	75.5	67.75	64.8	58.8	0	157.375	164.375	82.25	15	45.625	98.333	0.09091	106.9	49	179.7	93.25	3	0	4	0	0	29	113		21.5	233.25	68.417	78	287.333	60.917	145.636	323.583	144.077	233	109	0	124.364	3.833	165.417	73.333	11.692	0
21.5833	178.714	65.25	50.4	98.125	111	74	89	64	58	4.4	10.2	0	100	154.625	11	13.875	28.875	49.889	0.54545	169.5	51	252.2	126.75	1	1	2.75	0	0	37	151.25		21.5833	205.917	77.5	36.167	271.167	84.667	154.909	300.75	155.923	183.923	72.167	0	129.273	0.083	132.583	49.583	22.385	0.167
21.6667	61.143	65.125	60.8	90.875	113.75	53	81.75	21.25	33.25	13.4	5.6	0	151.25	127.5	52.5	5.625	67.125	75.667	0	136.5	31	210.6	85.25	1.25	0	11.5	0	0	15	110		21.6667	199.333	75.083	13.417	300.167	129.75	168	266.083	120.385	135.308	98.75	0	74.091	0.083	101.667	18.077	21.462	1.5
21.75	111.714	45.375	22.6	137.75	117.25	47	56.25	22.75	12.875	23	15.2	0	158.625	100.375	31.875	36	50.5	75.667	0.36364	119.7	47.8	310.8	93.25	5.25	0	11	0	0	7	135.5		21.75	212.5	70.333	18	227.083	109.667	173.727	286.5	104.462	115.769	87.083	0	113.818	0	152.167	21.538	10.385	0
21.8333	82.714	40.25	61.4	94	96.5	57.25	125.25	34.5	36.875	73.2	2.8	0	151.125	65.75	35.25	43.625	85	90.778	0	143.9	59.1	246	73.75	4.25	0	20.75	0	0.25	12.5	112.5		21.8333	214.833	86	35.583	315.583	99.25	139.909	275.917	88.231	121.385	58.167	0	90.091	6.333	52.25	63.154	18.231	0
21.9167	87.143	63.625	20.8	124.25	103.25	68.5	115.75	81.5	3.5	0.4	3.4	0.167	108	65.125	17.125	67.125	125.125	69.889	0.72727	147.7	60.9	206.3	74.5	2.75	39.5	24.25	0.5	0.25	2.75	125.75		21.9167	239.333	65.833	33.25	257.5	91.333	147.818	285.75	69.923	113.615	76.417	0	53	5.333	59.833	72.385	26.231	0
22	174.429	75	11.8	123.75	132.5	70.75	62.5	74.75	12.5	44.8	54.4	0	98	31.375	7.75	78.375	120.125	74.667	0.36364	129.3	58.8	249.2	74.25	9	76	19.25	0	0.75	0.5	219.5		22	178.25	49.333	42.25	201.583	123.333	187	268.333	67.308	112.923	96.25	0	43.636	3.5	73.833	14.923	21.923	0
22.0833	168.429	51.125	8.4	91.375	132	89.5	95.5	54.75	9.875	42	44	0	47.125	55.375	26.75	47.25	107.75	108.444	1.63636	110	37.1	170	24.75	5	77.5	19.5	0	2.25	0	187.5		22.0833	142.083	83.5	59.333	268.417	85.5	203.364	285.833	104.077	129.231	92.25	0	21.727	0.75	57.417	18.846	2.615	7.5
22.1667	122.714	56.75	0.8	91.25	42	128.75	42.5	0.25	13.625	67.4	18.4	0	47.875	31.25	32.5	29.25	96	99.444	1.18182	118.5	27.6	203.9	76.75	1	30	26.25	0	2.5	0	70.75		22.1667	93.833	68.25	35.917	261.667	94.667	184.545	213.833	63	202.846	68.75	0	52	9.833	32.083	26.769	0	0.333
22.25	71	79.75	0	135.875	31.75	93.5	82.25	0.5	36.375	39	0.2	3.167	72.5	45.25	15.875	37.875	64.25	83.667	1.63636	63.7	70.6	188.4	85.5	2.75	63.5	20.25	0	2.25	0.25	62		22.25	165.667	39	28.833	281.083	79.75	182.364	204.333	80.538	151.692	45.833	0	24.273	19.5	84.083	18.923	0	0.167
22.3333	95.143	65.375	0	147.375	26.25	37.25	87	2.75	23.5	73.8	0	40.833	92	64.625	1.5	51.75	73.625	84	1.72727	65.2	105	231	78.75	4	30.5	19.75	0	1	11.75	233		22.3333	151.75	20.333	19.333	256.167	102	186.182	242.333	85.692	114.154	37.25	0.083	46	17.583	72.083	15.769	0	22.5
22.4167	116.571	136.375	0	140.125	13	77.25	124.25	38.25	13	61.2	0	27.5	51.75	23.75	0	24.25	89.75	49	2.81818	98.7	124.3	274.9	93.25	3.25	0	26.5	0	3.25	29.75	250		22.4167	110	22.583	52.583	157.333	111.5	232.273	253	77.462	65.231	28.167	0.583	24.182	2.083	73.833	28.615	0	42.167
22.5	60.429	59	0	66.75	50.5	48.25	59.25	70.25	2.625	32.2	0	13.5	68.125	5.75	1.25	16.25	45.625	63.333	0.63636	125.8	89.9	205.4	98.25	0	0	9	0	0.75	18.25	150.25		22.5	79.083	67.333	50.917	182.5	70.167	185.727	275.583	77.692	87.077	15.833	0.833	31.273	1.333	66.083	12.615	0	60.833
22.5833	1.429	24.625	0	11.375	26.5	46.5	6.25	1.25	0.75	1.6	0	0.167	95.75	3.875	1.375	1.5	46.625	55.111	2.72727	105.2	78.7	145.9	3	2.75	0	0	0	0	3.25	137		22.5833	112.25	87.333	24.167	203.583	46.667	215.455	277.583	74.692	80.154	36.333	0.917	39.091	5.917	51.167	7.385	0.615	57.5
22.6667	1.143	5	0	0	18.75	28.75	12.75	0.5	0.625	24.2	0	0	18.375	1.875	0.125	0.125	29.875	25.111	1.09091	5	12.7	38.8	6.25	3.75	0	0.25	0	0	4.5	77.5		22.6667	30.5	119	29.75	202.917	86.333	235.182	246.417	234.769	255.692	28.5	0	52.273	1.5	141.75	29.615	1.462	75.5
22.75	1.571	3.875	0	0	20	10.25	11.5	0.75	0.625	19.4	0	0	14.25	1.375	0.25	0.25	37	16	0.45455	1.7	2	30.6	0.25	3.75	0	0	0	0	5.25	74.5		22.75	7.083	195.583	50.083	129.417	97.083	255.636	256.75	392.308	303.308	26.583	0.083	34.667	0	106.083	3.077	1	145
22.8333	3.571	4.125	0	0	7	20.75	34	0	0.5	0.6	0	2.333	11.25	0.75	0	1.75	15	10.222	0.54545	0	0.5	28.9	2.75	4.75	0	0	0	0.25	0	69.5		22.8333	10	210.917	77.333	178.417	45.5	278.091	125.833	337.077	333.154	42.25	0.25	30.917	0	82.083	0.385	12	78.5
22.9167	0.571	2.625	0	1.25	8	14.5	5.5	0	0	2.8	0	1.833	11.375	0.25	0.125	2.75	8.75	0.222	1.09091	0	0	4.8	0.25	6	0	0	0	0	0	39		22.9167	24.25	203.75	82	221.5	48.083	198	197.917	379.154	274.308	23.25	0.667	34.583	0	78.167	1.615	23.077	116.833
23	0.286	1	0	0	5	15	1	0	0.25	0.2	0	0	30.125	0.25	0	0	2.625	7	0.63636	0	0.1	5.9	2	5.75	0	0	0	0	0	71.75		23	19	190.417	50.667	220.75	29	181.364	236.583	382.385	194.385	28.5	0	23.417	0	49.167	1.385	49.154	109.333
23.0833	0	0.375	0	0	5.5	38.25	0	0	0.125	0.2	0.4	0	9.75	0.75	0	0.125	2.125	10.556	0	0	0.3	0.1	0.25	3.5	0	0	0	0	1	32.5		23.0833	12.25	141	28.333	188	48.083	199.909	268.417	392.615	167.077	15.5	2.333	17.167	2.833	15	0	57.308	64.5
23.1667	0	0	0	0.375	4.25	5	0.5	0	1.875	0	0	7.5	4.75	0.5	0	7	16	0.333	0	0	0.6	0	0.25	3	0	0	0	0	0	137.25		23.1667	0	172	67.417	190.5	3.5	238.545	215.833	340.308	146.923	25.667	4.083	18.083	0.667	45.167	0	47.769	112.833
23.25	0	0	0	1.625	1	8	4.5	0	7.75	0	0	15.833	16.625	0.75	0	5.625	2.375	0.111	0	0	0.5	0	0	0.5	0	0	0	0	0	104		23.25	0	163.667	65.417	134.833	35.5	206.091	231.583	349.692	170.385	21.25	5.333	0.667	0	31.5	0	32.231	79.833
23.3333	0.143	0.125	0	0	1	31	21.75	0	2	0	0	3.833	37.125	0.125	0	14.125	0.25	0	0	0	1.3	0.1	0.25	0.25	58.5	0	0	0	2.25	110.75		23.3333	1	103.917	35.917	142.167	26.75	239.818	224.75	377.538	157.923	21.583	5.5	0	0	24.333	0	39	111.833
23.4167	0	0	0	0	0	42.75	28.25	0	0.25	0	0	0	0	0	0	0	2.5	0	0.09091	0	0	0	0	0	66	0	0	0	2.5	59		23.4167	0	116.583	32.833	115.417	6.833	238.545	281.417	332.385	135	18.167	4.333	0	0.083	35.583	0.231	13.154	77.333
23.5	0	0	0	0	0	0.5	26.25	0	0.125	0	0	5	0	0	0	0	0.125	0	0.18182	0	0	0	0	0	49	0	0	0	0	54.5		23.5	0	114.25	76.75	110	10.5	223.818	157.917	233.154	119.692	18.25	0.083	0	0	36.333	0	39.308	132
23.5833	0	0	0.6	0	0	0	38.75	0	0	2.4	0	0	0	0.375	0	0.125	5.625	9.556	0.63636	0	0.5	0	0	0	26.5	0	0	0	4.75	21.75		23.5833	0.083	75.417	77.75	125.833	6.667	243.273	225.583	267.923	101.385	2.75	0	0.083	1.167	60.75	0	39.538	53.5
23.6667	0	0	0	0	0	4	16.25	0	0	12.75	0.75	0	0	0.143	1.429	0	5.571	4.889	0.27273	0	0.5	0	0	0	0	0	0	0	18.25	31		23.6667	0.091	77.182	111.167	90.583	7	205.182	208.417	316.917	58.25	6.333	0.083	0	0	53.364	10.385	45.667	112.833
23.75	0	0	2.75	0	0	2.25	0	0	0	3	0	1.6	0	0	0	0	0	1.778	0.36364	0	0	0.2	0	0	0	0	0	0	4.25	51.75		23.75	0.727	100.545	122.583	104.833	7.417	237.091	249.5	241.917	138.333	3.917	0	0	4.083	3.636	8.538	55.75	76.333
23.8333	0	2.714	14.25	0	0	0	0	0	0	7.75	0	0	0	0	0	0	0.143	6.889	0.45455	0	0	2.2	0	0	0	0	0	0	0	29.5		23.8333	0	32.909	129.75	95.25	14.833	278.636	199.333	197.25	110.333	7.083	0	0.333	2.25	0	35.077	50.417	64.167
23.9167	0	3.143	1.25	0	0	0	0	0	0	30.25	0	0	0	0.143	0	0	0.143	1	0.09091	0	0	0	0	0	0	0	0	0	7	77.5		23.9167	0	15.182	0	0	0	234.818	165	283.667	112.417	0	0.167	2.917	0.667	0	0	25.5	54
[truncated: 42 more columns]

## Sheet: Figure 2B
MALES
		LD																																				DD
Time (hours)	Power	Control																				IrcKO																Time (hours)	Power	Control
16	10.7113	8.947	4.722	6.008	1.212	2.679	9.961	1.782	3.931	8.656	4.527	0.135	2.078	3.63	9.073	7.2716	0.8694	5.674	2.582	3.46	3.748	1.835	1.263	3.293	0.457	5.769	5.758	0.98	9.766	5.043	6.299	1.937	0.076	11.943	3.392	11.121		16	11.0304	18.602	0.894	9.622	6.186	2.23	2.623	0.697	2.725	16.276	13.622
16.0833	10.7113	9.171	3.302	4.332	2.249	2.21	9.573	1.721	3.932	8.443	4.231	0.228	1.542	4.298	9.677	7.5837	1.0008	4.822	2.516	3.505	3.228	0.99	0.34	3.39	0.407	5.279	6.926	1.781	8.561	5.505	4.229	1.93	0.113	11.261	2.674	10.345		16.0833	11.0304	20.617	2.088	12.637	7.672	0.498	4.664	1.117	2.662	15.203	15.609
16.1667	10.7113	8.888	2.17	2.799	3.498	1.642	8.532	2.012	3.79	7.918	3.874	0.461	1.098	4.847	9.905	7.8517	1.1372	3.956	2.444	3.558	2.769	0.415	0.027	3.886	0.643	4.387	8.008	2.903	6.838	5.953	2.233	1.951	0.139	10.486	2.034	9.447		16.1667	11.0304	20.673	3.681	15.229	7.529	0.042	6.56	1.69	2.621	13.369	16.042
16.25	10.7113	8.158	1.346	1.552	4.842	1.133	7.042	2.54	3.597	7.284	3.468	0.859	0.751	5.235	9.776	8.0699	1.2795	3.118	2.372	3.632	2.385	0.129	0.365	4.778	1.159	3.293	8.773	4.272	4.871	6.377	0.756	2.007	0.151	9.628	1.483	8.463		16.25	11.0304	18.863	5.292	16.443	5.928	0.746	7.707	2.398	2.465	11.002	14.677
16.3333	10.7113	7.091	0.822	0.694	6.15	0.86	5.366	3.146	3.447	6.772	3.04	1.423	0.505	5.43	9.355	8.2372	1.4289	2.349	2.307	3.74	2.091	0.11	1.314	6.007	1.943	2.231	9.054	5.793	2.955	6.768	0.148	2.098	0.153	8.704	1.035	7.432		16.3333	11.0304	15.625	6.494	15.703	3.708	2.093	7.736	3.247	2.121	8.426	11.701
16.4167	10.7113	5.836	0.566	0.281	7.294	0.977	3.777	3.676	3.427	6.603	2.632	2.132	0.363	5.421	8.745	8.3568	1.5869	1.687	2.252	3.891	1.895	0.308	2.761	7.457	2.976	1.422	8.781	7.36	1.37	7.125	0.584	2.217	0.157	7.74	0.697	6.391		16.4167	11.0304	11.624	6.985	13.212	1.937	3.431	6.66	4.247	1.616	5.993	7.741
16.5	10.7113	4.554	0.532	0.314	8.167	1.58	2.51	4.017	3.598	6.939	2.294	2.941	0.323	5.215	8.073	8.4351	1.7552	1.166	2.215	4.095	1.801	0.646	4.538	8.973	4.234	1.03	7.988	8.864	0.339	7.45	2.039	2.355	0.183	6.763	0.48	5.38		16.5	11.0304	7.594	6.69	9.894	1.408	4.254	4.848	5.398	1.075	4.004	3.762
16.5833	10.7113	3.41	0.671	0.746	8.7	2.667	1.729	4.111	3.989	7.825	2.076	3.791	0.382	4.833	7.479	8.4812	1.935	0.812	2.198	4.358	1.808	1.038	6.441	10.382	5.69	1.131	6.796	10.205	0.003	7.753	4.311	2.499	0.251	5.807	0.391	4.435		16.5833	11.0304	4.181	5.763	6.954	2.324	4.39	2.858	6.673	0.705	2.659	0.866
16.6667	10.7113	2.55	0.94	1.483	8.87	4.126	1.499	3.96	4.584	9.157	2.027	4.619	0.534	4.315	7.098	8.5055	2.1275	0.646	2.204	4.68	1.912	1.404	8.263	11.523	7.31	1.688	5.376	11.3	0.399	8.048	7.077	2.638	0.385	4.905	0.435	3.589		16.6667	11.0304	1.819	4.503	5.316	4.268	4.025	1.228	8.011	0.745	2.015	0.039
16.75	10.7113	2.094	1.312	2.411	8.697	5.749	1.785	3.617	5.325	10.687	2.185	5.361	0.771	3.707	7.05	8.5182	2.3333	0.677	2.234	5.059	2.101	1.679	9.821	12.272	9.059	2.566	3.925	12.084	1.452	8.36	9.959	2.762	0.604	4.088	0.618	2.87		16.75	11.0304	0.67	3.26	5.178	6.436	3.578	0.308	9.308	1.408	1.981	1.896
16.8333	10.7113	2.123	1.773	3.402	8.239	7.283	2.46	3.168	6.111	12.096	2.573	5.964	1.083	3.065	7.429	8.5287	2.5526	0.909	2.288	5.49	2.364	1.83	10.971	12.557	10.898	3.571	2.63	12.519	2.99	8.719	12.583	2.865	0.923	3.386	0.943	2.301		16.8333	11.0304	0.628	2.339	5.952	7.988	3.503	0.162	10.426	2.819	2.341	6.521
16.9167	10.7113	2.676	2.323	4.342	7.584	8.49	3.336	2.719	6.818	13.082	3.2	6.386	1.46	2.446	8.299	8.5448	2.7852	1.336	2.362	5.964	2.681	1.856	11.628	12.363	12.789	4.506	1.652	12.592	4.765	9.16	14.632	2.94	1.347	2.821	1.412	1.898		16.9167	11.0304	1.381	1.919	6.677	8.373	4.103	0.568	11.213	4.967	2.802	13.422
17	10.7113	3.745	2.972	5.134	6.831	9.203	4.205	2.379	7.318	13.446	4.056	6.604	1.89	1.902	9.692	8.5724	3.0307	1.945	2.452	6.471	3.035	1.786	11.765	11.737	14.692	5.22	1.106	12.314	6.498	9.721	15.879	2.98	1.871	2.412	2.026	1.671		17	11.0304	2.512	2	6.631	7.498	5.417	1.132	11.522	7.685	3.078	21.62
17.0833	10.7113	5.278	3.735	5.71	6.084	9.346	4.875	2.234	7.505	13.134	5.115	6.62	2.358	1.48	11.606	8.6152	3.2888	2.718	2.553	6.997	3.404	1.677	11.413	10.766	16.568	5.631	1.039	11.719	7.925	10.435	16.219	2.981	2.479	2.171	2.785	1.623		17.0833	11.0304	3.604	2.416	5.694	5.716	7.205	1.466	11.25	10.662	2.968	29.844
17.1667	10.7113	7.18	4.625	6.033	5.444	8.94	5.21	2.335	7.321	12.231	6.338	6.467	2.851	1.218	14.007	8.6753	3.5588	3.629	2.66	7.531	3.769	1.602	10.651	9.574	18.38	5.728	1.427	10.859	8.839	11.328	15.676	2.936	3.145	2.101	3.689	1.747		17.1667	11.0304	4.327	2.903	4.3	3.641	9.024	1.367	10.368	13.5	2.424	36.765
17.25	10.7113	9.323	5.649	6.092	4.998	8.085	5.146	2.675	6.763	10.919	7.67	6.201	3.353	1.137	16.829	8.7533	3.8408	4.65	2.766	8.061	4.109	1.637	9.596	8.297	20.094	5.558	2.173	9.803	9.12	12.406	14.401	2.844	3.835	2.201	4.737	2.033		17.25	11.0304	4.495	3.222	3.091	1.89	10.372	0.908	8.942	15.799	1.576	41.245
17.3333	10.7113	11.551	6.809	5.903	4.821	6.943	4.7	3.198	5.889	9.443	9.048	5.895	3.85	1.246	19.979	8.8493	4.1346	5.752	2.864	8.576	4.407	1.855	8.387	7.078	21.676	5.206	3.129	8.635	8.747	13.661	12.635	2.706	4.506	2.466	5.925	2.462		17.3333	11.0304	4.084	3.243	2.528	0.866	10.863	0.418	7.143	17.246	0.707	42.551
17.4167	10.7113	13.699	8.096	5.502	4.966	5.72	3.957	3.804	4.803	8.069	10.398	5.617	4.327	1.536	23.335	8.9631	4.4406	6.901	2.95	9.064	4.647	2.315	7.18	6.055	23.099	4.781	4.123	7.446	7.79	15.058	10.659	2.529	5.117	2.884	7.251	3.013		17.4167	11.0304	3.216	2.98	2.648	0.643	10.362	0.359	5.244	17.69	0.2	40.489
17.5	10.7113	15.602	9.488	4.942	5.459	4.637	3.051	4.378	3.644	7.059	11.643	5.417	4.77	1.983	26.756	9.0949	4.7594	8.068	3.019	9.517	4.818	3.057	6.13	5.347	24.338	4.397	4.995	6.336	6.399	16.547	8.738	2.325	5.626	3.44	8.711	3.658		17.5	11.0304	2.115	2.558	3.049	0.997	9.041	1.157	3.586	17.171	0.449	35.443
17.5833	10.7113	17.111	10.95	4.286	6.299	3.898	2.132	4.812	2.569	6.638	12.705	5.315	5.165	2.549	30.083	9.2454	5.0914	9.222	3.066	9.928	4.909	4.094	5.379	5.056	25.372	4.151	5.622	5.405	4.782	18.056	7.072	2.113	5.994	4.118	10.302	4.368		17.5833	11.0304	1.054	2.16	3.17	1.545	7.319	3.055	2.548	15.907	1.777	28.295
17.6667	10.7113	18.107	12.431	3.604	7.451	3.652	1.341	5.034	1.729	6.954	13.514	5.297	5.503	3.187	33.151	9.4159	5.4372	10.334	3.087	10.288	4.916	5.414	5.046	5.249	26.186	4.106	5.939	4.749	3.172	19.506	5.768	1.915	6.193	4.899	12.019	5.112		17.6667	11.0304	0.29	1.97	2.686	1.924	5.713	5.993	2.49	14.237	4.365	20.257
17.75	10.7113	18.506	13.869	2.962	8.85	3.964	0.784	5.014	1.266	8.039	14.007	5.327	5.772	3.843	35.797	9.6086	5.7968	11.379	3.081	10.593	4.838	6.973	5.215	5.955	26.768	4.27	5.937	4.459	1.811	20.815	4.841	1.755	6.205	5.764	13.856	5.86		17.75	11.0304	0.007	2.125	1.806	1.948	4.667	9.578	3.691	12.553	8.204	12.637
17.8333	10.7113	18.271	15.194	2.421	10.4	4.798	0.518	4.766	1.29	9.792	14.14	5.352	5.966	4.462	37.87	9.8258	6.1699	12.332	3.045	10.836	4.676	8.702	5.921	7.158	27.111	4.595	5.661	4.611	0.916	21.907	4.229	1.657	6.027	6.69	15.81	6.58		17.8333	11.0304	0.285	2.663	1.281	1.671	4.41	13.146	6.301	11.227	13.076	6.59
17.9167	10.7113	17.413	16.34	2.028	11.993	6.034	0.544	4.342	1.877	11.993	13.888	5.317	6.081	4.994	39.248	10.0695	6.5555	13.174	2.978	11.012	4.436	10.502	7.151	8.793	27.214	4.997	5.193	5.264	0.663	22.717	3.827	1.644	5.67	7.656	17.874	7.245		17.9167	11.0304	1.084	3.507	2.117	1.349	4.903	15.924	10.286	10.553	18.572	2.924
18	10.7113	15.986	17.251	1.808	13.511	7.5	0.817	3.824	3.055	14.343	13.251	5.177	6.114	5.394	39.84	10.3414	6.9516	13.886	2.88	11.119	4.126	12.26	8.84	10.756	27.08	5.374	4.643	6.456	1.163	23.195	3.516	1.736	5.164	8.64	20.042	7.828		18	11.0304	2.257	4.473	5.114	1.316	5.873	17.254	15.415	10.713	24.148	1.976
18.0833	10.7113	14.088	17.9	1.766	14.849	9.011	1.257	3.31	4.8	16.536	12.253	4.904	6.068	5.633	39.602	10.642	7.3556	14.456	2.752	11.152	3.757	13.853	10.876	12.906	26.717	5.645	4.135	8.197	2.448	23.314	3.195	1.95	4.551	9.619	22.309	8.307		18.0833	11.0304	3.588	5.33	10.441	1.822	6.916	16.791	21.271	11.749	29.204	3.597
18.1667	10.7113	11.849	18.29	1.888	15.922	10.407	1.764	2.906	7.03	18.319	10.943	4.491	5.946	5.694	38.534	10.9703	7.7642	14.872	2.594	11.11	3.343	15.164	13.117	15.087	26.135	5.765	3.797	10.472	4.465	23.06	2.803	2.302	3.89	10.571	24.668	8.664		18.1667	11.0304	4.833	5.876	17.419	2.916	7.618	14.604	27.294	13.555	33.179	7.21
18.25	10.7113	9.425	18.463	2.142	16.678	11.57	2.24	2.713	9.611	19.532	9.39	3.961	5.757	5.577	36.687	11.3234	8.1735	15.128	2.408	10.993	2.898	16.094	15.403	17.142	25.352	5.733	3.744	13.239	7.076	22.44	2.333	2.804	3.249	11.472	27.113	8.884		18.25	11.0304	5.776	6.003	24.657	4.404	7.672	11.158	32.855	15.887	35.641	11.939
18.3333	10.7113	6.985	18.497	2.487	17.097	12.427	2.602	2.819	12.366	20.118	7.683	3.364	5.511	5.295	34.153	11.6965	8.579	15.222	2.198	10.803	2.442	16.572	17.577	18.933	24.387	5.585	4.066	16.428	10.072	21.473	1.837	3.468	2.702	12.301	29.638	8.96		18.3333	11.0304	6.264	5.721	30.5	5.905	6.96	7.189	37.348	18.391	36.355	16.77
18.4167	10.7113	4.699	18.499	2.879	17.197	12.947	2.791	3.282	15.093	20.108	5.924	2.781	5.221	4.876	31.056	12.083	8.9766	15.156	1.967	10.548	1.993	16.564	19.496	20.354	23.264	5.378	4.812	19.95	13.197	20.192	1.418	4.304	2.327	13.037	32.234	8.886		18.4167	11.0304	6.233	5.132	33.583	6.977	5.588	3.538	40.274	20.655	35.307	20.725
18.5	10.7113	2.733	18.595	3.275	17.024	13.137	2.782	4.119	17.586	19.598	4.226	2.31	4.902	4.357	27.549	12.4746	9.3621	14.939	1.721	10.234	1.573	16.078	21.047	21.339	22.008	5.175	5.979	23.695	16.177	18.64	1.213	5.319	2.196	13.66	34.897	8.663		18.5	11.0304	5.714	4.401	33.248	7.264	3.862	0.967	41.307	22.288	32.692	23.028
18.5833	10.7113	1.234	18.916	3.641	16.647	13.036	2.583	5.297	19.662	18.726	2.703	2.057	4.572	3.785	23.795	12.8617	9.7321	14.583	1.466	9.875	1.202	15.16	22.152	21.867	20.649	5.035	7.516	27.544	18.752	16.869	1.371	6.515	2.378	14.155	37.618	8.299		18.5833	11.0304	4.826	3.712	29.671	6.617	2.218	0.012	40.337	22.99	28.877	23.228
18.6667	10.7113	0.329	19.585	3.952	16.147	12.714	2.236	6.74	21.177	17.648	1.471	2.121	4.25	3.206	19.96	13.2338	10.0842	14.105	1.212	9.488	0.905	13.894	22.777	21.959	19.216	5.002	9.333	31.374	20.702	14.937	2.03	7.89	2.926	14.508	40.39	7.804		18.6667	11.0304	3.751	3.238	23.752	5.153	1.104	0.865	37.468	22.611	24.337	21.281
18.75	10.7113	0.111	20.708	4.19	15.613	12.265	1.804	8.337	22.038	16.534	0.634	2.574	3.955	2.672	16.202	13.5806	10.417	13.53	0.966	9.092	0.702	12.391	22.921	21.671	17.742	5.106	11.324	35.062	21.868	12.909	3.293	9.431	3.884	14.713	43.208	7.194		18.75	11.0304	2.7	3.107	16.811	3.24	0.859	3.328	33.001	21.175	19.59	17.55
18.8333	10.7113	0.642	22.364	4.351	15.13	11.793	1.366	9.959	22.214	15.547	0.286	3.455	3.707	2.227	12.665	13.892	10.7309	12.884	0.74	8.711	0.619	10.777	22.617	21.084	16.26	5.349	13.388	38.492	22.164	10.853	5.211	11.119	5.274	14.765	46.063	6.488		18.8333	11.0304	1.878	3.381	10.218	1.413	1.617	6.842	27.393	18.875	15.129	12.75
18.9167	10.7113	1.942	24.602	4.434	14.783	11.394	0.997	11.486	21.724	14.824	0.5	4.761	3.528	1.914	9.472	14.1589	11.0275	12.2	0.547	8.373	0.678	9.187	21.927	20.297	14.802	5.706	15.451	41.563	21.58	8.839	7.779	12.92	7.105	14.666	48.948	5.711		18.9167	11.0304	1.452	4.031	5.035	0.233	3.263	10.608	21.197	16.019	11.36	7.821
19	10.7113	3.995	27.443	4.449	14.647	11.13	0.762	12.824	20.639	14.458	1.327	6.446	3.438	1.766	6.723	14.374	11.3103	11.515	0.399	8.106	0.901	7.752	20.927	19.416	13.401	6.118	17.486	44.188	20.178	6.932	10.932	14.795	9.361	14.424	51.857	4.888		19	11.0304	1.524	4.941	1.771	0.137	5.461	13.773	15.009	12.98	8.554	3.768
19.0833	10.7113	6.744	30.877	4.407	14.788	11.018	0.702	13.917	19.064	14.471	2.789	8.423	3.455	1.807	4.491	14.5318	11.584	10.866	0.31	7.942	1.309	6.595	19.707	18.547	12.091	6.499	19.505	46.298	18.081	5.192	14.554	16.691	12.01	14.052	54.783	4.049		19.0833	11.0304	2.117	5.949	0.345	1.316	7.738	15.64	9.4	10.124	6.81	1.492
19.1667	10.7113	10.095	34.871	4.327	15.263	11.023	0.828	14.75	17.13	14.807	4.876	10.574	3.601	2.052	2.822	14.6292	11.8549	10.296	0.295	7.912	1.924	5.82	18.367	17.795	10.901	6.749	21.56	47.845	15.463	3.668	18.486	18.553	14.997	13.567	57.719	3.226		19.1667	11.0304	3.176	6.899	0.241	3.643	9.593	15.824	4.857	7.762	6.044	1.645
19.25	10.7113	13.922	39.365	4.232	16.118	11.072	1.122	15.35	14.98	15.337	7.551	12.756	3.891	2.502	1.735	14.6654	12.1302	9.844	0.368	8.047	2.762	5.511	17.004	17.257	9.861	6.774	23.725	48.797	12.536	2.398	22.545	20.319	18.248	12.993	60.659	2.45		19.25	11.0304	4.579	7.689	0.782	6.703	10.617	14.336	1.735	6.113	6.016	4.529
19.3333	10.7113	18.07	44.276	4.148	17.382	11.073	1.541	15.767	12.767	15.882	10.743	14.814	4.345	3.148	1.226	14.642	12.418	9.554	0.544	8.38	3.84	5.73	15.717	17.022	8.999	6.51	26.08	49.142	9.531	1.404	26.547	21.929	21.672	12.357	63.595	1.754		19.3333	11.0304	6.154	8.302	1.392	9.887	10.575	11.552	0.223	5.29	6.378	10.051
19.4167	10.7113	22.367	49.495	4.105	19.065	10.939	2.024	16.073	10.638	16.253	14.354	16.597	4.976	3.965	1.263	14.5627	12.7268	9.464	0.836	8.938	5.173	6.509	14.598	17.163	8.34	5.944	28.706	48.887	6.689	0.694	30.326	23.327	25.163	11.688	66.521	1.172		19.4167	11.0304	7.71	8.791	1.757	12.538	9.454	8.126	0.325	5.286	6.749	17.739
19.5	10.7113	26.63	54.887	4.134	21.155	10.608	2.505	16.347	8.732	16.285	18.26	17.968	5.801	4.919	1.795	14.4334	13.0654	9.613	1.26	9.749	6.772	7.851	13.727	17.738	7.907	5.119	31.675	48.051	4.236	0.263	33.768	24.463	28.601	11.019	69.432	0.735		19.5	11.0304	9.067	9.251	1.855	14.11	7.471	4.847	1.867	5.987	6.794	26.807
19.5833	10.7113	30.677	60.291	4.264	23.615	10.056	2.919	16.671	7.171	15.867	22.321	18.829	6.832	5.963	2.748	14.2614	13.4422	10.035	1.826	10.836	8.646	9.726	13.17	18.777	7.72	4.138	35.047	46.672	2.374	0.091	36.823	25.294	31.859	10.384	72.321	0.476		19.5833	11.0304	10.087	9.786	1.872	14.294	5.03	2.495	4.529	7.184	6.295	36.263
19.6667	10.7113	34.331	65.525	4.52	26.381	9.295	3.211	17.126	6.053	14.963	26.381	19.13	8.082	7.042	4.033	14.0553	13.8649	10.762	2.548	12.219	10.802	12.074	12.971	20.285	7.794	3.15	38.876	44.799	1.262	0.153	39.529	25.79	34.805	9.818	75.183	0.425		19.6667	11.0304	10.693	10.484	2.051	13.08	2.643	1.691	7.89	8.602	5.2	45.034
19.75	10.7113	37.434	70.389	4.921	29.362	8.368	3.344	17.785	5.443	13.607	30.28	18.882	9.56	8.094	5.548	13.8246	14.3408	11.819	3.434	13.916	13.244	14.8	13.146	22.233	8.143	2.33	43.196	42.497	1	0.414	42.001	25.932	37.31	9.354	78.01	0.61		19.75	11.0304	10.894	11.405	2.531	10.766	0.833	2.78	11.487	9.942	3.644	52.108
19.8333	10.7113	39.853	74.673	5.479	32.452	7.34	3.298	18.709	5.37	11.896	33.859	18.159	11.277	9.054	7.182	13.5789	14.8758	13.229	4.494	15.94	15.972	17.783	13.683	24.557	8.776	1.863	48.023	39.841	1.625	0.84	44.429	25.711	39.256	9.025	80.799	1.059		19.8333	11.0304	10.786	12.575	3.25	7.892	0.023	5.748	14.879	10.924	1.94	56.659
19.9167	10.7113	41.483	78.174	6.198	35.53	6.291	3.08	19.935	5.818	9.971	36.97	17.093	13.241	9.858	8.822	13.3281	15.4748	15.008	5.735	18.3	18.986	20.882	14.54	27.16	9.7	1.924	53.333	36.92	3.1	1.395	47.037	25.133	40.538	8.862	83.543	1.795		19.9167	11.0304	10.549	13.972	3.958	5.118	0.449	10.198	17.696	11.339	0.544	58.145
20	10.7113	42.256	80.703	7.076	38.471	5.31	2.712	21.468	6.729	7.999	39.481	15.857	15.459	10.448	10.356	13.0816	16.1414	17.168	7.165	21.003	22.281	23.941	15.645	29.92	10.917	2.668	59.052	33.834	5.322	2.049	50.057	24.213	41.073	8.894	86.237	2.84		20	11.0304	10.431	15.518	4.32	3.077	2.106	15.405	19.676	11.082	0.011	56.378
20.0833	10.7113	42.143	82.105	8.11	41.161	4.488	2.238	23.268	8.008	6.159	41.282	14.645	17.936	10.775	11.682	12.848	16.878	19.714	8.787	24.051	25.85	26.804	16.908	32.692	12.426	4.212	65.042	30.693	8.123	2.773	53.681	22.981	40.807	9.146	88.877	4.213		20.0833	11.0304	10.717	17.07	4.082	2.233	4.742	20.446	20.681	10.18	0.929	51.546
20.1667	10.7113	41.151	82.268	9.301	43.499	3.918	1.714	25.25	9.532	4.624	42.292	13.647	20.678	10.805	12.714	12.6355	17.6858	22.649	10.606	27.446	29.687	29.325	18.22	35.33	14.223	6.627	71.093	27.615	11.294	3.55	58.03	21.476	39.719	9.642	91.456	5.93		20.1667	11.0304	11.691	18.44	3.192	2.766	7.908	24.381	20.699	8.781	3.862	44.191
20.25	10.7113	39.329	81.132	10.654	45.413	3.683	1.203	27.281	11.16	3.548	42.461	13.031	23.687	10.521	13.383	12.4509	18.5649	25.97	12.624	31.185	33.78	31.381	19.471	37.687	16.3	9.926	76.939	24.727	14.593	4.367	63.133	19.75	37.826	10.401	93.971	8.005		20.25	11.0304	13.596	19.431	1.873	4.526	11.042	26.443	19.826	7.141	9.276	35.149
20.3333	10.7113	36.761	78.702	12.189	46.859	3.848	0.769	29.193	12.751	3.057	41.777	12.928	26.966	9.929	13.647	12.3005	19.5147	29.672	14.844	35.265	38.119	32.881	20.555	39.639	18.649	14.052	82.267	22.16	17.775	5.22	68.913	17.867	35.18	11.441	96.417	10.448		20.3333	11.0304	16.592	19.888	0.599	7.069	13.579	26.195	18.245	5.575	17.481	25.443
20.4167	10.7113	33.566	75.042	13.936	47.827	4.448	0.468	30.802	14.178	3.227	40.263	13.417	30.516	9.053	13.49	12.1891	20.5336	33.744	17.265	39.681	42.689	33.774	21.384	41.089	21.255	18.873	86.755	20.045	20.608	6.112	75.2	15.902	31.873	12.775	98.79	13.266		20.4167	11.0304	20.727	19.745	0.008	9.758	15.055	23.616	16.19	4.416	28.571	16.175
20.5	10.7113	29.891	70.282	15.945	48.34	5.477	0.34	31.934	15.339	4.076	37.983	14.529	34.336	7.941	12.926	12.1211	21.6199	38.174	19.888	44.427	47.479	34.058	21.892	41.975	24.106	24.184	90.107	18.514	22.888	7.058	81.74	13.941	28.034	14.414	101.084	16.465		20.5	11.0304	25.916	19.045	0.768	11.915	15.197	19.108	13.916	3.964	42.388	8.394
20.5833	10.7113	25.91	64.604	18.278	48.452	6.887	0.402	32.444	16.168	5.555	35.037	16.24	38.423	6.665	11.996	12.1	22.7715	42.95	22.713	49.496	52.473	33.774	22.047	42.279	27.184	29.721	92.081	17.694	24.459	8.081	88.216	12.081	23.82	16.368	103.297	20.044		20.5833	11.0304	31.941	17.929	3.41	12.978	13.977	13.441	11.669	4.448	58.503	2.984
20.6667	10.7113	21.815	58.238	21.006	48.243	8.594	0.652	32.247	16.641	7.541	31.564	18.474	42.775	5.314	10.771	12.1288	23.9863	48.056	25.738	54.881	57.656	33.013	21.849	42.026	30.472	35.187	92.523	17.703	25.216	9.211	94.277	10.426	19.417	18.642	105.424	24.004		20.6667	11.0304	38.464	16.599	8.196	12.633	11.633	7.642	9.656	6	76.231	0.572
20.75	10.7113	17.812	51.45	24.211	47.81	10.489	1.059	31.324	16.772	9.854	27.734	21.108	47.385	3.993	9.344	12.21	25.2624	53.474	28.961	60.574	63.012	31.906	21.333	41.28	33.951	40.287	91.381	18.646	25.114	10.491	99.552	9.091	15.029	21.243	107.462	28.34		20.75	11.0304	45.056	15.267	15.056	10.899	8.643	2.869	8.025	8.635	94.675	1.465
20.8333	10.7113	14.118	44.527	27.976	47.264	12.461	1.575	29.738	16.617	12.272	23.745	23.971	52.246	2.825	7.829	12.346	26.5983	59.19	32.38	66.567	68.527	30.617	20.567	40.139	37.601	44.765	88.706	20.612	24.171	11.973	103.669	8.191	10.875	24.172	109.407	33.045		20.8333	11.0304	51.234	14.117	23.641	8.141	5.665	0.249	6.852	12.247	112.798	5.62
20.9167	10.7113	10.953	37.766	32.381	46.722	14.414	2.138	27.622	16.266	14.564	19.816	26.855	57.35	1.942	6.359	12.5391	27.9928	65.185	35.991	72.852	74.184	29.337	19.649	38.731	41.404	48.445	84.643	23.674	22.464	13.714	106.279	7.849	7.181	27.432	111.256	38.109		20.9167	11.0304	56.512	13.273	33.486	5.031	3.443	0.728	6.133	16.616	129.513	12.649
21	10.7113	8.537	31.467	37.5	46.3	16.291	2.677	25.182	15.838	16.512	16.183	29.526	62.684	1.482	5.076	12.7915	29.4452	71.442	39.791	79.42	79.966	28.276	18.698	37.205	45.338	51.245	79.416	27.88	20.133	15.779	107.07	8.184	4.173	31.023	113.007	43.52		21	11.0304	60.435	12.798	44.204	2.449	2.688	4.919	5.79	21.417	143.779	21.856
21.0833	10.7113	7.083	25.917	43.398	46.116	18.08	3.123	22.675	15.477	17.946	13.088	31.737	68.236	1.59	4.133	13.1059	30.9553	77.943	43.774	86.259	85.857	27.653	17.852	35.721	49.384	53.198	73.311	33.259	17.371	18.236	105.79	9.316	2.076	34.942	114.656	49.262		21.0833	11.0304	62.627	12.69	55.634	1.34	3.958	12.974	5.686	26.243	154.692	32.309
21.1667	10.7113	6.793	21.39	50.129	46.278	19.819	3.419	20.404	15.345	18.763	10.776	33.256	73.99	2.411	3.686	13.4848	32.5235	84.671	47.934	93.359	91.839	27.69	17.263	34.448	53.522	54.443	66.648	39.813	14.425	21.153	102.274	11.355	1.103	39.187	116.202	55.319		21.1667	11.0304	62.819	12.89	67.881	2.547	7.546	24.515	5.65	30.645	161.56	42.932
21.25	10.7113	7.857	18.137	57.738	46.892	21.597	3.519	18.702	15.619	18.936	9.484	33.893	79.929	4.091	3.891	13.931	34.1502	91.608	52.263	100.706	97.895	28.607	17.087	33.558	57.734	55.212	59.776	47.523	11.59	24.593	96.473	14.405	1.46	43.754	117.642	61.669		21.25	11.0304	60.878	13.289	81.252	6.643	13.411	38.626	5.506	34.165	163.944	52.609
21.3333	10.7113	10.441	16.385	66.26	48.056	23.539	3.403	17.926	16.486	18.522	9.442	33.527	86.033	6.771	4.902	14.4474	35.8363	98.735	56.753	108.284	104.007	30.621	17.487	33.22	62	55.81	53.054	56.345	9.196	28.612	88.474	18.559	3.336	48.635	118.974	68.289		21.3333	11.0304	56.823	13.735	96.133	13.79	21.148	53.942	5.117	36.394	161.693	60.3
21.4167	10.7113	14.689	16.335	75.726	49.863	25.808	3.072	18.444	18.14	17.654	10.861	32.135	92.28	10.587	6.867	15.0369	37.5825	106.031	61.393	116.077	110.154	33.935	18.626	33.601	66.302	56.592	46.85	66.218	7.604	33.252	78.521	23.895	6.902	53.822	120.198	75.154		21.4167	11.0304	50.842	14.062	112.852	23.647	30.028	68.816	4.41	37.02	154.945	65.142
21.5	10.7113	20.714	18.156	86.157	52.398	28.594	2.556	20.635	20.774	16.54	13.933	29.805	98.647	15.669	9.928	15.7024	39.3894	113.476	66.17	124.062	116.317	38.744	20.667	34.865	70.624	57.952	41.531	77.06	7.188	38.543	67.022	30.474	12.311	59.302	121.312	82.235		21.5	11.0304	43.299	14.126	131.53	35.365	39.079	81.542	3.412	35.878	144.123	66.546
21.5833	10.7113	28.6	21.987	97.573	55.742	32.112	1.914	24.873	24.578	15.449	18.825	26.75	105.109	22.136	14.214	16.4462	41.2575	121.047	71.071	132.217	122.474	45.224	23.765	37.168	74.948	60.305	37.466	88.777	8.323	44.493	54.532	38.342	19.694	65.063	122.316	89.501		21.5833	11.0304	34.73	13.867	151.928	47.663	47.218	90.581	2.27	32.986	129.923	64.265
21.6667	10.7113	38.393	27.932	109.99	59.965	36.605	1.23	31.524	29.724	14.708	25.676	23.298	111.637	30.096	19.841	17.2706	43.1864	128.72	76.079	140.516	128.604	53.535	28.072	40.656	79.259	64.085	35.015	101.263	11.367	51.092	41.734	47.524	29.158	71.088	123.208	96.92		21.6667	11.0304	25.833	13.371	173.284	58.993	53.391	94.778	1.258	28.574	113.285	58.434
21.75	10.7113	50.102	36.053	123.417	65.126	42.341	0.614	40.922	36.364	14.689	34.594	19.876	118.205	39.641	26.91	18.1769	45.1753	136.469	81.178	148.928	134.684	63.81	33.728	45.466	83.542	69.73	34.52	114.404	16.644	58.309	29.396	58.026	40.784	77.355	123.989	104.456		21.75	11.0304	17.446	12.918	194.188	67.761	56.719	93.501	0.775	23.082	95.362	49.587
21.8333	10.7113	63.7	46.374	137.852	71.272	49.608	0.2	53.355	44.614	15.801	45.652	16.99	124.781	50.847	35.503	19.1658	47.2223	144.265	86.346	157.421	140.69	76.154	40.855	51.717	87.782	77.683	36.286	128.082	24.423	66.096	18.326	69.833	54.624	83.842	124.66	112.073		21.8333	11.0304	10.515	13.009	212.586	72.576	56.627	86.735	1.33	17.146	77.466	38.627
21.9167	10.7113	79.121	58.871	153.283	78.429	58.701	0.133	69.039	54.547	18.477	58.89	15.19	131.336	63.77	45.682	20.2372	49.3247	152.079	91.564	165.96	146.599	90.635	49.558	59.506	91.966	88.363	40.566	142.178	34.905	74.387	9.323	82.912	70.699	90.523	125.221	119.732		21.9167	11.0304	6.048	14.344	225.972	72.48	52.94	75.1	3.514	11.563	61.004	26.776
22	10.7113	96.263	73.471	169.68	86.601	69.902	0.57	88.099	66.182	23.152	74.306	15.049	137.839	78.443	57.485	21.3897	51.4785	159.879	96.809	174.507	152.385	107.28	59.915	68.902	96.081	102.15	47.536	156.575	48.209	83.103	3.137	97.208	88.997	97.368	125.672	127.393		22	11.0304	5.06	17.781	231.785	67.139	45.951	59.825	7.97	7.241	47.396	15.495
22.0833	10.7113	114.99	90.056	186.986	95.767	83.455	1.664	110.545	79.481	30.239	91.859	17.133	144.259	94.873	70.922	22.6208	53.6788	167.632	102.058	183.023	158.026	126.069	71.973	79.942	100.114	119.343	57.278	171.159	64.366	92.155	0.43	112.647	109.469	104.343	126.016	135.017		22.0833	11.0304	8.516	24.254	227.935	56.977	36.45	42.687	15.354	5.145	37.991	6.387
22.1667	10.7113	135.136	108.455	205.122	105.879	99.535	3.556	136.262	94.346	40.098	111.468	21.985	150.566	113.039	85.977	23.927	55.9195	175.303	107.285	191.465	163.496	146.932	85.739	92.622	104.053	140.131	69.766	185.821	83.316	101.449	1.751	129.134	132.029	111.416	126.253	142.564		22.1667	11.0304	17.268	34.702	213.32	43.224	25.712	25.915	26.299	6.237	33.974	1.096
22.25	10.7113	156.506	128.457	223.973	116.86	118.221	6.365	165.007	110.622	53.004	133.007	30.107	156.728	132.888	102.602	25.3035	58.1932	182.856	112.467	199.792	168.772	169.742	101.183	106.896	107.888	164.555	84.859	200.457	104.911	110.888	7.518	146.558	156.552	118.547	126.386	149.993		22.25	11.0304	31.999	50	188.209	27.898	15.447	12.053	41.371	11.422	36.283	1.196
22.3333	10.7113	178.883	149.807	243.394	128.601	139.475	10.18	196.412	128.101	69.122	156.311	41.946	162.718	154.334	120.718	26.744	60.4916	190.257	117.579	207.962	173.833	194.323	118.229	122.673	111.607	192.483	102.305	214.971	128.926	120.378	18.011	164.789	182.871	125.699	126.417	157.264		22.3333	11.0304	53.174	70.908	154.413	13.697	7.706	3.798	61.038	21.494	45.547	8.092
22.4167	10.7113	202.034	172.216	263.208	140.969	163.133	15.05	230.006	146.536	88.479	181.172	57.887	168.508	177.26	140.212	28.2416	62.8055	197.469	122.595	215.933	178.657	220.442	136.757	139.815	115.201	223.606	121.753	229.274	155.07	129.828	33.364	183.679	210.782	132.83	126.348	164.341		22.4167	11.0304	81.004	98.037	115.224	3.823	4.752	3.792	85.632	37.098	62.044	22.926
22.5	10.7113	225.71	195.369	283.206	153.806	188.912	20.981	265.241	165.651	110.962	207.344	78.234	174.071	201.513	160.94	29.7879	65.1248	204.458	127.492	223.665	183.225	247.821	156.602	158.143	118.66	257.438	142.777	243.282	183.003	139.152	53.562	203.066	240.042	139.899	126.182	171.186		22.5	11.0304	115.431	131.822	75.149	1.745	8.897	14.393	115.322	58.687	85.687	46.509
22.5833	10.7113	249.655	218.932	303.157	166.934	216.431	27.936	301.517	185.154	136.317	234.541	103.197	179.384	226.908	182.727	31.3738	67.4388	211.189	132.247	231.119	187.519	276.14	177.56	177.439	121.975	293.354	164.904	256.917	212.351	148.273	78.442	222.774	270.371	146.867	125.921	177.767		22.5833	11.0304	156.132	172.484	39.493	10.917	22.318	37.434	150.093	86.495	116.041	79.256
22.6667	10.7113	273.609	242.562	322.808	180.162	245.234	35.833	338.225	204.753	164.169	262.448	132.873	184.425	253.23	205.371	32.9896	69.7364	217.633	136.838	238.258	191.525	305.048	199.389	197.449	125.138	330.622	187.638	270.107	242.722	157.117	107.69	242.614	301.462	153.692	125.569	184.051		22.6667	11.0304	202.533	219.99	13.824	34.46	46.866	74.017	189.734	120.519	152.367	121.162
22.75	10.7113	297.315	265.917	341.9	193.288	274.836	44.556	374.766	224.163	194.048	290.722	167.22	189.174	280.238	228.645	34.6249	72.0063	223.758	141.246	245.05	195.231	334.17	221.819	217.9	128.14	368.461	210.492	282.786	273.721	165.619	140.844	262.389	332.979	160.337	125.129	190.01		22.75	11.0304	253.845	273.998	3.384	74.86	83.888	124.355	233.833	160.509	193.679	171.79
22.8333	10.7113	320.519	288.664	360.172	206.113	304.749	53.955	410.584	243.122	225.426	319.001	206.046	193.616	307.67	252.302	36.2689	74.2369	229.538	145.452	251.465	198.625	363.12	244.56	238.499	130.974	406.092	233.008	294.889	304.955	173.716	177.29	281.899	364.571	166.763	124.604	195.621		22.8333	11.0304	309.104	333.811	12.457	133.69	134.09	187.717	281.785	205.969	238.815	230.288
22.9167	10.7113	342.982	310.487	377.373	218.441	334.513	63.858	445.176	261.393	257.745	346.909	248.984	197.735	335.247	276.082	37.9108	76.417	234.95	149.441	257.478	201.701	391.513	267.308	258.95	133.634	442.781	254.771	306.357	336.047	181.352	216.278	300.94	395.877	172.935	123.998	200.861		22.9167	11.0304	367.211	398.357	43.773	211.406	197.446	262.472	332.809	256.168	286.506	295.426
23	10.7113	364.474	331.097	393.272	230.087	363.718	74.079	478.103	278.768	290.449	374.071	295.491	201.52	362.683	299.719	39.5397	78.5357	239.974	153.199	263.065	204.455	418.979	289.759	278.964	136.113	477.873	275.423	317.135	366.634	188.47	256.929	319.311	426.534	178.824	123.314	205.712		23	11.0304	426.979	466.197	98.038	307.245	273.176	346.22	385.97	310.164	335.431	365.651
23.0833	10.7113	384.786	350.236	407.665	240.883	392.005	84.42	508.992	295.073	323.006	400.119	344.848	204.964	389.689	322.947	41.1452	80.5825	244.593	156.715	268.211	206.885	445.167	311.614	298.263	138.404	510.818	294.657	327.169	396.376	195.02	298.264	336.818	456.187	184.398	122.557	210.162		23.0833	11.0304	487.171	535.585	173.685	419.225	359.773	436.004	440.211	366.837	384.271	439.151
23.1667	10.7113	403.728	367.682	420.384	250.683	419.07	94.683	537.529	310.163	354.921	424.701	396.179	208.059	415.98	345.503	42.717	82.5478	248.795	159.981	272.902	208.991	469.763	332.594	316.593	140.504	541.168	312.221	336.409	424.949	200.948	339.233	353.278	484.499	189.635	121.728	214.199		23.1667	11.0304	546.534	604.565	266.929	544.257	455.097	528.537	494.391	424.931	431.742	513.935
23.25	10.7113	421.133	383.251	431.298	259.367	444.647	104.67	563.452	323.918	385.738	447.494	448.479	210.802	441.288	367.143	44.2456	84.4226	252.573	162.991	277.13	210.778	492.489	352.439	333.729	142.407	568.578	327.906	344.808	452.049	206.208	378.76	368.524	511.158	194.512	120.833	217.818		23.25	11.0304	603.829	671.106	372.124	678.326	556.485	620.429	547.33	483.1	476.623	587.917
23.3333	10.7113	436.856	396.801	440.32	266.839	468.493	114.191	586.539	336.245	415.039	468.211	500.664	213.192	465.358	387.637	45.7222	86.199	255.92	165.74	280.89	212.252	513.114	370.921	349.479	144.108	592.782	341.542	352.322	477.392	210.751	415.791	382.404	535.88	199.012	119.874	221.015		23.3333	11.0304	657.864	733.243	482.358	816.738	660.901	708.374	597.849	539.966	517.78	658.998
23.4167	10.7113	450.778	408.228	447.402	273.03	490.378	123.063	606.6	347.066	442.435	486.606	551.614	215.231	487.963	406.782	47.1389	87.8698	258.836	168.227	284.181	213.419	531.455	387.846	363.688	145.604	613.578	352.989	358.911	500.71	214.534	449.343	394.789	558.422	203.122	118.857	223.79		23.4167	11.0304	707.512	789.216	590.147	954.397	765.084	789.297	644.82	594.177	554.19	725.163
23.5	10.7113	462.803	417.464	452.536	277.9	510.069	131.117	623.468	356.319	467.562	502.482	600.235	216.922	508.901	424.4	48.4884	89.4293	261.325	170.452	287.006	214.291	547.373	403.054	376.236	146.893	630.808	362.129	364.539	521.756	217.518	478.553	405.572	578.581	206.832	117.783	226.147		23.5	11.0304	751.744	837.573	688.124	1086.09	865.706	860.451	687.21	644.457	584.964	784.554
23.5833	10.7113	472.857	424.479	455.749	281.43	527.326	138.198	636.995	363.951	490.071	515.689	645.51	218.27	528.002	440.343	49.7647	90.8724	263.392	172.417	289.373	214.877	560.776	416.418	387.037	147.971	644.339	368.87	369.176	540.301	219.669	502.719	414.671	596.194	210.136	116.657	228.092		23.5833	11.0304	789.646	877.233	769.636	1206.76	959.522	919.478	724.112	689.66	609.373	835.549
23.6667	10.7113	480.892	429.268	457.095	283.625	541.91	144.169	647.055	369.921	509.633	526.131	686.544	219.282	545.127	454.494	50.9627	92.1956	265.046	174.128	291.29	215.193	571.612	427.849	396.037	148.837	654.057	373.139	372.795	556.14	220.961	521.322	422.027	611.144	213.033	115.482	229.634		23.6667	11.0304	820.441	907.504	829.22	1311.8	1043.51	964.465	754.783	728.804	626.869	876.819
23.75	10.7113	486.877	431.858	456.65	284.509	553.588	148.913	653.545	374.195	525.938	533.757	722.593	219.967	560.17	466.768	52.0783	93.3961	266.3	175.588	292.769	215.25	579.866	437.285	403.211	149.489	659.868	374.891	375.375	569.094	221.376	534.048	427.605	623.357	215.522	114.262	230.783		23.75	11.0304	843.511	928.048	862.959	1397.24	1115	993.971	778.652	761.097	637.113	907.367
23.8333	10.7113	490.805	432.296	454.508	284.118	562.153	152.337	656.39	376.748	538.71	538.566	753.087	220.334	573.056	477.107	53.1083	94.4723	267.167	176.805	293.826	215.065	585.552	444.693	408.553	149.927	661.704	374.114	376.904	579.016	220.904	540.78	431.394	632.795	217.608	113.001	231.551		23.8333	11.0304	858.41	938.825	868.727	1459.95	1171.76	1007.08	795.336	785.955	639.979	926.557
23.9167	10.7113	492.686	430.646	450.768	282.505	567.442	154.373	655.559	377.568	547.719	540.594	777.63	220.394	583.738	485.482	54.0508	95.4235	267.664	177.786	294.475	214.651	588.708	450.062	412.081	150.15	659.534	370.832	377.375	585.795	219.549	541.584	433.402	639.46	219.299	111.7	231.954		23.9167	11.0304	864.879	940.021	846.339	1497.77	1212.1	1003.41	804.632	802.999	635.566	934.111
24	10.7113	492.547	426.991	445.538	279.73	569.359	154.983	651.067	376.659	552.797	539.917	795.99	220.159	592.197	491.887	54.9043	96.2502	267.809	178.54	294.734	214.025	589.396	453.402	413.823	150.16	653.385	365.113	376.789	589.36	217.324	536.693	433.659	643.385	220.602	110.365	232.005		24	11.0304	862.852	931.987	797.589	1509.58	1234.91	983.194	806.515	812.051	624.183	930.105
24.0833	10.7113	490.43	421.424	438.922	275.859	567.887	154.161	642.988	374.042	553.857	536.64	808.085	219.642	598.438	496.34	55.6684	96.9535	267.621	179.076	294.622	213.202	587.687	454.736	413.821	149.958	643.351	357.075	375.155	589.687	214.253	526.47	432.212	644.633	221.53	108.996	231.723		24.0833	11.0304	852.46	915.203	726.154	1495.35	1239.71	947.269	801.125	813.128	606.34	914.945
24.1667	10.7113	486.394	414.054	431.025	270.965	563.098	151.931	631.459	369.763	550.908	530.893	813.959	218.854	602.488	498.876	56.3436	97.5352	267.12	179.404	294.157	212.197	583.671	454.106	412.126	149.546	629.613	346.882	372.49	586.8	210.373	511.38	429.122	643.288	222.095	107.599	231.122		24.1667	11.0304	834.032	890.264	637.332	1456.1	1226.66	897.072	788.75	806.422	582.715	889.336
24.25	10.7113	480.512	404.997	421.945	265.124	555.161	148.353	616.685	363.891	544.055	522.829	813.757	217.81	604.388	499.548	56.9308	97.9981	266.327	179.532	293.358	211.026	577.445	451.562	408.797	148.926	612.438	334.75	368.821	580.773	205.733	491.958	424.464	639.457	222.312	106.175	230.222		24.25	11.0304	808.079	857.882	537.616	1393.86	1196.54	834.601	769.817	792.291	554.12	854.243
24.3333	10.7113	472.87	394.38	411.779	258.412	544.328	143.517	598.937	356.523	533.511	512.612	807.703	216.522	604.197	498.419	57.4315	98.3453	265.263	179.471	292.246	209.702	569.115	447.166	403.899	148.102	592.18	320.935	364.18	571.735	200.391	468.785	418.323	633.259	222.196	104.728	229.039		24.3333	11.0304	775.287	818.912	434.105	1311.49	1150.71	762.321	744.871	771.241	521.457	810.846
24.4167	10.7113	463.564	382.34	400.618	250.912	530.926	137.545	578.545	347.781	519.58	500.419	796.085	215.005	601.985	495.564	57.8479	98.5804	263.948	179.23	290.837	208.24	558.798	440.992	397.507	147.078	569.271	305.728	358.611	559.86	194.413	442.465	410.794	624.828	221.762	103.259	227.59		24.4167	11.0304	736.487	774.354	333.843	1212.59	1091.03	683.032	714.561	743.911	485.682	760.489
24.5	10.7113	452.704	369.021	388.553	242.704	515.335	130.583	555.89	337.813	502.65	486.434	779.24	213.271	597.831	491.065	58.1823	98.7076	262.403	178.819	289.152	206.653	546.62	433.124	389.703	145.859	544.197	289.445	352.164	545.371	187.873	413.605	401.976	614.305	221.028	101.772	225.893		24.5	11.0304	692.632	725.349	243.168	1101.22	1019.79	599.699	679.623	711.051	447.752	704.632
24.5833	10.7113	440.411	354.578	375.674	233.872	497.959	122.797	531.385	326.789	483.166	470.846	757.542	211.333	591.821	485.01	58.4375	98.7312	260.648	178.246	287.208	204.952	532.716	423.658	380.577	144.45	517.482	272.41	344.895	528.529	180.852	382.807	391.976	601.837	220.01	100.268	223.965		24.5833	11.0304	644.756	673.151	167.182	981.7	939.537	515.273	640.854	673.502	408.595	644.791
24.6667	10.7113	426.812	339.171	362.072	224.499	479.209	114.368	505.467	314.894	461.611	453.843	731.405	209.205	584.046	477.493	58.6164	98.6557	258.701	177.52	285.021	203.149	517.233	412.701	370.231	142.858	489.654	254.945	336.868	509.628	173.433	350.657	380.901	587.577	218.724	98.751	221.823		24.6667	11.0304	593.94	619.07	109.415	858.323	852.966	432.515	599.092	632.168	369.07	582.485
24.75	10.7113	412.045	322.968	347.843	214.672	459.473	105.482	478.571	302.324	438.477	435.615	701.276	206.899	574.604	468.607	58.722	98.4857	256.58	176.648	282.608	201.254	500.328	400.373	358.774	141.09	461.221	237.354	328.153	488.982	165.7	317.72	368.863	571.679	217.187	97.222	219.481		24.75	11.0304	541.272	564.404	71.701	735.17	762.781	353.852	555.191	587.99	329.947	519.187
24.8333	10.7113	396.253	306.137	333.086	204.476	439.099	96.326	451.119	289.279	414.239	416.347	667.633	204.428	563.594	458.451	58.7576	98.2261	254.302	175.639	279.983	199.276	482.166	386.804	346.329	139.152	432.646	219.917	318.824	466.921	157.738	284.536	355.973	554.297	215.414	95.684	216.955		24.8333	11.0304	487.812	510.365	54.25	615.898	671.559	281.27	509.995	541.91	291.891	456.277
24.9167	10.7113	379.583	288.853	317.905	193.996	418.381	87.077	423.503	275.953	389.339	396.225	630.991	201.803	551.116	447.124	58.7261	97.8815	251.883	174.5	277.159	197.224	462.924	372.137	333.026	137.054	404.332	202.876	308.957	443.774	149.628	251.618	342.342	535.587	213.422	94.138	214.26		24.9167	11.0304	434.556	458.014	55.849	503.609	581.658	216.257	464.317	494.848	255.454	395.004
25	10.7113	362.186	271.287	302.409	183.318	397.556	77.902	396.073	262.531	364.167	375.426	591.895	199.035	537.276	434.726	58.6306	97.4563	249.336	173.235	274.151	195.103	442.784	356.525	319.003	134.803	376.606	186.432	298.632	419.867	141.447	219.446	328.078	515.705	211.224	92.586	211.408		25	11.0304	382.413	408.208	74.13	400.764	495.136	159.793	418.916	447.674	221.081	336.461
25.0833	10.7113	344.214	253.608	286.71	172.525	376.801	68.948	369.131	249.182	339.055	354.125	550.917	196.136	522.177	421.358	58.474	96.955	246.674	171.852	270.968	192.921	421.935	340.126	304.404	132.409	349.718	170.742	287.929	395.507	133.267	188.468	313.29	494.803	208.834	91.03	208.413		25.0833	11.0304	332.183	361.579	105.865	309.152	413.701	112.373	374.482	401.182	189.109	281.563
25.1667	10.7113	325.816	235.979	270.922	161.698	356.244	60.344	342.923	236.052	314.277	332.491	508.653	193.116	505.928	407.123	58.2591	96.3818	243.908	170.356	267.623	190.683	400.568	323.108	289.378	129.881	323.844	155.923	276.929	370.981	125.152	159.088	298.082	473.035	206.265	89.472	205.287		25.1667	11.0304	284.546	318.526	147.254	229.886	338.693	74.062	331.62	356.074	159.784	231.039
25.25	10.7113	307.141	218.553	255.161	150.915	335.969	52.196	317.642	223.265	290.046	310.687	465.707	189.984	488.637	392.121	57.9884	95.7407	241.049	168.751	264.123	188.393	378.872	305.638	274.075	127.229	299.092	142.052	265.71	346.549	117.159	131.668	282.557	450.553	203.53	87.914	202.04		25.25	11.0304	240.055	279.239	194.197	163.451	271.079	44.564	290.843	312.949	133.265	185.431
25.3333	10.7113	288.33	201.475	239.539	140.248	316.034	44.588	293.429	210.918	266.529	288.868	422.686	186.751	470.415	376.458	57.6644	95.0352	238.104	167.041	260.478	186.054	357.037	287.885	258.644	124.464	275.516	129.172	254.349	322.438	109.339	106.514	266.815	427.506	200.64	86.356	198.683		25.3333	11.0304	199.133	243.731	242.554	109.761	211.465	23.291	252.566	272.291	109.639	145.093
25.4167	10.7113	269.522	184.874	224.166	129.768	296.482	37.581	270.381	199.082	243.851	267.185	380.179	183.425	451.372	360.236	57.2893	94.2689	235.082	165.231	256.696	183.67	335.24	270.017	243.228	121.596	253.129	117.302	242.917	298.845	101.734	83.876	250.95	404.044	197.605	84.801	195.226		25.4167	11.0304	162.083	211.887	288.398	68.239	160.123	9.436	217.102	234.472	88.928	110.204
25.5	10.7113	250.843	168.866	209.146	119.536	277.351	31.217	248.552	187.803	222.107	245.78	338.749	180.015	431.623	343.56	56.865	93.4447	231.987	163.324	252.782	181.242	313.655	252.195	227.964	118.635	231.919	106.437	231.485	275.933	94.378	63.939	235.055	380.314	194.436	83.249	191.677		25.5	11.0304	129.089	183.505	328.251	37.914	117.026	2.042	184.669	199.75	71.096	80.783
25.5833	10.7113	232.415	153.551	194.571	109.61	258.683	25.518	227.968	177.107	201.374	224.786	298.91	176.528	411.283	326.534	56.3935	92.5656	228.826	161.323	248.745	178.772	292.439	234.571	212.979	115.592	211.86	96.561	220.115	253.835	87.299	46.824	219.219	356.46	191.141	81.702	188.045		25.5833	11.0304	100.228	158.34	359.301	17.512	81.886	0.052	155.387	168.277	56.053	56.701
25.6667	10.7113	214.348	139.013	180.526	100.039	240.529	20.491	208.631	166.995	181.712	204.33	261.119	172.973	390.47	309.263	55.8763	91.6339	225.603	159.231	244.59	176.261	271.736	217.289	198.388	112.479	192.919	87.648	208.866	232.656	80.518	32.578	203.526	332.624	187.729	80.161	184.336		25.6667	11.0304	75.482	136.137	379.576	5.563	54.204	2.368	129.294	140.108	43.665	37.701
25.75	10.7113	196.74	125.32	167.084	90.866	222.951	16.127	190.525	157.459	163.176	184.53	225.759	169.356	369.3	291.85	55.3149	90.652	222.32	157.051	240.321	173.71	251.675	200.476	184.292	109.305	175.068	79.668	197.791	212.472	74.053	21.188	188.056	308.947	184.208	78.628	180.559		25.75	11.0304	54.744	116.65	388.047	0.486	33.312	7.89	106.347	115.214	33.756	23.424
25.8333	10.7113	179.682	112.52	154.302	82.127	206.018	12.405	173.624	148.474	145.813	165.491	193.135	165.685	347.895	274.4	54.7108	89.6218	218.98	154.785	235.944	171.12	232.366	184.249	170.777	106.082	158.284	72.588	186.935	193.338	67.915	12.572	172.888	285.563	180.586	77.103	176.719		25.8333	11.0304	37.837	99.652	384.644	0.685	18.419	15.553	86.438	93.495	26.117	13.423
25.9167	10.7113	163.25	100.648	142.225	73.85	189.803	9.294	157.896	140.008	129.664	147.31	163.464	161.965	326.372	257.013	54.0653	88.545	215.585	152.437	231.465	168.49	213.899	168.707	157.914	102.819	142.551	66.376	176.34	175.291	62.112	6.596	158.093	262.604	176.87	75.587	172.824		25.9167	11.0304	24.521	84.939	370.179	4.617	8.662	24.37	69.408	74.794	20.51	7.192
26	10.7113	147.512	89.723	130.886	66.057	174.376	6.755	143.306	132.026	114.761	130.072	136.882	158.204	304.852	239.788	53.3795	87.4232	212.136	150.008	226.887	165.82	196.348	153.932	145.758	99.527	127.857	60.998	166.041	158.35	56.648	3.077	143.739	240.195	173.067	74.082	168.878		26	11.0304	14.506	72.324	346.186	10.864	3.143	33.451	55.054	58.909	16.678	4.185
26.0833	10.7113	132.522	79.75	120.301	58.762	159.801	4.743	129.815	124.489	101.128	113.849	113.438	154.406	283.452	222.821	52.6548	86.2576	208.635	147.501	222.216	163.111	179.767	139.992	134.347	96.216	114.193	56.421	156.065	142.519	51.527	1.794	129.89	218.457	169.185	72.588	164.887		26.0833	11.0304	7.465	61.63	314.705	18.177	0.969	42.035	43.144	45.609	14.358	3.838
26.1667	10.7113	118.327	70.72	110.476	51.973	146.124	3.208	117.388	117.361	88.774	98.7	93.11	150.578	262.289	206.205	51.8922	85.0495	205.083	144.919	217.457	160.363	164.192	126.935	123.704	92.895	101.55	52.608	146.438	127.793	46.748	2.502	116.603	197.499	165.229	71.106	160.857		26.1667	11.0304	3.047	52.683	278.04	25.516	1.286	49.509	33.429	34.647	13.281	5.587
26.25	10.7113	104.959	62.613	101.403	45.692	133.378	2.097	105.985	110.606	77.69	84.669	75.807	146.725	241.475	190.026	51.093	83.8	201.481	142.266	212.614	157.575	149.642	114.795	113.838	89.573	89.913	49.521	137.178	114.157	42.309	4.938	103.932	177.427	161.207	69.636	156.792		26.25	11.0304	0.882	45.308	238.539	32.069	3.309	55.417	25.65	25.764	13.19	8.887
26.3333	10.7113	92.445	55.399	93.065	39.916	121.572	1.357	95.568	104.194	67.853	71.789	61.386	142.853	221.12	174.364	50.2585	82.5102	197.829	139.543	207.693	154.749	136.12	103.589	104.747	86.26	79.262	47.116	128.298	101.588	38.209	8.834	91.922	158.332	157.126	68.18	152.698		26.3333	11.0304	0.597	39.332	198.402	37.257	6.341	59.467	19.552	18.703	13.841	13.224
26.4167	10.7113	80.8	49.042	85.435	34.637	110.697	0.932	86.094	98.099	59.22	60.075	49.658	138.966	201.325	159.295	49.3901	81.181	194.129	136.754	202.699	151.883	123.616	93.321	96.414	82.963	69.566	45.345	119.81	90.058	34.441	13.925	80.614	140.297	152.992	66.739	148.581		26.4167	11.0304	1.824	34.58	159.548	40.727	9.792	61.524	14.882	13.212	15.014	18.131
26.5	10.7113	70.03	43.495	78.481	29.841	100.725	0.771	77.519	92.298	51.733	49.532	40.407	135.07	182.187	144.883	48.4893	79.8134	190.382	133.903	197.639	148.98	112.108	83.983	88.815	79.69	60.79	44.154	111.718	79.533	31.002	19.954	70.041	123.393	148.814	65.312	144.443		26.5	11.0304	4.205	30.882	123.53	42.331	13.186	61.599	11.404	9.051	16.516	23.195
26.5833	10.7113	60.136	38.709	72.163	25.511	91.614	0.82	69.795	86.773	45.318	40.148	33.391	131.169	163.795	131.186	47.5576	78.4084	186.59	130.993	192.517	146.04	101.562	75.555	81.918	76.448	52.889	43.485	104.027	69.974	27.884	26.68	60.23	107.678	144.599	63.9	140.292		26.5833	11.0304	7.405	28.079	91.505	42.099	16.164	59.827	8.897	5.997	18.181	28.062
26.6667	10.7113	51.109	34.632	66.44	21.628	83.308	1.031	62.87	81.509	39.891	31.9	28.36	127.268	146.229	118.253	46.5968	76.9672	182.754	128.029	187.342	143.064	91.937	68.006	75.684	73.244	45.812	43.275	96.736	61.339	25.078	33.877	51.201	93.197	140.354	62.505	136.131		26.6667	11.0304	11.114	26.028	64.225	40.201	18.481	56.441	7.157	3.842	19.877	32.446
26.75	10.7113	42.935	31.206	61.268	18.169	75.746	1.358	56.688	76.495	35.361	24.753	25.06	123.371	129.559	106.124	45.6088	75.491	178.878	125.014	182.12	140.054	83.187	61.301	70.07	70.084	39.505	43.46	89.843	53.583	22.576	41.344	42.964	79.982	136.088	61.126	131.966		26.75	11.0304	15.051	24.601	42.068	36.914	19.996	51.746	6.006	2.401	21.499	36.126
26.8333	10.7113	35.593	28.376	56.601	15.111	68.865	1.762	51.19	71.72	31.635	18.661	23.238	119.485	113.844	94.827	44.5956	73.9809	174.964	121.954	176.858	137.011	75.26	55.397	65.031	66.974	33.914	43.974	83.344	46.656	20.366	48.896	35.524	68.05	131.808	59.764	127.803		26.8333	11.0304	18.974	23.69	25.076	32.579	20.657	46.085	5.284	1.51	22.97	38.948
26.9167	10.7113	29.059	26.084	52.395	12.427	62.602	2.203	46.317	67.177	28.618	13.569	22.65	115.612	99.133	84.381	43.5596	72.4386	171.014	118.852	171.565	133.937	68.1	50.246	60.52	63.919	28.985	44.754	77.234	40.509	18.437	56.373	28.878	57.406	127.524	58.42	123.646		26.9167	11.0304	22.676	23.202	13.003	27.572	20.489	39.82	4.856	1.027	24.237	40.82
27	10.7113	23.301	24.275	48.61	10.091	56.902	2.651	42.006	62.856	26.222	9.416	23.063	111.759	85.463	74.796	42.503	70.8655	167.034	115.714	166.247	130.836	61.654	45.8	56.492	60.923	24.667	45.739	71.506	35.088	16.773	63.634	23.016	48.042	123.245	57.093	119.5		27	11.0304	25.989	23.06	5.371	22.272	19.576	33.301	4.61	0.834	25.27	41.709
27.0833	10.7113	18.287	22.894	45.204	8.077	51.715	3.079	38.198	58.749	24.362	6.133	24.255	107.928	72.86	66.073	41.4284	69.2635	163.027	112.545	160.914	127.709	55.864	42.007	52.9	57.991	20.914	46.872	66.151	30.338	15.361	70.561	17.922	39.937	118.979	55.784	115.372		27.0833	11.0304	28.784	23.194	1.527	17.035	18.043	26.854	4.457	0.835	26.051	41.631
27.1667	10.7113	13.979	21.889	42.142	6.357	46.997	3.465	34.833	54.848	22.964	3.648	26.021	104.125	61.34	58.202	40.3385	67.6344	158.998	109.351	155.574	124.56	50.678	38.815	49.702	55.126	17.685	48.104	61.161	26.206	14.185	77.056	13.572	33.059	114.736	54.494	111.267		27.1667	11.0304	30.972	23.539	0.709	12.172	16.04	20.764	4.327	0.957	26.58	40.648
27.25	10.7113	10.34	21.211	39.391	4.906	42.715	3.793	31.855	51.143	21.962	1.884	28.172	100.355	50.905	51.166	39.236	65.9803	154.951	106.136	150.236	121.392	46.042	36.174	46.856	52.332	14.942	49.393	56.526	22.635	13.226	83.04	9.937	27.365	110.525	53.222	107.19		27.25	11.0304	32.498	24.032	2.103	7.942	13.729	15.267	4.172	1.146	26.861	38.853
27.3333	10.7113	7.327	20.813	36.92	3.697	38.841	4.05	29.213	47.626	21.297	0.766	30.536	96.622	41.551	44.94	38.124	64.3036	150.893	102.908	144.909	118.209	41.907	34.034	44.325	49.61	12.653	50.704	52.236	19.57	12.468	88.452	6.985	22.804	106.356	51.97	103.148		27.3333	11.0304	33.34	24.608	4.903	4.532	11.274	10.546	3.961	1.369	26.909	36.369
27.4167	10.7113	4.898	20.65	34.704	2.706	35.351	4.231	26.861	44.286	20.92	0.216	32.96	92.93	33.26	39.494	37.0055	62.6068	146.829	99.672	139.603	115.014	38.226	32.347	42.073	46.965	10.79	52.011	48.281	16.959	11.892	93.253	4.677	19.314	102.237	50.736	99.145		27.4167	11.0304	33.505	25.202	8.369	2.065	8.826	6.727	3.679	1.606	26.741	33.334
27.5	10.7113	3.011	20.683	32.718	1.908	32.227	4.332	24.757	41.113	20.786	0.159	35.307	89.284	26.008	34.79	35.8834	60.8923	142.765	96.434	134.326	111.812	34.955	31.068	40.068	44.396	9.325	53.294	44.649	14.749	11.477	97.419	2.971	16.831	98.179	49.522	95.187		27.5	11.0304	33.028	25.748	11.867	0.593	6.521	3.886	3.326	1.852	26.376	29.897
27.5833	10.7113	1.621	20.874	30.943	1.282	29.45	4.354	22.868	38.098	20.856	0.522	37.461	85.688	19.764	30.787	34.7611	59.1631	138.708	93.199	129.089	108.607	32.052	30.151	38.281	41.906	8.232	54.54	41.331	12.889	11.207	100.944	1.823	15.282	94.19	48.327	91.281		27.5833	11.0304	31.962	26.184	14.901	0.103	4.469	2.044	2.911	2.112	25.838	26.209
27.6667	10.7113	0.685	21.187	29.36	0.806	27.002	4.3	21.164	35.232	21.096	1.233	39.326	82.148	14.487	27.439	33.6417	57.4221	134.664	89.975	123.9	105.403	29.482	29.556	36.685	39.497	7.484	55.743	38.313	11.334	11.061	103.836	1.187	14.592	90.279	47.152	87.432		27.6667	11.0304	30.379	26.451	17.129	0.527	2.756	1.18	2.452	2.398	25.148	22.416
27.75	10.7113	0.159	21.592	27.952	0.461	24.862	4.177	19.622	32.507	21.471	2.226	40.823	78.666	10.132	24.698	32.5283	55.6722	130.64	86.766	118.768	102.204	27.208	29.243	35.256	37.168	7.053	56.898	35.586	10.04	11.021	106.121	1.014	14.684	86.456	45.997	83.644		27.75	11.0304	28.361	26.501	18.362	1.75	1.442	1.231	1.973	2.726	24.331	18.656
27.8333	10.7113	0.001	22.059	26.705	0.227	23.009	3.993	18.222	29.917	21.95	3.439	41.894	75.249	6.651	22.514	31.4241	53.9167	126.642	83.579	113.703	99.015	25.2	29.174	33.971	34.92	6.908	58.005	33.137	8.966	11.068	107.834	1.257	15.477	82.728	44.861	79.924		27.8333	11.0304	26	26.298	18.551	3.621	0.556	2.102	1.501	3.114	23.41	15.055
27.9167	10.7113	0.169	22.562	25.605	0.087	21.418	3.758	16.951	27.457	22.5	4.813	42.502	71.899	3.99	20.836	30.3321	52.1588	122.678	80.421	108.714	95.84	23.427	29.315	32.812	32.754	7.016	59.063	30.955	8.076	11.187	109.022	1.867	16.893	79.104	43.746	76.276		27.9167	11.0304	23.392	25.817	17.765	5.967	0.105	3.669	1.065	3.58	22.41	11.72
28	10.7113	0.621	23.078	24.64	0.026	20.061	3.482	15.796	25.123	23.089	6.295	42.625	68.62	2.092	19.613	29.2555	50.4018	118.753	77.295	103.807	92.685	21.863	29.631	31.759	30.67	7.344	60.072	29.028	7.338	11.361	109.741	2.796	18.853	75.591	42.65	72.705		28	11.0304	20.633	25.05	16.159	8.602	0.068	5.789	0.691	4.137	21.356	8.741
28.0833	10.7113	1.319	23.586	23.798	0.03	18.909	3.176	14.749	22.913	23.688	7.837	42.261	65.418	0.901	18.794	28.1971	48.649	114.874	74.209	98.993	89.553	20.484	30.091	30.797	28.667	7.853	61.031	27.343	6.725	11.575	110.049	3.998	21.281	72.195	41.573	69.216		28.0833	11.0304	17.821	24.005	13.95	11.341	0.409	8.31	0.404	4.798	20.27	6.191
28.1667	10.7113	2.225	24.066	23.066	0.085	17.933	2.851	13.803	20.828	24.265	9.396	41.424	62.296	0.357	18.33	27.1598	46.9038	111.048	71.167	94.278	86.449	19.265	30.665	29.908	26.746	8.508	61.936	25.888	6.211	11.816	110.012	5.428	24.101	68.924	40.517	65.813		28.1667	11.0304	15.044	22.701	11.379	14.01	1.073	11.07	0.224	5.568	19.174	4.118
28.25	10.7113	3.301	24.504	22.434	0.18	17.103	2.518	12.951	18.867	24.794	10.933	40.142	59.258	0.402	18.174	26.146	45.1694	107.28	68.175	89.67	83.377	18.187	31.323	29.08	24.905	9.271	62.781	24.651	5.776	12.071	109.693	7.042	27.243	65.782	39.48	62.5		28.25	11.0304	12.389	21.171	8.695	16.454	1.992	13.914	0.166	6.447	18.089	2.556
28.3333	10.7113	4.515	24.885	21.892	0.304	16.393	2.186	12.189	17.033	25.248	12.415	38.454	56.307	0.976	18.279	25.1584	43.4492	103.577	65.237	85.174	80.342	17.229	32.04	28.299	23.143	10.106	63.558	23.619	5.403	12.331	109.153	8.8	30.638	62.776	38.463	59.281		28.3333	11.0304	9.931	19.454	6.126	18.545	3.094	16.693	0.24	7.433	17.033	1.516
28.4167	10.7113	5.833	25.198	21.428	0.448	15.777	1.864	11.509	15.329	25.608	13.813	36.411	53.446	2.023	18.601	24.1991	41.7464	99.943	62.357	80.799	77.346	16.375	32.79	27.553	21.461	10.981	64.257	22.779	5.079	12.586	108.451	10.663	34.223	59.908	37.466	56.159		28.4167	11.0304	7.737	17.598	3.87	20.185	4.302	19.273	0.449	8.517	16.021	0.994
28.5	10.7113	7.225	25.433	21.034	0.605	15.233	1.561	10.907	13.757	25.856	15.103	34.071	50.679	3.485	19.1	23.2702	40.0642	96.385	59.54	76.548	74.395	15.609	33.55	26.832	19.856	11.864	64.865	22.119	4.792	12.829	107.638	12.595	37.937	57.182	36.488	53.136		28.5	11.0304	5.862	15.655	2.079	21.308	5.539	21.543	0.791	9.685	15.064	0.97
28.5833	10.7113	8.661	25.582	20.7	0.768	14.744	1.282	10.375	12.321	25.98	16.264	31.496	48.009	5.309	19.738	22.3737	38.4054	92.905	56.79	72.427	71.492	14.916	34.298	26.127	18.328	12.73	65.367	21.625	4.534	13.054	106.757	14.563	41.725	54.602	35.529	50.215		28.5833	11.0304	4.351	13.676	0.858	21.884	6.735	23.41	1.26	10.922	14.171	1.411
28.6667	10.7113	10.116	25.64	20.417	0.931	14.298	1.034	9.907	11.023	25.975	17.282	28.752	45.439	7.442	20.478	21.5111	36.7731	89.509	54.11	68.441	68.639	14.283	35.015	25.429	16.875	13.555	65.749	21.284	4.298	13.255	105.843	16.536	45.536	52.17	34.59	47.399		28.6667	11.0304	3.237	11.714	0.255	21.913	7.828	24.811	1.844	12.209	13.347	2.272
28.75	10.7113	11.566	25.605	20.178	1.09	13.885	0.82	9.495	9.866	25.839	18.143	25.905	42.971	9.834	21.289	20.6838	35.1699	86.2	51.502	64.592	65.84	13.701	35.684	24.732	15.497	14.323	65.998	21.084	4.08	13.43	104.922	18.487	49.321	49.885	33.669	44.689		28.75	11.0304	2.538	9.818	0.27	21.421	8.766	25.706	2.528	13.527	12.592	3.5
28.8333	10.7113	12.988	25.474	19.977	1.24	13.501	0.643	9.131	8.85	25.576	18.839	23.017	40.607	12.437	22.141	19.893	33.5985	82.981	48.971	60.885	63.098	13.159	36.288	24.032	14.191	15.02	66.1	21.011	3.877	13.575	104.01	20.391	53.039	47.75	32.767	42.085		28.8333	11.0304	2.264	8.032	0.857	20.46	9.508	26.082	3.293	14.853	11.906	5.034
28.9167	10.7113	14.362	25.246	19.807	1.381	13.143	0.505	8.808	7.974	25.194	19.366	20.148	38.349	15.206	23.007	19.1396	32.0612	79.855	46.518	57.321	60.415	12.651	36.817	23.323	12.956	15.635	66.043	21.052	3.686	13.688	103.115	22.226	56.651	45.764	31.884	39.589		28.9167	11.0304	2.412	6.4	1.927	19.1	10.027	25.951	4.119	16.167	11.285	6.81
29	10.7113	15.672	24.925	19.666	1.509	12.814	0.407	8.518	7.238	24.704	19.72	17.353	36.199	18.099	23.863	18.4243	30.5602	76.824	44.144	53.902	57.793	12.17	37.258	22.605	11.79	16.165	65.82	21.196	3.506	13.77	102.238	23.972	60.122	43.925	31.02	37.201		29	11.0304	2.967	4.955	3.366	17.422	10.311	25.342	4.984	17.447	10.723	8.76
29.0833	10.7113	16.902	24.513	19.549	1.624	12.515	0.347	8.253	6.638	24.121	19.903	14.679	34.158	21.076	24.687	17.7475	29.0975	73.89	41.852	50.63	55.235	11.712	37.604	21.876	10.693	16.606	65.423	21.428	3.337	13.821	101.37	25.612	63.421	42.233	30.174	34.922		29.0833	11.0304	3.906	3.729	5.036	15.515	10.357	24.304	5.866	18.673	10.214	10.816
29.1667	10.7113	18.038	24.014	19.454	1.725	12.251	0.325	8.007	6.169	23.461	19.919	12.169	32.227	24.099	25.46	17.1095	27.6748	71.054	39.643	47.505	52.742	11.274	37.85	21.137	9.663	16.959	64.85	21.738	3.177	13.839	100.501	27.131	66.521	40.686	29.345	32.75		29.1667	11.0304	5.197	2.744	6.797	13.471	10.176	22.897	6.742	19.827	9.751	12.912
29.25	10.7113	19.072	23.433	19.381	1.813	12.026	0.337	7.775	5.826	22.741	19.772	9.854	30.408	27.135	26.167	16.5103	26.2939	68.316	37.518	44.528	50.315	10.855	37.991	20.389	8.697	17.225	64.103	22.112	3.027	13.827	99.614	28.518	69.4	39.279	28.535	30.684		29.25	11.0304	6.8	2.019	8.511	11.378	9.787	21.193	7.592	20.89	9.325	14.984
29.3333	10.7113	19.993	22.776	19.329	1.887	11.845	0.382	7.55	5.602	21.976	19.47	7.763	28.699	30.151	26.792	15.9497	24.9559	65.678	35.476	41.697	47.955	10.456	38.028	19.637	7.794	17.409	63.183	22.54	2.887	13.786	98.691	29.762	72.037	38.011	27.742	28.725		29.3333	11.0304	8.669	1.563	10.053	9.319	9.216	19.265	8.394	21.846	8.932	16.974
29.4167	10.7113	20.795	22.052	19.299	1.95	11.711	0.454	7.329	5.487	21.184	19.023	5.913	27.102	33.118	27.325	15.4273	23.6621	63.138	33.518	39.012	45.664	10.076	37.959	18.884	6.953	17.515	62.099	23.01	2.756	13.716	97.713	30.855	74.415	36.876	26.967	26.869		29.4167	11.0304	10.755	1.38	11.326	7.367	8.497	17.19	9.131	22.682	8.565	18.829
29.5	10.7113	21.475	21.267	19.292	2.003	11.626	0.552	7.109	5.472	20.379	18.443	4.316	25.617	36.01	27.754	14.9425	22.4134	60.696	31.644	36.472	43.442	9.718	37.789	18.135	6.171	17.549	60.86	23.512	2.635	13.619	96.661	31.792	76.52	35.872	26.209	25.116		29.5	11.0304	13.003	1.465	12.256	5.583	7.666	15.043	9.785	23.385	8.218	20.503
29.5833	10.7113	22.03	20.429	19.31	2.046	11.592	0.67	6.887	5.547	19.574	17.741	2.979	24.242	38.801	28.073	14.4946	21.2104	58.352	29.854	34.074	41.289	9.385	37.521	17.397	5.447	17.516	59.477	24.035	2.524	13.498	95.518	32.567	78.342	34.993	25.467	23.463		29.5833	11.0304	15.358	1.805	12.804	4.014	6.759	12.894	10.341	23.946	7.89	21.959
29.6667	10.7113	22.459	19.546	19.356	2.082	11.611	0.805	6.663	5.701	18.781	16.933	1.901	22.978	41.47	28.276	14.0828	20.0537	56.103	28.146	31.816	39.205	9.08	37.162	16.674	4.78	17.424	57.963	24.571	2.422	13.352	94.269	33.179	79.872	34.235	24.743	21.909		29.6667	11.0304	17.765	2.383	12.959	2.693	5.814	10.808	10.79	24.358	7.576	23.167
29.75	10.7113	22.763	18.628	19.43	2.112	11.681	0.952	6.435	5.923	18.012	16.031	1.076	21.822	43.998	28.358	13.706	18.9437	53.949	26.52	29.696	37.19	8.807	36.719	15.974	4.167	17.277	56.333	25.11	2.33	13.185	92.9	33.626	81.105	33.592	24.034	20.45		29.75	11.0304	20.17	3.172	12.74	1.638	4.867	8.84	11.12	24.615	7.276	24.105
29.8333	10.7113	22.945	17.682	19.536	2.138	11.803	1.108	6.204	6.202	17.273	15.052	0.495	20.774	46.367	28.316	13.363	17.8805	51.886	24.975	27.71	35.244	8.569	36.2	15.304	3.607	17.084	54.603	25.644	2.247	12.997	91.403	33.91	82.037	33.058	23.342	19.083		29.8333	11.0304	22.521	4.141	12.187	0.855	3.949	7.039	11.327	24.716	6.988	24.762
29.9167	10.7113	23.009	16.717	19.674	2.161	11.975	1.269	5.97	6.527	16.574	14.012	0.143	19.833	48.561	28.151	13.0527	16.8639	49.915	23.509	25.857	33.367	8.37	35.613	14.669	3.098	16.852	52.787	26.165	2.172	12.79	89.772	34.031	82.667	32.629	22.665	17.807		29.9167	11.0304	24.769	5.254	11.359	0.337	3.09	5.44	11.406	24.659	6.712	25.133
30	10.7113	22.96	15.74	19.846	2.184	12.196	1.432	5.734	6.887	15.919	12.927	0.004	18.995	50.567	27.862	12.7738	15.8939	48.031	22.12	24.131	31.558	8.214	34.968	14.076	2.638	16.588	50.9	26.667	2.106	12.566	88.004	33.995	82.997	32.298	22.005	16.618		30	11.0304	26.871	6.471	10.327	0.062	2.312	4.073	11.357	24.449	6.448	25.221
30.0833	10.7113	22.803	14.759	20.053	2.207	12.465	1.593	5.497	7.272	15.316	11.813	0.058	18.259	52.375	27.452	12.5247	14.97	46.232	20.808	22.53	29.815	8.103	34.274	13.529	2.226	16.3	48.958	27.144	2.048	12.325	86.101	33.803	83.03	32.06	21.359	15.513		30.0833	11.0304	28.786	7.751	9.168	0.004	1.634	2.955	11.183	24.09	6.197	25.037
30.1667	10.7113	22.547	13.783	20.294	2.232	12.783	1.75	5.259	7.674	14.768	10.686	0.284	17.624	53.975	26.924	12.3042	14.0918	44.517	19.569	21.049	28.139	8.04	33.542	13.035	1.86	15.997	46.973	27.59	1.998	12.069	84.064	33.463	82.772	31.909	20.729	14.489		30.1667	11.0304	30.483	9.054	7.958	0.128	1.069	2.093	10.889	23.59	5.958	24.596
30.25	10.7113	22.198	12.816	20.568	2.26	13.148	1.899	5.024	8.082	14.281	9.56	0.658	17.086	55.36	26.283	12.1107	13.2586	42.881	18.402	19.685	26.528	8.027	32.78	12.596	1.539	15.688	44.959	28.001	1.956	11.8	81.899	32.981	82.228	31.839	20.113	13.542		30.25	11.0304	31.933	10.337	6.772	0.393	0.624	1.485	10.482	22.957	5.73	23.92
30.3333	10.7113	21.766	11.866	20.874	2.291	13.56	2.04	4.79	8.491	13.859	8.452	1.157	16.642	56.525	25.535	11.9427	12.4697	41.322	17.306	18.435	24.981	8.065	31.998	12.217	1.26	15.381	42.927	28.372	1.92	11.519	79.615	32.364	81.408	31.844	19.512	12.669		30.3333	11.0304	33.117	11.564	5.674	0.757	0.302	1.121	9.972	22.204	5.513	23.034
30.4167	10.7113	21.259	10.938	21.208	2.326	14.021	2.171	4.561	8.892	13.506	7.376	1.756	16.29	57.466	24.687	11.7987	11.7243	39.838	16.277	17.292	23.497	8.154	31.203	11.899	1.022	15.085	40.887	28.701	1.892	11.226	77.218	31.619	80.323	31.919	18.926	11.868		30.4167	11.0304	34.019	12.699	4.719	1.177	0.1	0.983	9.373	21.344	5.306	21.967
30.5	10.7113	20.685	10.037	21.568	2.366	14.529	2.29	4.337	9.28	13.225	6.343	2.429	16.027	58.182	23.747	11.6773	11.0213	38.425	15.314	16.255	22.075	8.295	30.404	11.644	0.823	14.809	38.849	28.984	1.869	10.925	74.72	30.757	78.984	32.058	18.353	11.134		30.5	11.0304	34.633	13.715	3.949	1.614	0.012	1.046	8.696	20.39	5.108	20.747
30.5833	10.7113	20.056	9.168	21.95	2.41	15.084	2.397	4.118	9.65	13.019	5.368	3.155	15.85	58.672	22.724	11.5768	10.3599	37.081	14.415	15.318	20.713	8.484	29.607	11.451	0.661	14.561	36.822	29.221	1.852	10.615	72.131	29.787	77.405	32.256	17.794	10.465		30.5833	11.0304	34.955	14.585	3.39	2.03	0.026	1.282	7.959	19.359	4.917	19.407
30.6667	10.7113	19.378	8.333	22.348	2.459	15.687	2.49	3.907	9.998	12.891	4.459	3.908	15.756	58.94	21.628	11.4958	9.7389	35.802	13.577	14.477	19.41	8.721	28.818	11.321	0.536	14.348	34.813	29.409	1.84	10.299	69.461	28.718	75.6	32.508	17.249	9.857		30.6667	11.0304	34.988	15.292	3.056	2.393	0.131	1.656	7.178	18.266	4.73	17.978
30.75	10.7113	18.663	7.538	22.757	2.512	16.336	2.57	3.704	10.319	12.841	3.627	4.667	15.74	58.986	20.47	11.433	9.1573	34.587	12.798	13.728	18.165	9.001	28.043	11.251	0.446	14.176	32.829	29.548	1.832	9.978	66.722	27.562	73.586	32.809	16.717	9.307		30.75	11.0304	34.742	15.823	2.945	2.68	0.31	2.133	6.37	17.127	4.547	16.489
30.8333	10.7113	17.919	6.783	23.171	2.569	17.028	2.637	3.509	10.612	12.871	2.88	5.412	15.8	58.817	19.261	11.3867	8.6137	33.431	12.076	13.068	16.976	9.323	27.286	11.239	0.388	14.05	30.876	29.638	1.829	9.653	63.925	26.328	71.379	33.154	16.198	8.813		30.8333	11.0304	34.228	16.169	3.04	2.873	0.546	2.676	5.554	15.959	4.365	14.971
30.9167	10.7113	17.154	6.071	23.585	2.63	17.759	2.69	3.325	10.874	12.978	2.225	6.124	15.933	58.439	18.013	11.3558	8.1071	32.333	11.408	12.493	15.842	9.681	26.55	11.282	0.362	13.974	28.961	29.678	1.828	9.328	61.08	25.03	68.997	33.538	15.692	8.371		30.9167	11.0304	33.464	16.328	3.312	2.96	0.821	3.25	4.746	14.777	4.183	13.45
31	10.7113	16.377	5.403	23.992	2.694	18.524	2.73	3.151	11.103	13.16	1.666	6.786	16.135	57.859	16.738	11.3389	7.6361	31.29	10.794	11.998	14.762	10.07	25.837	11.375	0.365	13.948	27.088	29.67	1.829	9.002	58.2	23.677	66.458	33.957	15.199	7.977		31	11.0304	32.468	16.304	3.724	2.941	1.118	3.82	3.965	13.597	3.999	11.951
31.0833	10.7113	15.597	4.781	24.386	2.761	19.318	2.759	2.988	11.298	13.414	1.209	7.383	16.402	57.087	15.448	11.3347	7.1996	30.3	10.229	11.579	13.734	10.487	25.15	11.515	0.397	13.972	25.263	29.615	1.832	8.678	55.294	22.282	63.782	34.408	14.718	7.631		31.0833	11.0304	31.264	16.102	4.228	2.818	1.421	4.357	3.226	12.432	3.811	10.496
31.1667	10.7113	14.819	4.205	24.761	2.828	20.131	2.775	2.839	11.458	13.732	0.854	7.904	16.731	56.131	14.156	11.3421	6.7963	29.359	9.714	11.234	12.758	10.924	24.489	11.697	0.456	14.046	23.491	29.514	1.836	8.357	52.374	20.856	60.988	34.886	14.249	7.328		31.1667	11.0304	29.875	15.734	4.776	2.603	1.714	4.834	2.545	11.295	3.62	9.104
31.25	10.7113	14.053	3.675	25.111	2.897	20.956	2.782	2.703	11.583	14.109	0.603	8.34	17.118	55.003	12.875	11.3598	6.4249	28.467	9.244	10.958	11.831	11.377	23.853	11.915	0.54	14.163	21.776	29.368	1.839	8.042	49.452	19.41	58.097	35.387	13.792	7.067		31.25	11.0304	28.328	15.212	5.315	2.313	1.983	5.229	1.935	10.197	3.424	7.79
31.3333	10.7113	13.303	3.19	25.431	2.965	21.781	2.778	2.582	11.673	14.534	0.457	8.683	17.56	53.715	11.618	11.3869	6.0842	27.62	8.819	10.749	10.952	11.841	23.244	12.163	0.648	14.321	20.124	29.18	1.842	7.733	46.538	17.957	55.127	35.909	13.347	6.844		31.3333	11.0304	26.65	14.554	5.798	1.966	2.219	5.527	1.409	9.148	3.224	6.568
31.4167	10.7113	12.577	2.75	25.715	3.033	22.595	2.766	2.476	11.729	14.999	0.413	8.93	18.054	52.279	10.396	11.4223	5.7728	26.817	8.436	10.602	10.121	12.308	22.659	12.438	0.779	14.511	18.538	28.951	1.842	7.433	43.645	16.507	52.101	36.448	12.913	6.657		31.4167	11.0304	24.868	13.778	6.182	1.587	2.413	5.718	0.977	8.157	3.02	5.448
31.5	10.7113	11.879	2.354	25.96	3.099	23.388	2.747	2.387	11.75	15.492	0.469	9.079	18.595	50.709	9.221	11.465	5.4897	26.056	8.094	10.515	9.335	12.775	22.098	12.732	0.93	14.726	17.023	28.685	1.841	7.143	40.784	15.07	49.036	37.001	12.491	6.505		31.5	11.0304	23.01	12.902	6.433	1.2	2.561	5.796	0.646	7.228	2.813	4.435
31.5833	10.7113	11.213	2	26.162	3.162	24.147	2.722	2.315	11.737	16.001	0.622	9.131	19.181	49.019	8.105	11.5142	5.2336	25.335	7.791	10.484	8.594	13.236	21.558	13.041	1.102	14.958	15.583	28.382	1.835	6.864	37.966	13.658	45.953	37.566	12.079	6.384		31.5833	11.0304	21.102	11.949	6.528	0.832	2.66	5.764	0.423	6.369	2.604	3.534
31.6667	10.7113	10.585	1.689	26.318	3.222	24.862	2.692	2.261	11.692	16.515	0.867	9.089	19.809	47.223	7.059	11.5691	5.0033	24.653	7.524	10.506	7.897	13.685	21.039	13.36	1.292	15.197	14.221	28.047	1.826	6.597	35.203	12.279	42.871	38.14	11.678	6.294		31.6667	11.0304	19.173	10.938	6.453	0.506	2.712	5.627	0.31	5.581	2.395	2.746
31.75	10.7113	9.998	1.416	26.425	3.278	25.52	2.658	2.226	11.615	17.02	1.199	8.958	20.475	45.336	6.092	11.6289	4.7976	24.008	7.293	10.579	7.242	14.119	20.537	13.684	1.5	15.434	12.939	27.681	1.813	6.345	32.506	10.944	39.808	38.722	11.288	6.231		31.75	11.0304	17.246	9.892	6.209	0.246	2.72	5.396	0.311	4.867	2.187	2.07
31.8333	10.7113	9.454	1.182	26.481	3.33	26.113	2.621	2.209	11.508	17.507	1.613	8.744	21.175	43.371	5.215	11.6929	4.6155	23.399	7.096	10.699	6.628	14.532	20.051	14.008	1.723	15.661	11.741	27.287	1.794	6.107	29.887	9.66	36.781	39.308	10.909	6.195		31.8333	11.0304	15.347	8.831	5.806	0.072	2.692	5.084	0.424	4.228	1.983	1.503
31.9167	10.7113	8.957	0.985	26.486	3.376	26.632	2.582	2.212	11.372	17.962	2.101	8.457	21.908	41.344	4.435	11.7604	4.4558	22.824	6.931	10.865	6.054	14.922	19.579	14.328	1.961	15.867	10.627	26.867	1.771	5.884	27.356	8.436	33.808	39.898	10.539	6.183		31.9167	11.0304	13.499	7.775	5.265	0.001	2.633	4.708	0.647	3.662	1.784	1.039
	82.714	40.25		61.4	94		0.16667*			96.5	0.25*	57.25	125.25	34.5
	87.143	63.625		20.8	124.25		0.5*			103.25	0.75*	68.5	115.75	81.5
	174.429	75		11.8	123.75		1*			132.5	0.25*	70.75	62.5	74.75
	168.429	51.125		8.4	91.375		1.33333*			132	0*	89.5	95.5	54.75
	122.714	56.75		0.8	91.25		2.16667*			42	0.5*	128.75	42.5	0.25
	71	79.75		0	135.875		0*			31.75	0.25*	93.5	82.25	0.5
	95.143	65.375		0	147.375		0.5*			26.25	0.25*	37.25	87	2.75
	116.571	136.375		0	140.125		0.16667*			13	0*	77.25	124.25	38.25
	60.429	59		0	66.75		0.5*			50.5	0*	48.25	59.25	70.25
	1.429	24.625		0	11.375		0.16667*			26.5	0.25*	46.5	6.25	1.25
	1.143	5		0	0		0*			18.75	0*	28.75	12.75	0.5
	1.571	3.875		0	0		0*			20	0.5*	10.25	11.5	0.75
	3.571	4.125		0	0		0*			7	0.25*	20.75	34	0
	0.571	2.625		0	1.25		0*			8	0*	14.5	5.5	0
	0.286	1		0	0		0*			5	0.25*	15	1	0
	0	0.375		0	0		0*			5.5	0*	38.25	0	0
	0	0		0	0.375		0*			4.25	1*	5	0.5	0
	0	0		0	1.625		0*			1	0*	8	4.5	0
	0.143	0.125		0	0		0*			1	0.25*	31	21.75	0
	0	0		0	0		0*			0	0.25*	42.75	28.25	0
	0	0		0	0		0*			0	0*	0.5	26.25	0
	0	0		0.6	0		0.33333*			0	0.25*	0	38.75	0
	0	0		0	0		0*			0	0*	4	16.25	0
	0	0		2.75	0		0*			0	0*	2.25	0	0
	0	2.714		14.25	0		0*			0	0*	0	0	0
	0	3.143		1.25	0		0*			0	0*	0	0	0
[truncated: 104 more columns]

[truncated: 59 more sheets: Figure 2C, Supp Fig 2A, Supp Fig 2B, Supp Fig 2D, Figure 3B, Figure 3D, Supp Fig 3A, Supp Fig 3B, Supp Fig 3C, Supp Fig 3D, Supp Fig 3E, Figure 4A, 4B, Figure 4C, Figure 4D, Figure 4E, Figure 4F, Figure 4G, Figure 4H, Figure 4I, Supp Figure 4A-D …]
